# Supplementary material for: Deviations from Mendelian Inheritance on Bovine X-Chromosome Revealing Recombination, Sex-of-Offspring Effects and Fertility-Related Candidate Genes
Source: Genes (Basel). 2022 Dec 9;13(12):2322. doi: 10.3390/genes13122322 (PMC9778079; doi:10.3390/genes13122322)
Supplement: Supplementary file 1 [file genes-13-02322-s001.zip]

Archive with 11 entries (11 files):
- Figure S1.png
- Table S1.xlsx
- Table S10.xlsx
- Table S2.xlsx
- Table S3.xlsx
- Table S4.xlsx
- Table S5.csv
- Table S6.txt
- Table S7.txt
- Table S8.txt
- Table S9.xlsx
