# Supplementary material for: Deviations from Mendelian Inheritance on Bovine X-Chromosome Revealing Recombination, Sex-of-Offspring Effects and Fertility-Related Candidate Genes
Source: Genes (Basel). 2022 Dec 9;13(12):2322. doi: 10.3390/genes13122322 (PMC9778079; doi:10.3390/genes13122322)
Supplement: Supplementary file 1 [file genes-13-02322-s001.zip › Table S1.xlsx]

## Sheet: Sup.Mat.1
Coordinates bp (base pairs) on X-chromosome	Mendelian inconsistency under heterosomal inheritance model	Mendelian inconsistency under pseudoautosomal inheritance model	Number of trios	Nature of SNP (1=heterosomal,2=pseudoautosomal;0=unclear)	Parts
22832	0	0.0243902	41	0	Unclear
29245	0.00699617	0.225706	59604	1	A-heterosomal
31822	0	0.189602	654	1	A-heterosomal
34314	0	0.216216	37	0	Unclear
36339	0.0199693	0.317972	651	0	Unclear
40417	0	0.225	40	0	Unclear
44017	0	0.121951	41	0	Unclear
54157	0.0013245	0.171854	3020	1	A-heterosomal
64074	0	0.125	40	0	Unclear
71729	0.0002918	0.259265	6854	1	A-heterosomal
76582	0.00027599	0.0783591	90583	1	A-heterosomal
89592	0.000347222	0.129167	2880	1	A-heterosomal
103664	0.000744158	0.266409	13438	1	A-heterosomal
116055	0	0.146341	41	0	Unclear
125017	0	0.121951	41	0	Unclear
131892	7.40393e-05	0.0468175	40519	1	A-heterosomal
149166	0	0	5938	1	A-heterosomal
157586	0	0.55	40	0	Unclear
161469	0.000270862	0.0868564	88606	1	A-heterosomal
178572	0.000992063	0.255456	4032	1	A-heterosomal
205330	0.000701891	0.238799	25645	1	A-heterosomal
211703	0	0	5149	1	A-heterosomal
213512	0	0.609756	41	0	Unclear
236207	0.000868455	0.254253	39150	1	A-heterosomal
248962	0.000704722	0.257576	2838	1	A-heterosomal
271977	0.000586135	0.141128	92129	1	A-heterosomal
274486	0	0.45	40	0	Unclear
281166	0	0	5151	1	A-heterosomal
307557	4.28211e-05	0.0367833	23353	1	A-heterosomal
323824	0	0.219512	615	1	A-heterosomal
341154	0	0	3903	1	A-heterosomal
360846	0.00139179	0.260264	2874	1	A-heterosomal
363400	0	0.243902	41	0	Unclear
388869	0.00105708	0.264623	2838	1	A-heterosomal
390055	0	0	5151	1	A-heterosomal
403014	0	0.533333	15	0	Unclear
426127	0.00065445	0.163613	3056	1	A-heterosomal
428490	0	0.405405	37	0	Unclear
452205	0	0.317073	41	0	Unclear
455990	0.00396825	0.327922	2772	1	A-heterosomal
485480	0.000805046	0.10281	293151	1	A-heterosomal
493589	0.0001978	0.0548698	25278	1	A-heterosomal
503388	0	0.0995261	633	1	A-heterosomal
511335	0.00123305	0.156597	4055	1	A-heterosomal
526469	0	0	22694	1	A-heterosomal
547842	0.000146128	0.0471505	20530	1	A-heterosomal
560557	0	0	5140	1	A-heterosomal
603015	0.000611571	0.17355	73581	1	A-heterosomal
617368	0.00130847	0.332025	3057	1	A-heterosomal
625310	0.0488722	0.338346	532	0	Unclear
632883	0	0.357254	641	1	A-heterosomal
639838	0	0	5935	1	A-heterosomal
644954	0.00306082	0.201215	45086	1	A-heterosomal
668787	0.000731148	0.145	90269	1	A-heterosomal
682904	0	0	5125	1	A-heterosomal
695818	0	0.525	40	0	Unclear
724305	0.00214669	0.223971	2795	1	A-heterosomal
725671	0	0	5137	1	A-heterosomal
735714	0	0.169014	71	0	Unclear
748303	0	0.487805	41	0	Unclear
755336	0.000570736	0.151816	28034	1	A-heterosomal
766749	0.00880282	0.31338	568	1	A-heterosomal
771760	0.0031157	0.233863	21504	1	A-heterosomal
780422	0	0.390244	41	0	Unclear
790762	0.000195886	0.000195886	5105	1	A-heterosomal
814111	0.00244135	0.2143	24167	1	A-heterosomal
830899	0.00224467	0.00224467	891	1	A-heterosomal
847745	0.00189529	0.313907	4221	1	A-heterosomal
854184	0	0	22874	1	A-heterosomal
856655	0	0	5145	1	A-heterosomal
889207	0.0014687	0.255921	5447	1	A-heterosomal
918350	0.000506454	0.149776	276432	1	A-heterosomal
947520	5.94453e-05	0.0117226	84111	1	A-heterosomal
963491	0.00148331	0.332262	4045	1	A-heterosomal
970147	0.0020098	0.00166667	20400	1	A-heterosomal
983769	0.137427	0.280702	342	0	Unclear
989669	0.00073443	0.26366	6808	1	A-heterosomal
999103	0.000797622	0.282189	41373	1	A-heterosomal
1056296	0	0	5102	1	A-heterosomal
1077804	0	0.585366	41	0	Unclear
1101555	0	0	22855	1	A-heterosomal
1111685	0.00067981	0.251816	27949	1	A-heterosomal
1114794	0	0	5141	1	A-heterosomal
1123457	0.025	0.55	40	0	Unclear
1148758	0	0.0243902	41	0	Unclear
1154506	0.000697837	0.274599	2866	1	A-heterosomal
1161145	0	0.575	40	0	Unclear
1163134	0	0	22879	1	A-heterosomal
1185907	0.00158228	0.322785	632	1	A-heterosomal
1192565	0	0	5150	1	A-heterosomal
1207512	0.000408931	0.210804	24454	1	A-heterosomal
1208364	0.0728253	0.296483	14473	0	Unclear
1226262	0.00310868	0.0938199	16084	1	A-heterosomal
1249067	0	0.362705	488	1	A-heterosomal
1254806	0	0.25	40	0	Unclear
1259966	0.00146199	0.186204	7524	1	A-heterosomal
1270607	0.000670906	0.284989	34282	1	A-heterosomal
1276134	0	0	41	0	Unclear
1287562	0	0	40	0	Unclear
1294912	0	0	41	0	Unclear
1304358	0.12786	0.368775	743	0	Unclear
1315229	0.000347826	0.241043	2875	1	A-heterosomal
1338505	0	0	27	0	Unclear
1344639	0.002849	0.316239	351	1	A-heterosomal
1349595	0.00678426	0.0878336	22110	1	A-heterosomal
1385044	0.00106392	0.0945658	24438	1	A-heterosomal
1389087	0.00209424	0.287958	955	1	A-heterosomal
1394599	0	0.146341	41	0	Unclear
1403630	0.000389712	0.0997662	5132	1	A-heterosomal
1419314	0	0.375	40	0	Unclear
1429560	0	0.15	40	0	Unclear
1435427	0	0.125	40	0	Unclear
1443627	0.00578382	0.000491079	18327	1	A-heterosomal
1446166	0.000403145	0.220198	24805	1	A-heterosomal
1455199	0	0.153846	39	0	Unclear
1474932	0.00961295	0.171158	201083	1	A-heterosomal
1481775	0.0220339	0.181356	590	0	Unclear
1496091	0.000348918	0.225401	2866	1	A-heterosomal
1503840	0.0140845	0.295775	71	0	Unclear
1521333	0.000424512	0.19962	40046	1	A-heterosomal
1528239	0.00155039	0.207752	645	1	A-heterosomal
1538214	0.000397109	0.250735	25182	1	A-heterosomal
1567353	0.000246975	0.194863	4049	1	A-heterosomal
1589012	0	0	22819	1	A-heterosomal
1605876	0.00747384	0.300448	669	1	A-heterosomal
1610945	0.000643121	0.16137	37318	1	A-heterosomal
1615908	0	0	3906	1	A-heterosomal
1618142	0	0.275	40	0	Unclear
1623815	0	0.282051	39	0	Unclear
1635989	0.000824321	0.260485	30328	1	A-heterosomal
1645982	0	0.575	40	0	Unclear
1656935	0	0.268293	41	0	Unclear
1662161	0.00035014	0.268557	2856	1	A-heterosomal
1665338	0.00157211	0.125445	43254	1	A-heterosomal
1675499	0	0.307692	39	0	Unclear
1692506	0.000628325	0.149245	310349	1	A-heterosomal
1699533	0	0.376812	69	0	Unclear
1723309	0.000335313	0.0562847	83504	1	A-heterosomal
1733160	0.00305344	0.0534351	655	1	A-heterosomal
1749446	0	0	27	0	Unclear
1750231	0.000740924	0.313658	4049	1	A-heterosomal
1762898	0	0.5	30	0	Unclear
1770088	0.00156986	0.274725	637	1	A-heterosomal
1780472	0.00101189	0.281558	3953	1	A-heterosomal
1785843	0	0.219512	41	0	Unclear
1792714	0	0	5144	1	A-heterosomal
1794831	8.1154e-05	0.0289923	49289	1	A-heterosomal
1806505	0	0.5	40	0	Unclear
1814460	0.00613497	0.332822	652	1	A-heterosomal
1821136	0.00070462	0.200943	55349	1	A-heterosomal
1832855	0	0.55	40	0	Unclear
1857805	0.0243902	0.536585	41	0	Unclear
1861291	0	0	5149	1	A-heterosomal
1871277	0	0	168	1	A-heterosomal
1877476	0	0	142	1	A-heterosomal
1882981	0.000980713	0.321347	3059	1	A-heterosomal
1894127	0.00013418	0.000178907	22358	1	A-heterosomal
1907547	0	0.308414	2876	1	A-heterosomal
1913907	0	0	5151	1	A-heterosomal
1951610	0.000713574	0.159381	102302	1	A-heterosomal
1975098	0.00256554	0.088499	40927	1	A-heterosomal
1976116	0	0	5902	1	A-heterosomal
1996792	0.00141243	0.234463	2832	1	A-heterosomal
2024138	0	0.243902	41	0	Unclear
2037499	0	0.0126009	5079	1	A-heterosomal
2049200	0	0.375	40	0	Unclear
2053205	0.0092513	0.225621	19781	1	A-heterosomal
2060852	0	0.259105	2883	1	A-heterosomal
2084579	0.000611206	0.137066	89986	1	A-heterosomal
2108758	0.00054229	0.14513	304265	1	A-heterosomal
2114553	0	0.219512	41	0	Unclear
2124208	0.00794913	0.228935	629	1	A-heterosomal
2131369	0.00099552	0.321055	4018	1	A-heterosomal
2169631	0.000376085	0.100061	90405	1	A-heterosomal
2194542	0	0.525	40	0	Unclear
2199470	0.00395468	0.165616	18712	1	A-heterosomal
2202454	0	0.578947	38	0	Unclear
2204596	0	0	5147	1	A-heterosomal
2215664	0.000552792	0.233989	25326	1	A-heterosomal
2230488	0.00120112	0.0607678	22479	1	A-heterosomal
2250961	0	0.262079	683	1	A-heterosomal
2257408	0.000303805	0.0839515	39499	1	A-heterosomal
2266888	0.00154321	0.291667	648	1	A-heterosomal
2271891	0	0	40	0	Unclear
2278890	0.000670916	0.184971	29810	1	A-heterosomal
2280880	0	0.037037	27	0	Unclear
2282512	0.000118371	0.0417061	25344	1	A-heterosomal
2305012	0	0.152031	2881	1	A-heterosomal
2318831	0.000347464	0.258513	2878	1	A-heterosomal
2321964	0	0	1005	1	A-heterosomal
2339579	0.027027	0.540541	37	0	Unclear
2354325	0.00058434	0	5134	1	A-heterosomal
2370492	0	0.365854	41	0	Unclear
2377937	0.00293686	0.267254	681	1	A-heterosomal
2387775	0.0015528	0.318323	644	1	A-heterosomal
2401947	0	0	5151	1	A-heterosomal
2404222	0.00153139	0.277182	653	1	A-heterosomal
2411567	0.000364778	0.116641	90466	1	A-heterosomal
2435126	0.000630375	0.291368	22209	1	A-heterosomal
2437407	0.00035524	0.240497	2815	1	A-heterosomal
2443647	0	0.365854	41	0	Unclear
2457178	0.000795859	0.15339	299048	1	A-heterosomal
2503495	0.000233541	0.0530372	42819	1	A-heterosomal
2517719	0.00176429	0.321807	2834	1	A-heterosomal
2535829	0.000266356	0.0762999	90105	1	A-heterosomal
2537715	0	0	5151	1	A-heterosomal
2545227	0	0.325	40	0	Unclear
2562109	0	0	1004	1	A-heterosomal
2572700	0.00141945	0.220487	4227	1	A-heterosomal
2584212	0	0.35	40	0	Unclear
2594043	0	0	1728	1	A-heterosomal
2602655	0	0	5151	1	A-heterosomal
2619187	0.000466472	0.129213	8575	1	A-heterosomal
2626896	0	0.390244	41	0	Unclear
2633673	0.000995431	0.0493887	39179	1	A-heterosomal
2649422	0.00139082	0.304242	2876	1	A-heterosomal
2661746	0	0.0243902	41	0	Unclear
2669802	0	0.0931298	655	1	A-heterosomal
2675619	0.000588706	0.129549	90028	1	A-heterosomal
2677779	0	0	5150	1	A-heterosomal
2690515	0	0.121951	41	0	Unclear
2700233	0.000180229	0.0767595	55485	1	A-heterosomal
2720744	0.00366647	0.120382	86732	1	A-heterosomal
2729295	0	0	5111	1	A-heterosomal
2774789	0.000693963	0.280361	2882	1	A-heterosomal
2777728	0	0	5150	1	A-heterosomal
2788177	0.00211268	0.281338	2840	1	A-heterosomal
2803925	0.000695169	0.304484	2877	1	A-heterosomal
2844264	0	0.45	40	0	Unclear
2851802	0	0	5139	1	A-heterosomal
2853980	0.00140795	0.282295	2841	1	A-heterosomal
2924405	0	0.317073	41	0	Unclear
2932360	0	0	5151	1	A-heterosomal
2941972	0	0.439024	41	0	Unclear
2962002	0.000880871	0.146983	89684	1	A-heterosomal
2968776	0	0.463415	41	0	Unclear
2993922	0	0.390244	41	0	Unclear
3023951	0.000742584	0.155665	298956	1	A-heterosomal
3043632	0.000672202	0.147608	25290	1	A-heterosomal
3062035	0.00293686	0.328928	681	1	A-heterosomal
3067865	0.000585694	0.137428	90491	1	A-heterosomal
3079813	0.00156556	0.00136986	5110	1	A-heterosomal
3095547	0.000694927	0.322099	2878	1	A-heterosomal
3112111	0	0	864	1	A-heterosomal
3112140	0.00104712	0.321117	2865	1	A-heterosomal
3129495	0.000316907	0.22235	25244	1	A-heterosomal
3130994	4.38577e-05	4.38577e-05	22801	1	A-heterosomal
3141435	0	0.002	500	1	A-heterosomal
3167117	0.00036769	0.111129	103348	1	A-heterosomal
3185511	0.00104312	0.269124	2876	1	A-heterosomal
3194640	0	0.268293	41	0	Unclear
3201763	0.00314465	0.328616	636	1	A-heterosomal
3206723	0.000493097	0.238412	4056	1	A-heterosomal
3226345	0	0.169014	71	0	Unclear
3231229	0	0.463415	41	0	Unclear
3233114	0	0	488	1	A-heterosomal
3240200	0	0.179845	645	1	A-heterosomal
3245191	0.000694927	0.285268	2878	1	A-heterosomal
3250531	0	0	22876	1	A-heterosomal
3257585	0	0.365854	41	0	Unclear
3265608	0.00305344	0.290076	655	1	A-heterosomal
3276899	0.000506537	0.111913	31587	1	A-heterosomal
3283606	0	0	5148	1	A-heterosomal
3292654	0.000347584	0.313869	2877	1	A-heterosomal
3309818	0.000500877	0.300526	3993	1	A-heterosomal
3314935	0	0.365854	41	0	Unclear
3324680	0	0.267606	71	0	Unclear
3327304	0	0	5148	1	A-heterosomal
3331687	0	0	41	0	Unclear
3336652	0.000500175	0.281474	39986	1	A-heterosomal
3350508	0	0.365854	41	0	Unclear
3378383	0	0.210526	589	1	A-heterosomal
3395461	0.000411438	0.292018	9722	1	A-heterosomal
3396764	0	0	5147	1	A-heterosomal
3400869	0	0.146341	41	0	Unclear
3409932	0	0.243902	41	0	Unclear
3418460	0.00557982	0.287967	4122	1	A-heterosomal
3448691	0.00138078	0.103239	291139	1	A-heterosomal
3455447	0	0.268293	41	0	Unclear
3469997	0	0.3	40	0	Unclear
3475855	0.000595526	0.195284	62130	1	A-heterosomal
3485032	0	0.15493	71	0	Unclear
3490612	0	0	41	0	Unclear
3501944	0	0.341463	41	0	Unclear
3520961	0.0114772	0.188533	20214	0	Unclear
3532509	0.025641	0.205128	39	0	Unclear
3540165	0	0.2	40	0	Unclear
3548929	0.000977708	0.000977708	5114	1	A-heterosomal
3570762	0	0.162853	8566	1	A-heterosomal
3588601	0	0	941	1	A-heterosomal
3594279	0	0	5148	1	A-heterosomal
3605568	0.00140252	0.289621	2852	1	A-heterosomal
3615229	0	0.318253	641	1	A-heterosomal
3622615	0.000625962	0.146971	38341	1	A-heterosomal
3629559	0	0.4	40	0	Unclear
3637441	0.000842886	0.0704653	5932	1	A-heterosomal
3645039	0.00104348	0.139826	2875	1	A-heterosomal
3661174	0.000376311	0.0716873	42518	1	A-heterosomal
3681796	0	0	3913	1	A-heterosomal
3687132	0.00035503	0.0915582	25350	1	A-heterosomal
3713617	0.000716047	0.21553	25138	1	A-heterosomal
3738050	0.000247463	0.16778	4041	1	A-heterosomal
3739398	0	0.139827	5092	1	A-heterosomal
3746109	0.0140845	0.309859	71	0	Unclear
3756444	0	0.552632	38	0	Unclear
3765426	0.000495663	0.310781	4035	1	A-heterosomal
3780931	0.00136426	0.278308	733	1	A-heterosomal
3807002	0	0.307927	328	1	A-heterosomal
3812416	0	0.325	40	0	Unclear
3820369	0	0.333333	39	0	Unclear
3831246	0	0	5151	1	A-heterosomal
3834281	0.136232	0.314493	690	0	Unclear
3844565	0.000356154	0.103403	25270	1	A-heterosomal
3867122	0	0.0631868	364	1	A-heterosomal
3873466	0.00154083	0.362096	649	1	A-heterosomal
3883326	0.000347102	0.215897	2881	1	A-heterosomal
3894046	0.00146199	0.277778	684	1	A-heterosomal
3901614	0	0	22642	1	A-heterosomal
3903218	0	0	5141	1	A-heterosomal
3912505	0.00284293	0.33049	2814	1	A-heterosomal
3935822	0.000749251	0.280719	4004	1	A-heterosomal
3964491	0.000195542	0	5114	1	A-heterosomal
3965918	0.000695169	0.294404	2877	1	A-heterosomal
3989776	0.00249618	0.243659	24838	1	A-heterosomal
4031016	0.00102529	0.124573	5852	1	A-heterosomal
4066690	0.000367692	0.121706	24477	1	A-heterosomal
4075171	0	0.195122	41	0	Unclear
4081212	0.00185357	0.237961	26975	1	A-heterosomal
4085837	0	0	27	0	Unclear
4087826	0.00309119	0.292117	647	1	A-heterosomal
4107815	0	0.219512	41	0	Unclear
4134094	0.00789407	0.180545	3927	1	A-heterosomal
4135782	0	0	5151	1	A-heterosomal
4141479	0	0.0243902	41	0	Unclear
4161519	0	0.146341	41	0	Unclear
4167425	0	0.0162162	185	1	A-heterosomal
4169340	0	0.0232558	215	1	A-heterosomal
4176520	0.00146855	0.0945029	25195	1	A-heterosomal
4186115	0	0.273148	648	1	A-heterosomal
4191603	0.00176107	0.14198	289597	1	A-heterosomal
4326188	0	0.203929	2800	1	A-heterosomal
4424724	0	0.45	40	0	Unclear
4431947	0	0	5133	1	A-heterosomal
4445714	0.00100351	0.305319	3986	1	A-heterosomal
4466993	0.00124162	0.301962	4027	1	A-heterosomal
4481883	0	0.390244	41	0	Unclear
4491240	0	0	22871	1	A-heterosomal
4496077	0	0.0424958	5930	1	A-heterosomal
4509260	0.00140598	0.32232	2845	1	A-heterosomal
4563223	0	0	4371	1	A-heterosomal
4583111	0.000347705	0.295549	2876	1	A-heterosomal
4588375	0	0.317073	41	0	Unclear
4595212	0	0.325	40	0	Unclear
4600641	0.0015544	0.299482	3860	1	A-heterosomal
4616380	0.000556746	0.108856	82623	1	A-heterosomal
4631859	0	0	5134	1	A-heterosomal
4641190	0.00139082	0.251043	2876	1	A-heterosomal
4693198	0.00293686	0.311307	681	1	A-heterosomal
4699555	0.000238003	0.0408865	340332	1	A-heterosomal
4719594	0.000331016	0.255876	3021	1	A-heterosomal
4737887	0	0.425	40	0	Unclear
4751499	0.00153846	0.301538	650	1	A-heterosomal
4756832	0	0	5150	1	A-heterosomal
4760635	0	0.35	40	0	Unclear
4776299	0	0.0928943	2885	1	A-heterosomal
4821238	0.000295195	0.032225	328596	1	A-heterosomal
4828167	0	0.35	40	0	Unclear
4838417	0.000276691	0.128266	25299	1	A-heterosomal
4845661	0.000546494	0.12851	23788	1	A-heterosomal
4877322	0.000188182	0.0350794	90338	1	A-heterosomal
4879632	0	0	500	1	A-heterosomal
4912716	0	0.317073	41	0	Unclear
4914564	0.0641399	0.125364	343	0	Unclear
4932880	0	0.0512821	39	0	Unclear
4948680	0.000173438	0.0404669	340179	1	A-heterosomal
4973280	0.00168797	0.303834	4147	1	A-heterosomal
4995135	0.00255535	0.128124	81398	1	A-heterosomal
5062794	0	0	5130	1	A-heterosomal
5188519	0.000763165	0.286441	3931	1	A-heterosomal
5210461	0	0	5130	1	A-heterosomal
5231826	0.00100756	0.181108	3970	1	A-heterosomal
5276122	0.000249775	0.0559496	20018	1	A-heterosomal
5292582	0.000248262	0.17279	4028	1	A-heterosomal
5298832	0	0	5139	1	A-heterosomal
5340028	0.00141995	0.115371	2817	1	A-heterosomal
5367597	0.0015456	0.120556	647	1	A-heterosomal
5374981	0.00371644	0.0657494	25293	1	A-heterosomal
5393537	0	0.137134	649	1	A-heterosomal
5410267	0.0003183	0.167009	40842	1	A-heterosomal
5418572	0.0015361	0.142857	651	1	A-heterosomal
5438793	0	0.338028	71	0	Unclear
5451082	0.000684481	0.074734	334560	1	A-heterosomal
5457249	0	0.121951	41	0	Unclear
5471559	0.000981779	0.0885237	85559	1	A-heterosomal
5479513	0.00311526	0.294393	642	1	A-heterosomal
5493776	0.000294385	0.10041	40763	1	A-heterosomal
5500978	0	0.125	40	0	Unclear
5527385	0	0.280864	648	1	A-heterosomal
5546785	0	0.390244	41	0	Unclear
5584352	0.00635939	0.11151	88216	1	A-heterosomal
5613528	0.00314795	0.265128	2859	1	A-heterosomal
5636570	0	0.475	40	0	Unclear
5644107	0.00799728	0.17209	252961	1	A-heterosomal
5660403	0	0.475	40	0	Unclear
5706403	0.08	0.32	25	0	Unclear
5744071	0	0.475	40	0	Unclear
5752441	0	0	40	0	Unclear
5764620	0.000651646	0.0893449	72125	1	A-heterosomal
5778950	0	0.15	40	0	Unclear
5785992	0.000498087	0.120483	202776	1	A-heterosomal
5793225	0	0.256966	646	1	A-heterosomal
5808198	0	0	22872	1	A-heterosomal
5822829	0	0.242857	70	0	Unclear
5829913	0.000347343	0.253908	2879	1	A-heterosomal
5837392	0	0.121951	41	0	Unclear
5845204	0.0122699	0.0245399	163	0	Unclear
5851741	4.36948e-05	4.36948e-05	22886	1	A-heterosomal
5867624	0.00130208	0.233073	768	1	A-heterosomal
5879557	0.00155521	0.104199	643	1	A-heterosomal
5880924	0.000676721	0.228055	10344	1	A-heterosomal
5887996	0	0.439024	41	0	Unclear
5915704	0	0	5111	1	A-heterosomal
5920404	0.00406525	0.0397976	57315	1	A-heterosomal
5933048	0	0.0232558	215	1	A-heterosomal
5936077	0	0.05919	1284	1	A-heterosomal
5941100	0	0	41	0	Unclear
5946320	0	0.0140187	214	1	A-heterosomal
5953519	0	0.0243902	41	0	Unclear
5959450	0	0.00934579	214	1	A-heterosomal
5965120	0	0.0243902	41	0	Unclear
5976977	0	0.205882	68	0	Unclear
5985112	0.00148405	0.214197	4043	1	A-heterosomal
6011841	0.00291758	0.293581	2742	1	A-heterosomal
6078617	0.00049456	0.302918	4044	1	A-heterosomal
6109068	0.00173139	0.322533	4043	1	A-heterosomal
6145668	0	0.131297	5141	1	A-heterosomal
6171120	0.00759631	0.218937	3686	1	A-heterosomal
6183418	0.00310078	0.234109	645	1	A-heterosomal
6200736	0.000463177	0.0185271	2159	1	A-heterosomal
6221821	0	0.0186047	215	1	A-heterosomal
6230862	0	0.121951	41	0	Unclear
6248792	0.000690088	0.158107	336189	1	A-heterosomal
6262822	0.027027	0.378378	37	0	Unclear
6290752	0.00775194	0.286822	645	1	A-heterosomal
6329633	0.000473466	0.185638	25345	1	A-heterosomal
6348776	0	0	5150	1	A-heterosomal
6364313	0	0.121951	41	0	Unclear
6372443	0.000694686	0.349427	2879	1	A-heterosomal
6390554	0	0.0243902	41	0	Unclear
6399247	0	0.475	40	0	Unclear
6404458	0	0.0142857	70	0	Unclear
6410331	0	0.46875	32	0	Unclear
6418688	0.000680299	0.200048	24989	1	A-heterosomal
6450025	0.00396954	0.241132	27711	1	A-heterosomal
6464332	0	0	3902	1	A-heterosomal
6497772	0	0.414634	41	0	Unclear
6527936	0.00105226	0.25114	2851	1	A-heterosomal
6534659	0	0.307692	39	0	Unclear
6552008	0	0.487805	41	0	Unclear
6568917	0.000989609	0.188768	4042	1	A-heterosomal
6576823	0	0.325949	632	1	A-heterosomal
6588188	0	0	5148	1	A-heterosomal
6591965	0.00297619	0.318452	672	1	A-heterosomal
6614412	0	0.300153	653	1	A-heterosomal
6619317	0	0.475	40	0	Unclear
6628586	0.000495295	0.254829	4038	1	A-heterosomal
6659541	0.000934968	0.255454	9626	1	A-heterosomal
6671963	0	0.25	40	0	Unclear
6677559	0.000524957	0.000262479	22859	1	A-heterosomal
6683220	0	0.5	40	0	Unclear
6686364	0	0	5150	1	A-heterosomal
6693841	0.000698568	0.280126	2863	1	A-heterosomal
6707104	0.0015361	0.278034	651	1	A-heterosomal
6733289	0	0.45	40	0	Unclear
6739875	0.00117178	0.2824	4267	1	A-heterosomal
6751681	0	0.308846	667	1	A-heterosomal
6760492	0	0.487805	41	0	Unclear
6775946	0	0.512821	39	0	Unclear
6786790	0	0.487179	39	0	Unclear
6792280	0	0.512195	41	0	Unclear
6813154	0	0.5	40	0	Unclear
6830743	0.000395241	0.12292	25301	1	A-heterosomal
6855246	0	0	3914	1	A-heterosomal
6857962	0	0.282051	39	0	Unclear
6877892	0.000553054	0.177846	25314	1	A-heterosomal
6893963	0.0142857	0.214286	70	0	Unclear
6899053	0	0.219512	41	0	Unclear
6914586	0.0116811	0.250889	3938	0	Unclear
6942252	0.0526316	0.421053	38	0	Unclear
6954910	0.000520706	0.140956	90262	1	A-heterosomal
6976063	0	0	22558	1	A-heterosomal
6980062	0.00154799	0.314241	646	1	A-heterosomal
6985097	0	0.325	40	0	Unclear
6991587	0	0	5065	1	A-heterosomal
6997288	0.00299098	0.202991	45470	1	A-heterosomal
7000254	0.000347464	0.313412	2878	1	A-heterosomal
7020195	0	0.333333	39	0	Unclear
7031646	0	0.275	40	0	Unclear
7042383	0.000222514	0.0804833	44941	1	A-heterosomal
7089322	0	0.361111	36	0	Unclear
7111655	0.000423853	0.131557	214697	1	A-heterosomal
7117470	0	0.301611	683	1	A-heterosomal
7131575	0	0.512195	41	0	Unclear
7146461	0	0.414634	41	0	Unclear
7156850	0	0.3	40	0	Unclear
7163976	0.00064611	0.0980639	89768	1	A-heterosomal
7171344	0	0.365854	41	0	Unclear
7177877	0	0.125	40	0	Unclear
7192935	0	0.284178	651	1	A-heterosomal
7200715	0.000640252	0.153888	338929	1	A-heterosomal
7221576	0	0.0285714	70	0	Unclear
7247092	0.000586952	0.138698	90297	1	A-heterosomal
7259326	0	0.45	40	0	Unclear
7268125	0.000112133	0.0450774	44590	1	A-heterosomal
7278887	0	0.463415	41	0	Unclear
7288581	0.000682424	0.211676	32238	1	A-heterosomal
7298972	0.0015361	0.282642	651	1	A-heterosomal
7313040	0.000694706	0.153728	332515	1	A-heterosomal
7330624	0	0.265096	679	1	A-heterosomal
7338888	0.000993295	0.311646	4027	1	A-heterosomal
7353307	0	0.295775	71	0	Unclear
7364183	0.00154321	0.294753	648	1	A-heterosomal
7376770	0.0036784	0.316868	3806	1	A-heterosomal
7391778	0	0.410256	39	0	Unclear
7409685	0	0.294931	651	1	A-heterosomal
7425524	0.000599519	0.0286316	323593	1	A-heterosomal
7469680	0	0.0140845	213	1	A-heterosomal
7474181	0.00277778	0.31875	2880	1	A-heterosomal
7481946	0	0.328571	70	0	Unclear
7530394	0.00069541	0.299722	2876	1	A-heterosomal
7535603	0.00135685	0.12483	737	1	A-heterosomal
7578990	0.00396955	0.249427	24436	1	A-heterosomal
7591187	0	0	5138	1	A-heterosomal
7650904	0	0.3	40	0	Unclear
7663992	0	0.414634	41	0	Unclear
7669836	0.000697107	0.263855	2869	1	A-heterosomal
7683841	0	0.414634	41	0	Unclear
7722386	0	0.306028	647	1	A-heterosomal
7739727	0.0314286	0.331429	350	0	Unclear
7758267	0.00019755	0	5062	1	A-heterosomal
7777202	0	0.253543	635	1	A-heterosomal
7783805	0	0.21978	364	1	A-heterosomal
7805931	0	0.197183	71	0	Unclear
7821646	0.000516734	0.216114	25158	1	A-heterosomal
7839577	0	0.3	40	0	Unclear
7857597	0.000438789	0.109179	25069	1	A-heterosomal
7879498	0.000263725	0	22751	1	A-heterosomal
7889839	0	0.179487	39	0	Unclear
7904560	0	0.390244	41	0	Unclear
7909757	0.0139201	0.273223	36494	0	Unclear
7920479	0.00306279	0.306279	653	1	A-heterosomal
7924877	0.000195274	0.000195274	5121	1	A-heterosomal
7939292	0	0.4	40	0	Unclear
7954879	0	0.28169	71	0	Unclear
7970401	0.0011854	0.301091	4218	1	A-heterosomal
7975929	0.0128	0.3088	625	0	Unclear
7987157	0	0.390244	41	0	Unclear
8007976	0.000797353	0.244428	25083	1	A-heterosomal
8027663	0	0	22565	1	A-heterosomal
8075016	0	0.365854	41	0	Unclear
8080543	0.025	0.35	40	0	Unclear
8086183	0.00309119	0.282844	647	1	A-heterosomal
8095146	0.000628145	0.133842	294518	1	A-heterosomal
8116120	0	0.146341	41	0	Unclear
8134652	0.00042852	0.0881443	84010	1	A-heterosomal
8168638	0	0.231884	69	0	Unclear
8184091	0	0.242604	2873	1	A-heterosomal
8198417	0	0	5151	1	A-heterosomal
8218103	0.109155	0.15493	568	0	Unclear
8232738	0.00812292	0.264582	20436	1	A-heterosomal
8245391	0	0.125	40	0	Unclear
8261999	0.00128346	0.22919	5454	1	A-heterosomal
8283817	0	0.319876	644	1	A-heterosomal
8285338	0	0.010989	182	1	A-heterosomal
8290947	0	0.435897	39	0	Unclear
8311452	0.000346981	0.122137	2882	1	A-heterosomal
8318846	0	0	1002	1	A-heterosomal
8319360	0	0.390244	41	0	Unclear
8326577	0	0.390244	41	0	Unclear
8337335	0	0.378378	37	0	Unclear
8342980	0	0	5151	1	A-heterosomal
8344780	0.00146628	0.134897	682	1	A-heterosomal
8356905	0.0046225	0.343606	649	1	A-heterosomal
8363596	0	0.170732	41	0	Unclear
8370382	0.000289984	0.0410663	44830	1	A-heterosomal
8379686	0	0.342857	70	0	Unclear
8386922	0.0243902	0.365854	41	0	Unclear
8402721	0.000499839	0.183441	28009	1	A-heterosomal
8417353	0	0.375	40	0	Unclear
8432237	0.00153139	0.300153	653	1	A-heterosomal
8444055	0	0	215	1	A-heterosomal
8449073	0.00154799	0.339009	646	1	A-heterosomal
8456258	0	0	122	1	A-heterosomal
8458525	0	0	187	1	A-heterosomal
8460611	0	0	215	1	A-heterosomal
8462833	0.00275482	0.325069	363	1	A-heterosomal
8467267	0.00078911	0.00078911	5069	1	A-heterosomal
8477642	0	0.25	40	0	Unclear
8488402	0	0	40	0	Unclear
8493006	0	0	199	1	A-heterosomal
8494530	0	0	39	0	Unclear
8498333	0	0	215	1	A-heterosomal
8499353	0	0	215	1	A-heterosomal
8500329	0.00272035	0.219221	25732	1	A-heterosomal
8507053	0	0	215	1	A-heterosomal
8512403	0	0	35	0	Unclear
8546673	0	0.3	40	0	Unclear
8560757	0.0011846	0.0011846	5065	1	A-heterosomal
8563065	0	0.0133949	2165	1	A-heterosomal
8580580	0	0.0876866	2144	1	A-heterosomal
8582093	4.37694e-05	4.37694e-05	22847	1	A-heterosomal
8583164	0	0.0516432	213	1	A-heterosomal
8589449	0	0	171	1	A-heterosomal
8590446	0	0.0528846	208	1	A-heterosomal
8591853	0.000957243	0.0695597	3134	1	A-heterosomal
8602946	0.00140287	0.169761	72708	1	A-heterosomal
8613853	0	0	214	1	A-heterosomal
8630657	0.000628792	0.0965511	31807	1	A-heterosomal
8648374	0	0	109	1	A-heterosomal
8654965	0.000527496	0.10876	83413	1	A-heterosomal
8665862	0	0	215	1	A-heterosomal
8667803	0	0	214	1	A-heterosomal
8670149	0	0	214	1	A-heterosomal
8672477	0	0	215	1	A-heterosomal
8674239	0.0601202	0.176353	499	0	Unclear
8681345	0	0.00591716	169	1	A-heterosomal
8685721	0	0.365854	41	0	Unclear
8692609	0.000970874	0.109385	3090	1	A-heterosomal
8700029	0.000172091	0.0289282	296354	1	A-heterosomal
8710688	0	0.365854	41	0	Unclear
8715615	0.0441989	0.3186	543	0	Unclear
8724630	0	0.0209883	23394	1	A-heterosomal
8741753	0	0.2	40	0	Unclear
8748450	0.000276671	0.0610336	90360	1	A-heterosomal
8755190	0	0.336735	588	1	A-heterosomal
8765089	0	0.0243902	41	0	Unclear
8777523	0	0.475	40	0	Unclear
8789528	0.000347343	0.194165	2879	1	A-heterosomal
8790942	0	0.0012226	22902	1	A-heterosomal
8803035	0	0.0243902	41	0	Unclear
8818624	0.0151515	0.2125	2640	0	Unclear
8828908	0	0	5149	1	A-heterosomal
8849180	0	0.29893	1308	1	A-heterosomal
8867268	0	0.365854	41	0	Unclear
8878108	0	0	1003	1	A-heterosomal
8887490	0	0.384615	39	0	Unclear
8917347	0	0.121951	41	0	Unclear
8945002	0	0	5151	1	A-heterosomal
8993580	0	0.475	40	0	Unclear
9046337	0.00144613	0.281996	2766	1	A-heterosomal
9075693	0	0.365854	41	0	Unclear
9080730	0	0.219512	41	0	Unclear
9088173	0.000989854	0.336303	4041	1	A-heterosomal
9093610	0	0.275	40	0	Unclear
9100517	0	0.282051	39	0	Unclear
9115134	0.0140845	0.239437	71	0	Unclear
9130764	0.000571429	0.145546	339500	1	A-heterosomal
9153991	0	0.210526	38	0	Unclear
9170608	0.0005142	0.259078	25282	1	A-heterosomal
9178885	0	0.2	40	0	Unclear
9190514	0	0.25	40	0	Unclear
9201028	0.00065703	0.259982	39572	1	A-heterosomal
9209969	0	0.195122	41	0	Unclear
9224161	0.00154083	0.320493	649	1	A-heterosomal
9237785	0	0.512821	39	0	Unclear
9248137	0.0204734	0.207215	33458	0	Unclear
9272096	0.000179982	0.0881014	55561	1	A-heterosomal
9280541	0.00147275	0.313697	679	1	A-heterosomal
9290231	0.000728969	0.159061	6859	1	A-heterosomal
9313604	0.00239486	0.13582	90193	1	A-heterosomal
9332838	0	0.025	40	0	Unclear
9380141	0.00175439	0.312281	570	1	A-heterosomal
9395587	0	0.358974	39	0	Unclear
9419553	0.000258933	0.000258933	3862	1	A-heterosomal
9421803	0	0.365854	41	0	Unclear
9446551	0.0074893	0.0167618	2804	1	A-heterosomal
9475167	0.000426288	0.222238	28150	1	A-heterosomal
9512157	0	0.368421	38	0	Unclear
9563118	0	0.4	40	0	Unclear
9575263	0.000631622	0.153319	338810	1	A-heterosomal
9582933	0	0.307692	39	0	Unclear
9606089	0	0.170732	41	0	Unclear
9631800	0.00431307	0.284426	38024	1	A-heterosomal
9658790	0	0.170732	41	0	Unclear
9671315	0	0	5150	1	A-heterosomal
9709128	0.00313921	0.241611	27714	1	A-heterosomal
9721738	0	0.195122	41	0	Unclear
9727239	0	0.170732	41	0	Unclear
9745564	0.0285714	0.4	35	0	Unclear
9754951	0.0015361	0.310292	651	1	A-heterosomal
9771251	0.000958046	0.104946	25051	1	A-heterosomal
9788601	0	0.414634	41	0	Unclear
9799051	0.000398449	0.0460011	328775	1	A-heterosomal
9822263	0	0.275362	69	0	Unclear
9828919	0.000462963	0.0425926	2160	1	A-heterosomal
9835048	0	0.214286	70	0	Unclear
9837261	0	0.0511628	215	1	A-heterosomal
9839263	0	0.0514019	214	1	A-heterosomal
9843262	0	0.0189873	158	1	A-heterosomal
9845535	0.000672495	0.0820444	2974	1	A-heterosomal
9868693	0	0.256923	650	1	A-heterosomal
9892360	0.00803213	0.318775	3984	1	A-heterosomal
9923726	0.000198334	0.000198334	5042	1	A-heterosomal
9978515	0.000837872	0.246509	28644	1	A-heterosomal
10013948	0.000750939	0.331414	3995	1	A-heterosomal
10021890	0	0	5146	1	A-heterosomal
10035592	0.0142857	0.142857	70	0	Unclear
10067408	0.000478354	0.319062	4181	1	A-heterosomal
10122168	0	0.358974	39	0	Unclear
10127459	0.0384695	0.163392	4835	0	Unclear
10142764	0.00500835	0.168614	599	1	A-heterosomal
10156440	0.00150301	0.311874	3992	1	A-heterosomal
10183691	0	0.15	40	0	Unclear
10196732	0.00562099	0.240364	3736	1	A-heterosomal
10210509	0.0140845	0.112676	71	0	Unclear
10220045	0	0.4	40	0	Unclear
10239692	0.00069735	0.317294	2868	1	A-heterosomal
10263740	0	0	27	0	Unclear
10269190	0.00436047	0.18859	2752	1	A-heterosomal
10290096	0.00818331	0.294599	611	1	A-heterosomal
10296236	0	0.125	40	0	Unclear
10307580	0.00185805	0.228354	5382	1	A-heterosomal
10326432	0	0.425	40	0	Unclear
10407141	0.000695894	0.276618	2874	1	A-heterosomal
10439401	0.00019558	0.00019558	5113	1	A-heterosomal
10570946	0.0330033	0.313531	606	0	Unclear
10601219	0	0	5598	1	A-heterosomal
10751747	0.000591498	0.140512	339815	1	A-heterosomal
10769023	0	0.25641	39	0	Unclear
10778397	0	0.282051	39	0	Unclear
10785879	0.00294985	0.268437	678	1	A-heterosomal
10793006	0.000512821	0.140986	25350	1	A-heterosomal
10832956	0	0.3	40	0	Unclear
10857832	0.00353982	0.191504	2825	1	A-heterosomal
10870720	0	0.414634	41	0	Unclear
10883188	0.000389636	0.000389636	5133	1	A-heterosomal
10900108	0.0170279	0.264706	646	0	Unclear
10910791	0	0.28135	622	1	A-heterosomal
10930185	0.00950872	0.0269414	631	1	A-heterosomal
10933966	0.000699953	0.189454	8572	1	A-heterosomal
10955370	0.0015361	0.313364	651	1	A-heterosomal
10967323	0.000347705	0.0372045	2876	1	A-heterosomal
10978554	0.00153374	0.325153	652	1	A-heterosomal
10987497	0	0.2	70	0	Unclear
10995036	0.000726362	0.101592	323530	1	A-heterosomal
11002833	0.000742207	0.22662	4042	1	A-heterosomal
11011855	0.0263158	0.315789	38	0	Unclear
11050844	8.9823e-05	8.9823e-05	22266	1	A-heterosomal
11069778	0.013245	0.319536	604	0	Unclear
11083305	0	0.307692	39	0	Unclear
11119634	0	0	215	1	A-heterosomal
11156394	0	0	1003	1	A-heterosomal
11160332	0.00140598	0.282953	2845	1	A-heterosomal
11167139	0.00976613	0.00077101	3891	1	A-heterosomal
11203527	0.00324588	0.252464	33581	1	A-heterosomal
11271100	0.000557724	0.226064	5379	1	A-heterosomal
11288655	0.00792393	0.340729	631	1	A-heterosomal
11304108	0.00650407	0.341463	615	1	A-heterosomal
11314201	0.00142203	0.142764	113922	1	A-heterosomal
11342718	0	0.463415	41	0	Unclear
11357799	0.0010442	0.31883	2873	1	A-heterosomal
11396758	0.0018732	0.155726	24023	1	A-heterosomal
11405720	0	0.195122	41	0	Unclear
11415904	0	0.235878	5134	1	A-heterosomal
11424121	0.000800941	0.2768	39953	1	A-heterosomal
11440103	0	0.262016	645	1	A-heterosomal
11454128	0	0.0731707	41	0	Unclear
11472817	0.0112763	0.298565	3902	0	Unclear
11479586	5.9004e-05	5.9004e-05	16948	1	A-heterosomal
11515896	0.00019581	0.00019581	5107	1	A-heterosomal
11535231	0.00298842	0.157639	2677	1	A-heterosomal
11555207	0	0.2634	653	1	A-heterosomal
11572182	0.00131273	0.281935	9903	1	A-heterosomal
11577943	0.0239617	0.28754	626	0	Unclear
11659082	0	0.243902	41	0	Unclear
11686081	0.00740198	0.126878	64172	1	A-heterosomal
11688096	0	0	5137	1	A-heterosomal
11771111	0	0.365854	41	0	Unclear
11776349	0	0.243902	41	0	Unclear
11796334	0.00148552	0.271849	4039	1	A-heterosomal
11804084	0.615385	0.205128	39	0	Unclear
11819825	0	0	5148	1	A-heterosomal
11877415	0.000694444	0.292014	2880	1	A-heterosomal
11910258	0	0.365854	41	0	Unclear
11929885	0	0	5150	1	A-heterosomal
11938256	0	0.25	40	0	Unclear
11955626	0	0.375	40	0	Unclear
11985602	0	0.243902	41	0	Unclear
12009021	0.000993049	0.227656	4028	1	A-heterosomal
12029229	0	0.236842	38	0	Unclear
12082731	0	0	5107	1	A-heterosomal
12103258	0.000493115	0.108106	26363	1	A-heterosomal
12131708	0.000354484	0.296349	2821	1	A-heterosomal
12197260	0	0.292683	41	0	Unclear
12216657	0	0	5129	1	A-heterosomal
12267051	0	0.202853	2874	1	A-heterosomal
12279704	0.0103958	0.149494	18469	0	Unclear
12297621	0.000741107	0.27001	4048	1	A-heterosomal
12308862	0.0015361	0.271889	651	1	A-heterosomal
12325810	0.000347222	0.223611	2880	1	A-heterosomal
12331260	0.00496689	0.254967	604	1	A-heterosomal
12357128	0.000661023	0.178705	39333	1	A-heterosomal
12370510	0.0516529	0.289256	484	0	Unclear
12389056	0.000355619	0.186344	2812	1	A-heterosomal
12408127	0	0.170732	41	0	Unclear
12470634	0.000507559	0.0525974	323115	1	A-heterosomal
12481849	0.034358	0.271248	553	0	Unclear
12488438	0	0.333333	39	0	Unclear
12497449	0.00441176	0.286765	680	1	A-heterosomal
12515024	0	0.439024	41	0	Unclear
12556511	0.000656299	0.15565	336737	1	A-heterosomal
12570670	0	0.25192	651	1	A-heterosomal
12584785	0	0.252308	650	1	A-heterosomal
12604306	0.000292266	0.0640062	82117	1	A-heterosomal
12614813	0	0.3	40	0	Unclear
12621875	0.00154321	0.274691	648	1	A-heterosomal
12660170	0	0.325	40	0	Unclear
12671963	0.00460123	0.29908	652	1	A-heterosomal
12681431	0.00104457	0.33078	2872	1	A-heterosomal
12715371	0.000494805	0.237754	4042	1	A-heterosomal
12730103	0	0	5139	1	A-heterosomal
12733042	0	0.314286	70	0	Unclear
12754120	0.000542318	0.138747	116168	1	A-heterosomal
12781685	0	0.268293	41	0	Unclear
12790553	0.0263158	0.0263158	38	0	Unclear
12821294	0.00123946	0.228061	4034	1	A-heterosomal
12863729	0.0011216	0.153262	27639	1	A-heterosomal
12881325	0	0	1005	1	A-heterosomal
12881739	0.000390016	0.000390016	5128	1	A-heterosomal
12898309	0.000679299	0.209546	27970	1	A-heterosomal
12916580	0.0243902	0.292683	41	0	Unclear
12931454	0	0.175	40	0	Unclear
12964138	0	0.170732	41	0	Unclear
12975190	0	0.170732	41	0	Unclear
12982027	0.00069541	0.165855	2876	1	A-heterosomal
13008514	0	0.170732	41	0	Unclear
13016611	0	0.571429	35	0	Unclear
13025061	0.000713827	0.234528	28018	1	A-heterosomal
13058715	0.000635907	0.122747	180844	1	A-heterosomal
13096032	0	0	41	0	Unclear
13133073	0.00173913	0.232348	2875	1	A-heterosomal
13146010	0	0.0219496	3098	1	A-heterosomal
13148614	0	0	172	1	A-heterosomal
13158874	0.00571429	0	175	1	A-heterosomal
13166769	0	0	172	1	A-heterosomal
13169058	0	0	215	1	A-heterosomal
13178286	0.00141393	0.0427713	2829	1	A-heterosomal
13184224	0.000207469	0.113029	24100	1	A-heterosomal
13202261	0	0.390244	41	0	Unclear
13211995	0.000454331	0.143123	338960	1	A-heterosomal
13226398	0	0	214	1	A-heterosomal
13229698	0	0	215	1	A-heterosomal
13231021	0	0	215	1	A-heterosomal
13261328	0	0.375	40	0	Unclear
13284114	0.000473343	0.23149	40140	1	A-heterosomal
13318652	0	0.390244	41	0	Unclear
13341680	0	0.390244	41	0	Unclear
13349999	0	0.000778513	5138	1	A-heterosomal
13439127	0	0.375	40	0	Unclear
13479392	4.32077e-05	0.0630401	23144	1	A-heterosomal
13504255	0.0243902	0.0243902	41	0	Unclear
13523881	0.000148341	0.0354051	310097	1	A-heterosomal
13544998	0	0.0210751	4223	1	A-heterosomal
13566376	0	0.061674	681	1	A-heterosomal
13600946	0	0.343407	364	1	A-heterosomal
13611851	0.00476524	0.0819201	14270	1	A-heterosomal
13619088	0.0243902	0.097561	41	0	Unclear
13657248	0	0	5150	1	A-heterosomal
13664060	0	0.365854	41	0	Unclear
13674181	0	0.390244	41	0	Unclear
13680316	0.00174738	0.311033	4006	1	A-heterosomal
13708936	0.000709388	0.295342	4229	1	A-heterosomal
13722894	0	0.276131	641	1	A-heterosomal
13750743	0	0.27957	651	1	A-heterosomal
13761533	0	0.317073	41	0	Unclear
13775137	0.000552656	0.201412	16285	1	A-heterosomal
13781460	0	0	996	1	A-heterosomal
13785249	0	0.414634	41	0	Unclear
13795468	0	0.2	40	0	Unclear
13803207	0	0.4	40	0	Unclear
13823380	0	0.185299	653	1	A-heterosomal
13842755	0.000346741	0.227462	2884	1	A-heterosomal
13874561	0	0.257143	70	0	Unclear
13881579	0	0.243902	41	0	Unclear
13884905	0	0	3916	1	A-heterosomal
13890527	0	0	595	1	A-heterosomal
13903302	0.000470282	0.236805	27643	1	A-heterosomal
13920486	0	0	3000	1	A-heterosomal
13955152	0	0	41	0	Unclear
13961813	0	0.0240838	955	1	A-heterosomal
13972031	0	0.414634	41	0	Unclear
13981503	0.00306748	0.291411	652	1	A-heterosomal
13991979	0.00153034	0.260234	39207	1	A-heterosomal
13998958	0	0.097561	41	0	Unclear
14054429	0	0	5142	1	A-heterosomal
14056059	0	0.268293	41	0	Unclear
14062133	0.000165356	0.0687879	42333	1	A-heterosomal
14078762	0	0	154	1	A-heterosomal
14127210	0	0.0290698	172	1	A-heterosomal
14128413	0	0.306916	694	1	A-heterosomal
14139971	0	0	213	1	A-heterosomal
14143717	0	0.115616	666	1	A-heterosomal
14146964	0	0.0697674	215	1	A-heterosomal
14150802	0	0	5146	1	A-heterosomal
14156570	0	0.310292	651	1	A-heterosomal
14177305	0.00154083	0.0693374	649	1	A-heterosomal
14236788	0.00045466	0.121082	294726	1	A-heterosomal
14317261	0	0.390244	41	0	Unclear
14363805	0.213592	0.0718311	14729	0	Unclear
14393442	0.00156311	0.00156311	5118	1	A-heterosomal
14427208	0	0.265786	681	1	A-heterosomal
14437721	0.000551496	0.216497	29012	1	A-heterosomal
14522147	0.0024426	0.238398	4094	1	A-heterosomal
14535162	0	0	5149	1	A-heterosomal
14552791	0.000955795	0.09773	4185	1	A-heterosomal
14559820	0	0.097561	41	0	Unclear
14564905	0	0.097561	41	0	Unclear
14579295	0.000389974	0.188889	28207	1	A-heterosomal
14584620	0	0	41	0	Unclear
14598633	0	0	41	0	Unclear
14604179	0	0	22853	1	A-heterosomal
14621494	0	0.0140845	71	0	Unclear
14629056	0.000538902	0.236275	29690	1	A-heterosomal
14672723	0.000276145	0.243165	25349	1	A-heterosomal
14684706	0	0.315871	649	1	A-heterosomal
14690598	0	0.487805	41	0	Unclear
14703079	0	0	5151	1	A-heterosomal
14711286	0.000952154	0.271126	4201	1	A-heterosomal
14741938	0.00186943	0.0955244	27281	1	A-heterosomal
14765624	0	0	22883	1	A-heterosomal
14787376	0	0.0243902	41	0	Unclear
14815506	0	0.027027	37	0	Unclear
14873721	0	0	5139	1	A-heterosomal
14897141	0	0	1017	1	A-heterosomal
14919471	0	0.0243902	41	0	Unclear
14950362	0.00297619	0.0877976	672	1	A-heterosomal
14955218	0	0.219512	41	0	Unclear
14975248	0.001998	0.244006	4004	1	A-heterosomal
14984218	0	0	41	0	Unclear
14994740	0	0.0243902	41	0	Unclear
15016880	0.00058434	0.00058434	5134	1	A-heterosomal
15038767	0.00426562	0.0830067	26022	1	A-heterosomal
15048056	0.00152905	0.318043	654	1	A-heterosomal
15067241	0	0.341463	41	0	Unclear
15086067	0.000247463	0.338283	4041	1	A-heterosomal
15107061	0	0.0512821	39	0	Unclear
15121991	0	0.242991	642	1	A-heterosomal
15129781	0.000472701	0.164736	4231	1	A-heterosomal
15145115	0.00308642	0.0925926	648	1	A-heterosomal
15156538	0.00024777	0.0802775	4036	1	A-heterosomal
15183968	0	0.0880919	2872	1	A-heterosomal
15196239	0	0.4	40	0	Unclear
15205371	0	0	5136	1	A-heterosomal
15233795	0.000237548	0.0691266	25258	1	A-heterosomal
15250623	0	0.341463	41	0	Unclear
15268668	0	0.425	40	0	Unclear
15276312	0	0.365854	41	0	Unclear
15285481	0.0243902	0.390244	41	0	Unclear
15293545	0.0466461	0.323824	2594	0	Unclear
15306466	0	0.341463	41	0	Unclear
15320237	0.00153139	0.264931	653	1	A-heterosomal
15353287	0.00104348	0.241043	2875	1	A-heterosomal
15361103	0.00315457	0.315457	634	1	A-heterosomal
15373474	0	0.341463	41	0	Unclear
15382865	0.000339213	0.233209	5896	1	A-heterosomal
15389130	0.000496278	0.235236	4030	1	A-heterosomal
15431048	0.00249377	0.285714	2807	1	A-heterosomal
15442934	0.0243902	0.341463	41	0	Unclear
15448687	0	0.309816	652	1	A-heterosomal
15464441	8.65876e-05	0.115465	23098	1	A-heterosomal
15491775	0	0.101449	69	0	Unclear
15506779	0.000277327	0.143061	25241	1	A-heterosomal
15528119	0.0337775	0.194137	15010	0	Unclear
15536612	0	0.15	40	0	Unclear
15552431	0.000355044	0.0914269	332353	1	A-heterosomal
15558148	0	0.146341	41	0	Unclear
15569640	0	0.0243902	41	0	Unclear
15579165	0	0.146341	41	0	Unclear
15586813	0.00070922	0.0138298	2820	1	A-heterosomal
15618992	0.025	0.25	40	0	Unclear
15624316	0.025	0.275	40	0	Unclear
15645785	0.00049505	0.135891	4040	1	A-heterosomal
15647835	0.000168833	0.0999493	5923	1	A-heterosomal
15674869	0.000914549	0.013758	25149	1	A-heterosomal
15685834	0	0	172	1	A-heterosomal
15691659	7.16923e-05	0.006524	27897	1	A-heterosomal
15700682	0.000276287	0.13688	25336	1	A-heterosomal
15719349	0.0015361	0.299539	651	1	A-heterosomal
15726902	0	0.414634	41	0	Unclear
15741572	0.000441398	0.123371	339829	1	A-heterosomal
15754232	0.00153374	0.260736	652	1	A-heterosomal
15764561	0	0.0731707	41	0	Unclear
15795750	0	0.585366	41	0	Unclear
15808819	0.000756219	0.221413	25125	1	A-heterosomal
15820258	0	0.425	40	0	Unclear
15827599	0.000196232	0.242936	5096	1	A-heterosomal
15851864	0	0.45	40	0	Unclear
15867952	0	0.323944	71	0	Unclear
15875472	0.00174932	0.164974	250954	1	A-heterosomal
15885447	0	0.292308	650	1	A-heterosomal
15898277	0.00484653	0.242326	619	1	A-heterosomal
15910163	0	0.365854	41	0	Unclear
15920305	0	0.45	40	0	Unclear
15926572	0.00137109	0.172359	40114	1	A-heterosomal
15953283	0.000432725	0.155972	339708	1	A-heterosomal
15980507	0	0.463415	41	0	Unclear
15995642	0	0.28169	71	0	Unclear
16008013	0.000521815	0.189622	34495	1	A-heterosomal
16013493	0	0.15	40	0	Unclear
16051596	0	0.463415	41	0	Unclear
16080695	0.000741107	0.334486	4048	1	A-heterosomal
16123681	0.000523708	0.153512	336065	1	A-heterosomal
16130798	0.00148258	0.324685	4047	1	A-heterosomal
16159619	0.000237051	0.242424	25311	1	A-heterosomal
16170897	0	0.084507	71	0	Unclear
16188036	0.00070922	0.335461	2820	1	A-heterosomal
16211287	0	0.358974	39	0	Unclear
16216417	0	0.35	40	0	Unclear
16231825	0.000355633	0.232307	25307	1	A-heterosomal
16243690	0.00137904	0.00137904	5076	1	A-heterosomal
16261315	0	0	40	0	Unclear
16272719	0.00587372	0.330396	681	1	A-heterosomal
16283848	0	0.25641	39	0	Unclear
16322128	0.000435678	0.188926	25248	1	A-heterosomal
16345351	0	0.414634	41	0	Unclear
16373743	0	0.0853659	656	1	A-heterosomal
16380000	0.00015829	0.0425801	25270	1	A-heterosomal
16392396	0	0	500	1	A-heterosomal
16409887	0	0.025641	39	0	Unclear
16429922	0	0.170732	41	0	Unclear
16447333	0	0.25641	39	0	Unclear
16453310	0.000454632	0.191248	26395	1	A-heterosomal
16477938	0	0.055814	215	1	A-heterosomal
16483495	0.000937866	0.306448	4265	1	A-heterosomal
16507283	0	0.4	40	0	Unclear
16516916	0	0.325116	649	1	A-heterosomal
16531579	0	0.00245864	34572	1	A-heterosomal
16549952	0.000255754	0.000255754	3910	1	A-heterosomal
16551241	0	0.128205	39	0	Unclear
16568474	0	0.333333	39	0	Unclear
16572007	0	0.0469484	213	1	A-heterosomal
16576501	0.00045104	0.0709485	22171	1	A-heterosomal
16577783	0	0.049505	202	1	A-heterosomal
16590658	0	0.00923226	2058	1	A-heterosomal
16656556	0	0.318841	69	0	Unclear
16671554	0	0.414634	41	0	Unclear
16680767	0.0154968	0.159868	223272	0	Unclear
16685630	0	0.425	40	0	Unclear
16691263	0.00153846	0.276923	650	1	A-heterosomal
16697954	0	0.410256	39	0	Unclear
16715887	0.0168741	0.304841	3615	0	Unclear
16750398	0.00326264	0.282219	613	1	A-heterosomal
16780256	0	0	22471	1	A-heterosomal
16814345	0	0.394737	38	0	Unclear
16816055	0	0	1005	1	A-heterosomal
16824942	0.000196194	0	5097	1	A-heterosomal
16839577	0.00248186	0.233486	5238	1	A-heterosomal
16864528	0.00154321	0.266975	648	1	A-heterosomal
16881611	0.025641	0.153846	39	0	Unclear
16895449	0.00057082	0.140422	26278	1	A-heterosomal
16943438	0.00139034	0.281543	2877	1	A-heterosomal
16949506	0	0.128571	70	0	Unclear
16955807	0	0.175	40	0	Unclear
16990554	0.00140105	0.201051	2855	1	A-heterosomal
16992116	0	0	5148	1	A-heterosomal
17033418	0.00152672	0.155725	655	1	A-heterosomal
17051078	0.0013369	0.218249	2992	1	A-heterosomal
17077655	0	0.000583431	5142	1	A-heterosomal
17082993	0	0.0232558	215	1	A-heterosomal
17088827	0.025	0.35	40	0	Unclear
17095729	0.000632261	0.1879	25306	1	A-heterosomal
17106069	0.00314961	0.247244	635	1	A-heterosomal
17111514	0	0.121951	41	0	Unclear
17125910	0.00521754	0.0544177	23191	1	A-heterosomal
17141639	0	0.15	40	0	Unclear
17152101	2.45568e-05	0.00940524	40722	1	A-heterosomal
17171227	0	0.425	40	0	Unclear
17180376	0.000622409	0.0897496	326152	1	A-heterosomal
17206211	0.00623053	0.327103	642	1	A-heterosomal
17214434	0.000381898	0.244911	26185	1	A-heterosomal
17224267	0	0.45	40	0	Unclear
17235244	0	0.375	40	0	Unclear
17249271	0.000704255	0.178715	24139	1	A-heterosomal
17250195	0.000989854	0.30438	4041	1	A-heterosomal
17255653	0.00147059	0.304412	680	1	A-heterosomal
17265657	0.101322	0.220264	227	0	Unclear
17277730	0	0.414634	41	0	Unclear
17285178	0	0.365854	41	0	Unclear
17290120	0	0.414634	41	0	Unclear
17307064	0.00139324	0.32776	2871	1	A-heterosomal
17313487	0	0.15	40	0	Unclear
17325768	0	0.439024	41	0	Unclear
17338887	0	0	131	1	A-heterosomal
17350765	0.000742207	0.314696	4042	1	A-heterosomal
17367006	0	0.487805	41	0	Unclear
17375211	0	0.365854	41	0	Unclear
17390760	0.000172784	0.0141683	40513	1	A-heterosomal
17422837	0.00237206	0.234809	39628	1	A-heterosomal
17431665	0	0.329053	623	1	A-heterosomal
17441043	0	0.196594	646	1	A-heterosomal
17447681	0	0.439024	41	0	Unclear
17453593	0	0.239437	71	0	Unclear
17461547	0.000986266	0.234066	40557	1	A-heterosomal
17476476	0	0.305357	560	1	A-heterosomal
17491151	0	0.375	40	0	Unclear
17499718	0.00365307	0.24953	27648	1	A-heterosomal
17505655	0	0	5141	1	A-heterosomal
17515482	0	0.414634	41	0	Unclear
17519818	0	0	215	1	A-heterosomal
17528211	0	0	214	1	A-heterosomal
17536642	0	0.352941	68	0	Unclear
17545783	0.000419225	0.195606	40551	1	A-heterosomal
17566101	0	0.0233918	171	1	A-heterosomal
17586327	0.000328483	0.15373	51753	1	A-heterosomal
17604761	0	0.171308	3088	1	A-heterosomal
17621019	0.000558796	0.142393	130638	1	A-heterosomal
17647347	0	0.125	40	0	Unclear
17658018	0	0.439024	41	0	Unclear
17670373	0.000142332	0.0434722	295085	1	A-heterosomal
17680778	0	0.0226642	2162	1	A-heterosomal
17681607	0	0.0420561	214	1	A-heterosomal
17682856	0	0	172	1	A-heterosomal
17697698	4.36948e-05	0.00817093	22886	1	A-heterosomal
17739207	0.000721798	0.218396	29094	1	A-heterosomal
17760482	0	0	5151	1	A-heterosomal
17784409	0.00174913	0.312844	4002	1	A-heterosomal
17824400	0	0	1004	1	A-heterosomal
17843209	0.00035014	0.27521	2856	1	A-heterosomal
17858311	0.00121729	0.00121729	4929	1	A-heterosomal
17887248	0.000507614	0.291624	3940	1	A-heterosomal
17892632	0.025641	0.333333	39	0	Unclear
17900706	0	0.170732	41	0	Unclear
17911686	0.000133797	0.000133797	22422	1	A-heterosomal
17914731	0	0.341463	41	0	Unclear
17923473	0.00428266	0.0314061	1401	1	A-heterosomal
17928776	0.00027014	0.0609937	51825	1	A-heterosomal
17945151	0	0.2	70	0	Unclear
17973050	0.000220805	0.120903	40760	1	A-heterosomal
17979233	0.0243902	0.219512	41	0	Unclear
18017265	0	0.247569	2880	1	A-heterosomal
18019950	0.000194553	0.163813	5140	1	A-heterosomal
18026990	0.00471698	0.308176	636	1	A-heterosomal
18041468	0	0.225352	71	0	Unclear
18046441	0.000385966	0.132309	51818	1	A-heterosomal
18048563	0	0	170	1	A-heterosomal
18062626	0	0.097561	41	0	Unclear
18104347	0	0.253089	4046	1	A-heterosomal
18122880	0	0.28483	646	1	A-heterosomal
18142826	0.00154799	0.318885	646	1	A-heterosomal
18151449	0.000327508	0.118519	305336	1	A-heterosomal
18167769	0.00146843	0.311307	681	1	A-heterosomal
18219246	0.00387659	0.07949	25022	1	A-heterosomal
18264534	0.000347464	0.285268	2878	1	A-heterosomal
18300371	0	0.146341	41	0	Unclear
18314234	0.000554433	0.241377	25251	1	A-heterosomal
18320894	0.0020284	0	493	1	A-heterosomal
18346505	0.000276866	0.15813	25283	1	A-heterosomal
18364585	0.00298507	0.264179	670	1	A-heterosomal
18370323	0	0.375	40	0	Unclear
18377697	0.000463822	0.265333	36652	1	A-heterosomal
18383479	0	0.21517	646	1	A-heterosomal
18410231	0.000816327	0.268688	8575	1	A-heterosomal
18423372	0	0.243902	41	0	Unclear
18435938	0	0.146341	41	0	Unclear
18447096	0.000932417	0.232103	28957	1	A-heterosomal
18453064	0.000869061	0.235516	6904	1	A-heterosomal
18465882	0.00153139	0.312404	653	1	A-heterosomal
18487961	0.0271432	0.284063	3721	0	Unclear
18499207	0	0.195122	41	0	Unclear
18525744	0	0.195122	41	0	Unclear
18551369	0.000157797	0.0747958	25349	1	A-heterosomal
18596782	0.000218887	0.0495931	328937	1	A-heterosomal
18613361	0	0.170732	41	0	Unclear
18695185	0.00308642	0.175926	2916	1	A-heterosomal
18736047	0	0.0243902	41	0	Unclear
18759165	0	0	5140	1	A-heterosomal
18767630	0	0.175	40	0	Unclear
18775633	0.00339687	0.171353	5299	1	A-heterosomal
18783110	0	0	992	1	A-heterosomal
18901775	0	0	5148	1	A-heterosomal
19034156	0	0	1017	1	A-heterosomal
19125418	0.00094585	0.223221	4229	1	A-heterosomal
19128803	0	0	5151	1	A-heterosomal
19219167	0.00019984	0.00019984	5004	1	A-heterosomal
19253939	0	0.317073	41	0	Unclear
19382892	0	0	5151	1	A-heterosomal
19397534	0	0.229867	1279	1	A-heterosomal
19405905	0	0.17873	677	1	A-heterosomal
19412437	0	0.243902	41	0	Unclear
19418963	0	0.193798	645	1	A-heterosomal
19429227	0	0.121951	41	0	Unclear
19452773	0	0.0404463	2151	1	A-heterosomal
19463599	0	0	38	0	Unclear
19471240	0	0.0327103	214	1	A-heterosomal
19474370	0.000270429	0.0453419	22187	1	A-heterosomal
19486811	0	0.0116279	172	1	A-heterosomal
19488027	0.0122888	0.0675883	651	0	Unclear
19489352	0	0.0201005	199	1	A-heterosomal
19492394	0	0.039604	202	1	A-heterosomal
19505412	0	0.243902	41	0	Unclear
19512199	0	0.0418605	215	1	A-heterosomal
19514816	0.000302345	0.095157	294366	1	A-heterosomal
19519520	0	0.0116279	172	1	A-heterosomal
19522803	0	0.243902	41	0	Unclear
19530503	0	0.243902	41	0	Unclear
19542129	0.000315785	0.0479091	22167	1	A-heterosomal
19559825	0	0.25	40	0	Unclear
19566050	0.0047619	0.0333333	210	1	A-heterosomal
19573962	0.000350263	0.197898	2855	1	A-heterosomal
19589014	0	0.25	40	0	Unclear
19606638	0.000562991	0.174092	39077	1	A-heterosomal
19616483	0.00113058	0.0322216	1769	1	A-heterosomal
19620479	0	0.0372093	215	1	A-heterosomal
19624447	0	0.0373832	214	1	A-heterosomal
19627909	0.000397446	0.141193	40257	1	A-heterosomal
19629796	0.00039285	0.000196425	5091	1	A-heterosomal
19649561	0	0.0324977	2154	1	A-heterosomal
19657076	0	0.0372093	215	1	A-heterosomal
19659564	0.00306748	0.325153	652	1	A-heterosomal
19662208	0	0.0373832	214	1	A-heterosomal
19663331	0	0.0372093	215	1	A-heterosomal
19674888	0	0.219512	41	0	Unclear
19682110	0.00246575	0.169361	21900	1	A-heterosomal
19690715	0	0.219512	41	0	Unclear
19697599	0	0.15	40	0	Unclear
19702910	0.00617284	0.334877	648	1	A-heterosomal
19735912	0	0.127273	110	1	A-heterosomal
19747175	0.00175685	0.20766	2846	1	A-heterosomal
19769590	0.000194894	0.000194894	5131	1	A-heterosomal
19788478	0	0.210123	652	1	A-heterosomal
19793564	0	0	41	0	Unclear
19802103	0	0.158385	644	1	A-heterosomal
19808958	0.000952154	0.178053	4201	1	A-heterosomal
19816514	0	0	79	0	Unclear
19818343	0	0.209192	631	1	A-heterosomal
19829526	0.000214491	0.203852	23311	1	A-heterosomal
19834541	0	0.271429	70	0	Unclear
19840341	0	0.341463	41	0	Unclear
19846827	0	0.375	40	0	Unclear
19853775	0	0.197248	654	1	A-heterosomal
19870188	0.000990099	0.315347	4040	1	A-heterosomal
19883284	0	0	5150	1	A-heterosomal
19886981	0	0.4	40	0	Unclear
19897990	0.00214202	0.204601	64892	1	A-heterosomal
19899270	0.000497018	0.319334	4024	1	A-heterosomal
19940501	0	0.463415	41	0	Unclear
19953258	0.00263642	0.254936	48930	1	A-heterosomal
19968017	0	0.0139535	215	1	A-heterosomal
19969933	0	0.0142857	210	1	A-heterosomal
19975715	0	0.341463	41	0	Unclear
20007882	7.62702e-05	0.00261759	327782	1	A-heterosomal
20021162	0	0.275	40	0	Unclear
20031494	0	0.171429	70	0	Unclear
20046080	0	0.243902	41	0	Unclear
20054543	0	0.146341	41	0	Unclear
20067404	4.31947e-05	0.120988	23151	1	A-heterosomal
20079585	0	0.243902	41	0	Unclear
20091335	0.000638817	0.144958	334994	1	A-heterosomal
20097561	0	0.341463	41	0	Unclear
20108678	0	0.209985	681	1	A-heterosomal
20125194	0.000527499	0.268795	43602	1	A-heterosomal
20132954	0	0.35	40	0	Unclear
20145378	0.00330033	0.176568	606	1	A-heterosomal
20164999	0	0.1322	2882	1	A-heterosomal
20228677	0.00607501	0.248547	3786	1	A-heterosomal
20233527	0.000249149	0.28486	24082	1	A-heterosomal
20256123	0	0.0487805	41	0	Unclear
20263517	0	0.197183	71	0	Unclear
20272359	0.000578929	0.152018	333374	1	A-heterosomal
20280063	0	0.365854	41	0	Unclear
20286630	0	0.3	40	0	Unclear
20295840	0	0.288235	680	1	A-heterosomal
20321482	0.000346741	0.213245	2884	1	A-heterosomal
20337315	0	0.375	40	0	Unclear
20353135	0.000364736	0.112048	337230	1	A-heterosomal
20358214	0	0.275	40	0	Unclear
20365897	0	0.158209	670	1	A-heterosomal
20374256	0	0	41	0	Unclear
20390212	0.00305344	0.196947	655	1	A-heterosomal
20402813	0	0.219512	41	0	Unclear
20411913	0.001386	0.217256	2886	1	A-heterosomal
20426297	0.00784929	0.237049	637	1	A-heterosomal
20433935	0	0.384615	39	0	Unclear
20447966	0	0	146	1	A-heterosomal
20449493	0	0.00930233	215	1	A-heterosomal
20453664	0.000357806	0.0433326	131356	1	A-heterosomal
20462606	0	0.0189552	2163	1	A-heterosomal
20502256	0	0.325	40	0	Unclear
20545922	0.0046729	0.305296	642	1	A-heterosomal
20582483	0.00570342	0.0703422	526	1	A-heterosomal
20588477	0.000389636	0.000389636	5133	1	A-heterosomal
20598707	0	0.146341	41	0	Unclear
20604946	0.000246488	0.0566921	4057	1	A-heterosomal
20640002	0	0.219512	41	0	Unclear
20643244	0	0	22848	1	A-heterosomal
20645527	0	0.0793872	2872	1	A-heterosomal
20686450	0.000932546	0.25544	12868	1	A-heterosomal
20697294	0	0.219512	41	0	Unclear
20740456	0	0.309811	581	1	A-heterosomal
20750700	0	0.439024	41	0	Unclear
20758679	0.000474354	0.148208	339409	1	A-heterosomal
20773895	0.00152905	0.301223	654	1	A-heterosomal
20808839	0.000708885	0.15052	4232	1	A-heterosomal
20853608	0	0	22873	1	A-heterosomal
20879671	0.000438637	0.145566	339689	1	A-heterosomal
20901524	0	0.315789	38	0	Unclear
20940193	0	0.325	40	0	Unclear
20970728	0	0.317073	41	0	Unclear
20982676	0.000428296	0.251053	28018	1	A-heterosomal
21005339	0	0.435897	39	0	Unclear
21017001	0.00153139	0.316998	653	1	A-heterosomal
21033556	0.000506757	0.244932	5920	1	A-heterosomal
21039319	0	0.16	25	0	Unclear
21048716	0	0.365854	41	0	Unclear
21053628	0	0.225	40	0	Unclear
21062156	0	0.365854	41	0	Unclear
21076425	0.000695169	0.32951	2877	1	A-heterosomal
21097564	0	0.341463	41	0	Unclear
21119173	0.00159603	0.235148	5639	1	A-heterosomal
21124009	0	0.000194553	5140	1	A-heterosomal
21153617	0.00191275	0.266575	35551	1	A-heterosomal
21173671	0.00307692	0.323077	650	1	A-heterosomal
21182029	0	0.00934579	214	1	A-heterosomal
21204129	0.0030722	0.271889	651	1	A-heterosomal
21218943	8.53393e-05	0.0240451	339820	1	A-heterosomal
21222748	0	0.00930233	215	1	A-heterosomal
21232174	0	0.00930233	215	1	A-heterosomal
21270946	0.000347222	0.320833	2880	1	A-heterosomal
21277358	0	0.0487805	41	0	Unclear
21292375	0.00476948	0.154213	629	1	A-heterosomal
21310830	0.000184026	0.197092	5434	1	A-heterosomal
21326629	0.00230238	0.325403	1303	1	A-heterosomal
21386234	0.000348068	0.33693	2873	1	A-heterosomal
21395886	0	0	5148	1	A-heterosomal
21448052	0	0.239471	2873	1	A-heterosomal
21456535	0	0.368421	38	0	Unclear
21461832	0	0.25	40	0	Unclear
21483701	0.000348675	0.325314	2868	1	A-heterosomal
21521860	0.000147827	0.0720656	40588	1	A-heterosomal
21549822	0.00308166	0.363636	649	1	A-heterosomal
21572191	0.000409934	0.10909	339079	1	A-heterosomal
21585141	0.00154083	0.360555	649	1	A-heterosomal
21612831	0.000693481	0.269764	2884	1	A-heterosomal
21644976	0.000147189	0.0928025	40764	1	A-heterosomal
21686696	0.00047245	0.141085	50799	1	A-heterosomal
21687721	0	0.0424528	212	1	A-heterosomal
21712357	0.0017776	0.0017776	5063	1	A-heterosomal
21747842	0.000640015	0.2542	43749	1	A-heterosomal
21763521	0	0.341463	41	0	Unclear
21781851	0.000567121	0.264798	42319	1	A-heterosomal
21807318	0.0015456	0.295209	647	1	A-heterosomal
21830252	0	0.317073	41	0	Unclear
21839858	0.000431552	0.132058	338314	1	A-heterosomal
21848966	0	0.29784	648	1	A-heterosomal
21855755	0	0.268293	41	0	Unclear
21901454	0.0029137	0.17845	35007	1	A-heterosomal
21921982	0.00138889	0.252083	2880	1	A-heterosomal
21941032	0.00465116	0.327132	645	1	A-heterosomal
21953655	0.000213995	0.16208	23365	1	A-heterosomal
21967895	0.0277273	0.279091	2200	0	Unclear
21976682	0	0.169014	71	0	Unclear
21983927	0	0.3	40	0	Unclear
22007973	0.000426797	0.154733	339740	1	A-heterosomal
22030046	0.0084659	0.278258	10749	1	A-heterosomal
22032428	0.00157233	0.328616	636	1	A-heterosomal
22045498	0.00034662	0.27487	2885	1	A-heterosomal
22053570	0.00321027	0.314607	623	1	A-heterosomal
22106522	0.000694203	0.157237	2881	1	A-heterosomal
22126413	0	0.0487805	41	0	Unclear
22138299	0.00041811	0.169801	143503	1	A-heterosomal
22153520	0	0.0487805	41	0	Unclear
22166972	0.000746667	0.228729	28125	1	A-heterosomal
22172353	0.0140845	0.183099	71	0	Unclear
22177586	0.0243902	0.219512	41	0	Unclear
22183262	0.0243902	0.341463	41	0	Unclear
22216340	0.000131778	0.0839867	45531	1	A-heterosomal
22244544	0.0243902	0.0487805	41	0	Unclear
22259637	0.000246765	0.254497	36472	1	A-heterosomal
22264694	0	0.187404	651	1	A-heterosomal
22297313	0	0.00293692	22813	1	A-heterosomal
22320327	6.46458e-05	0.00561243	340316	1	A-heterosomal
22341520	0.000321878	0.154551	40388	1	A-heterosomal
22346747	0	0.0243902	41	0	Unclear
22357280	0	0.0243902	41	0	Unclear
22381441	0.00439239	0.17716	683	1	A-heterosomal
22395665	0.05	0	40	0	Unclear
22404657	0.00104969	0.224283	2858	1	A-heterosomal
22444233	0	0.097561	41	0	Unclear
22488706	0.000200049	0.0458231	339916	1	A-heterosomal
22512882	0.0261438	0.0588235	612	0	Unclear
22523629	0	0	17050	1	A-heterosomal
22546104	0	0.341463	41	0	Unclear
22550922	0	0.170732	41	0	Unclear
22573001	0	0.341463	41	0	Unclear
22607170	0	0.317073	41	0	Unclear
22615518	0	0.175385	650	1	A-heterosomal
22622655	0.00044479	0.122182	339486	1	A-heterosomal
22648462	0	0.341463	41	0	Unclear
22672505	0.00310559	0.164596	644	1	A-heterosomal
22682469	0	0.193199	647	1	A-heterosomal
22694771	0.00204499	0.173824	489	1	A-heterosomal
22757789	0.000615021	0.286339	42275	1	A-heterosomal
22768178	0	0.154185	681	1	A-heterosomal
22792356	0.000686889	0.0956987	126658	1	A-heterosomal
22810489	0.00156128	0.0835285	1281	1	A-heterosomal
22847279	0.00174	0.273179	4023	1	A-heterosomal
22856590	0	0.05	40	0	Unclear
22885648	0.000695652	0.294957	2875	1	A-heterosomal
22909995	0.285714	0.285714	35	0	Unclear
22916696	0.0496795	0.184295	624	0	Unclear
22964872	0	0	5149	1	A-heterosomal
22967361	0.00123457	0.275309	4050	1	A-heterosomal
22976082	0.0243902	0.0731707	41	0	Unclear
22981735	0.00298954	0.2571	669	1	A-heterosomal
22990112	0.0243902	0.0731707	41	0	Unclear
23004961	0	0.0487805	41	0	Unclear
23035910	0.000347222	0.112153	2880	1	A-heterosomal
23063275	0	0.15493	71	0	Unclear
23072172	0.205128	0.282051	39	0	Unclear
23087724	0	0.175	40	0	Unclear
23107845	0	0	5150	1	A-heterosomal
23129547	0.0010073	0.272475	3971	1	A-heterosomal
23154270	0	0	995	1	A-heterosomal
23199992	0.000534531	0.211995	28062	1	A-heterosomal
23276825	0	0.0450607	2885	1	A-heterosomal
23288385	0	0	5108	1	A-heterosomal
23315202	0.000539854	0.170816	31490	1	A-heterosomal
23386574	0.00105042	0	2856	1	A-heterosomal
23403566	0	0.00825611	5935	1	A-heterosomal
23512214	0	0	5148	1	A-heterosomal
23556439	0.285042	0.104672	2761	0	Unclear
23709611	0	0	2885	1	A-heterosomal
23739482	0	0	3910	1	A-heterosomal
23761259	0.000612665	0.000218809	22851	1	A-heterosomal
23838044	0.00607287	0.00607287	494	1	A-heterosomal
23868260	0	0	15204	1	A-heterosomal
23869598	0	0.268293	41	0	Unclear
23879288	0	0.318818	643	1	A-heterosomal
23895384	0	0	972	1	A-heterosomal
23931138	0	0	5132	1	A-heterosomal
23965505	0.0465517	0.00172414	580	0	Unclear
23983357	0	0.25	40	0	Unclear
24026842	0.0107858	0.202751	26609	0	Unclear
24070088	0.0030722	0.290323	651	1	A-heterosomal
24077432	0.000634382	0.150493	304233	1	A-heterosomal
24144060	0.00461538	0.298462	650	1	A-heterosomal
24147183	0	0.00682037	20820	1	A-heterosomal
24172215	0.00104348	0.314087	2875	1	A-heterosomal
24194895	0	0.169255	644	1	A-heterosomal
24223494	0.00608775	0.13421	14291	1	A-heterosomal
24265683	0	0.394737	38	0	Unclear
24266641	0	0	1005	1	A-heterosomal
24274377	0.00306279	0.292496	653	1	A-heterosomal
24286879	0.000426914	0.105409	339647	1	A-heterosomal
24298859	0.00146843	0.28928	681	1	A-heterosomal
24310637	0	0.15	40	0	Unclear
24318972	0.000498623	0.271417	42116	1	A-heterosomal
24354089	0	0.35	40	0	Unclear
24364677	0	0.2	40	0	Unclear
24377731	0.00110783	0.282496	2708	1	A-heterosomal
24406718	0	0.4	40	0	Unclear
24424105	0.000909757	0.121803	334155	1	A-heterosomal
24460861	0.00118878	0.308369	4206	1	A-heterosomal
24487901	0	0.317073	41	0	Unclear
24505176	0.000289952	0.138842	44835	1	A-heterosomal
24516377	0	0.390244	41	0	Unclear
24528596	0.000559407	0.145529	337858	1	A-heterosomal
24545765	0.00245012	0.339517	2857	1	A-heterosomal
24595779	0.00123977	0.334738	4033	1	A-heterosomal
24619081	0.0151771	0.330523	593	0	Unclear
24643010	0.00104676	0.34194	2866	1	A-heterosomal
24654627	0.00462963	0.333333	648	1	A-heterosomal
24672421	0.000347222	0.343056	2880	1	A-heterosomal
24682900	0	0	5149	1	A-heterosomal
24697649	0.0144222	0.000759064	22396	0	Unclear
24708434	0.000695169	0.34967	2877	1	A-heterosomal
24864755	0	0.046729	214	1	A-heterosomal
24868167	0	0.0465116	215	1	A-heterosomal
24869121	0.000236307	0.0657939	338542	1	A-heterosomal
24870185	0	0.0471698	212	1	A-heterosomal
24896639	0.0031348	0.283699	638	1	A-heterosomal
24950154	0.00223602	0.305342	4025	1	A-heterosomal
24956584	0.00642055	0.279294	623	1	A-heterosomal
24978814	0	0	5126	1	A-heterosomal
25039928	0	0	40	0	Unclear
25049075	0.025641	0.230769	39	0	Unclear
25062170	0.000188786	0.128299	26485	1	A-heterosomal
25077628	0	0.2	40	0	Unclear
25107995	0	0	3898	1	A-heterosomal
25109464	0	0.00471698	212	1	A-heterosomal
25114822	0.000375903	0.0696952	71827	1	A-heterosomal
25142505	0	0.00581395	172	1	A-heterosomal
25157126	0	0.0046729	214	1	A-heterosomal
25163708	0.000696379	0.296309	2872	1	A-heterosomal
25177432	0	0	28	0	Unclear
25196043	0	0.00465116	215	1	A-heterosomal
25203768	0	0.0046729	214	1	A-heterosomal
25205083	0	0	5148	1	A-heterosomal
25206800	0.000347222	0.129514	2880	1	A-heterosomal
25286501	0.000718391	0.130747	4176	1	A-heterosomal
25309612	0	0	5109	1	A-heterosomal
25349981	0.000705716	0.113267	2834	1	A-heterosomal
25369963	0.0277778	0.0277778	36	0	Unclear
25379627	0.000490196	0.184314	4080	1	A-heterosomal
25401353	0.00460829	0.298003	651	1	A-heterosomal
25412767	0	0.268293	41	0	Unclear
25418585	0	0.268293	41	0	Unclear
25434042	0	0.333333	39	0	Unclear
25463782	0.00073317	0.16094	159581	1	A-heterosomal
25475118	0	0.25641	39	0	Unclear
25482721	0	0.25	40	0	Unclear
25492044	0.00149068	0.29764	4025	1	A-heterosomal
25517751	0.00175351	0.270792	3992	1	A-heterosomal
25544271	0	0.00465116	215	1	A-heterosomal
25559298	0	0.307692	39	0	Unclear
25568009	0.00219023	0.21256	27851	1	A-heterosomal
25581206	0	0.15	40	0	Unclear
25592351	0	0.170732	41	0	Unclear
25598611	0	0.294792	2880	1	A-heterosomal
25609216	0	0	5113	1	A-heterosomal
25624129	0.0606061	0.212121	33	0	Unclear
25640367	0	0.188406	69	0	Unclear
25661050	0.000395249	0.16638	50601	1	A-heterosomal
25670880	0	0.342105	38	0	Unclear
25677600	0.0046729	0.334891	642	1	A-heterosomal
25705074	0.00142619	0.312337	4207	1	A-heterosomal
25731651	0.000346888	0.111429	89366	1	A-heterosomal
25733417	0	0.046729	214	1	A-heterosomal
25737880	0	0.321538	650	1	A-heterosomal
25758655	0.000561681	0.15307	338270	1	A-heterosomal
25766272	0	0.075	40	0	Unclear
25781603	0	0.214286	70	0	Unclear
25803111	0.000516385	0.249573	25175	1	A-heterosomal
25808695	0.0153846	0.307692	65	0	Unclear
25824098	0	0.325	40	0	Unclear
25834342	0.000332267	0.254392	24077	1	A-heterosomal
25841068	0	0.463415	41	0	Unclear
25871732	0.00311042	0.326594	643	1	A-heterosomal
25880997	0	0.333333	39	0	Unclear
25896431	0.00104348	0.328348	2875	1	A-heterosomal
25937980	0	0	3911	1	A-heterosomal
25956511	0.000350406	0.0259884	17123	1	A-heterosomal
25994067	0	0.0418605	215	1	A-heterosomal
26024227	0	0.0484988	2165	1	A-heterosomal
26043665	0	0	5068	1	A-heterosomal
26132092	0.000222004	0.133107	31531	1	A-heterosomal
26152602	0	0.0985915	71	0	Unclear
26168317	0	0.292683	41	0	Unclear
26182958	0.000178827	0.0457797	5592	1	A-heterosomal
26201012	0	0.307692	39	0	Unclear
26231060	0	0.170732	41	0	Unclear
26292767	0	0	5138	1	A-heterosomal
26336878	0.00104457	0.168175	2872	1	A-heterosomal
26362421	0	0.15	40	0	Unclear
26398307	0.0243902	0.268293	41	0	Unclear
26405562	0	0.275	40	0	Unclear
26411463	0	0	5150	1	A-heterosomal
26416299	0	0.15	40	0	Unclear
26429006	0	0	215	1	A-heterosomal
26453399	0	0.105183	656	1	A-heterosomal
26474476	0.00146628	0.307918	682	1	A-heterosomal
26498228	0.000997009	0.314307	4012	1	A-heterosomal
26519660	0.00158983	0.233704	629	1	A-heterosomal
26538237	0	0.268293	41	0	Unclear
26544835	0.147059	0.264706	34	0	Unclear
26554126	0	0.146341	41	0	Unclear
26559013	0.000147303	0.0378156	339437	1	A-heterosomal
26573292	0	0.292683	41	0	Unclear
26584268	0.0151929	0.164718	208387	0	Unclear
26594060	0	0.268293	41	0	Unclear
26607222	0	0	20800	1	A-heterosomal
26613792	0.000248262	0.314052	4028	1	A-heterosomal
26637789	0	0.268293	41	0	Unclear
26650324	0.0263158	0.315789	38	0	Unclear
26661974	0.00286533	0.290831	4188	1	A-heterosomal
26670742	0	0.281447	636	1	A-heterosomal
26679562	0	0.32362	652	1	A-heterosomal
26687208	0	0.274809	655	1	A-heterosomal
26702526	0.000276778	0.246451	25291	1	A-heterosomal
26712846	0	0.170732	41	0	Unclear
26724017	0	0.188406	69	0	Unclear
26732798	0.000194553	0.0535019	5140	1	A-heterosomal
26745206	0.000343533	0.224303	40753	1	A-heterosomal
26770052	0	0.275	40	0	Unclear
26774852	0	0.275	40	0	Unclear
26781159	0	0.325	40	0	Unclear
26788686	0.000494071	0.240119	4048	1	A-heterosomal
26819686	0	0.0062266	25375	1	A-heterosomal
26856571	0.0031746	0.296825	630	1	A-heterosomal
26863379	0.000453858	0.165204	26440	1	A-heterosomal
26872264	0	0.475	40	0	Unclear
26877396	0	0.352941	34	0	Unclear
26892745	0	0	5104	1	A-heterosomal
26929585	0.025	0.35	40	0	Unclear
26942055	0	0.325	40	0	Unclear
27013585	0.000641711	0.243529	28050	1	A-heterosomal
27023304	0.000194742	0.000194742	5135	1	A-heterosomal
27065326	0.0243902	0.170732	41	0	Unclear
27111301	0.00239102	0.239286	5437	1	A-heterosomal
27115502	0.000258465	0.200569	3869	1	A-heterosomal
27126814	0	0.375	40	0	Unclear
27144104	0	0.275362	69	0	Unclear
27168206	0	0.175	40	0	Unclear
27209895	0.0170001	0.173954	12647	0	Unclear
27221105	0	0.365854	41	0	Unclear
27231611	0	0	5144	1	A-heterosomal
27266239	0	0.365854	41	0	Unclear
27311072	0.000276833	0.0709484	25286	1	A-heterosomal
27327459	0	0.375	40	0	Unclear
27347224	0	0.179487	39	0	Unclear
27357901	0.0514541	0.217002	447	0	Unclear
27387980	0.000773974	0.151634	232566	1	A-heterosomal
27402857	0.00771605	0.308642	648	1	A-heterosomal
27421884	0.000394089	0.000394089	5075	1	A-heterosomal
27428290	0	0.375	40	0	Unclear
27437269	0.0013587	0.27038	736	1	A-heterosomal
27445379	0.000349528	0.310031	2861	1	A-heterosomal
27508177	0	0.365854	41	0	Unclear
27528432	0	0.170732	41	0	Unclear
27530497	0.5	0.59375	96	0	Unclear
27549308	0.000700525	0.067951	2855	1	A-heterosomal
27570698	0	0.341463	41	0	Unclear
27585208	0	0.1	70	0	Unclear
27593953	0.00313972	0.266876	637	1	A-heterosomal
27603704	0	0.314961	635	1	A-heterosomal
27624795	0.000416563	0.130244	328882	1	A-heterosomal
27632131	0.00459418	0.295559	653	1	A-heterosomal
27640750	0.00156006	0.312012	641	1	A-heterosomal
27674214	0.00156069	0.263642	17300	1	A-heterosomal
27682939	0.000197184	0.237922	25357	1	A-heterosomal
27744426	0	0	5151	1	A-heterosomal
27760663	0	0.341463	41	0	Unclear
27782981	0	0.282642	651	1	A-heterosomal
27788780	0.000821754	0.0488321	40158	1	A-heterosomal
27801495	0	0.35	40	0	Unclear
27812537	0	0.307692	39	0	Unclear
27832231	0	0.2	40	0	Unclear
27844709	0.000380262	0.137911	339240	1	A-heterosomal
27859806	0	0.29595	642	1	A-heterosomal
27887822	0	0.2	40	0	Unclear
27899294	0	0.142857	70	0	Unclear
27906713	0.000338621	0.17775	38391	1	A-heterosomal
27948838	0	0	5150	1	A-heterosomal
27963970	0	0	40	0	Unclear
27986923	0.025	0.05	40	0	Unclear
28019908	0.00174694	0.235338	4007	1	A-heterosomal
28031410	0.025	0.05	40	0	Unclear
28037895	0	0	5133	1	A-heterosomal
28041840	0.0015873	0.0349206	630	1	A-heterosomal
28048050	0	0.025	40	0	Unclear
28057021	0.00104094	0.249827	2882	1	A-heterosomal
28063156	0	0.025641	39	0	Unclear
28068824	0	0.025	40	0	Unclear
28080738	0	0.025	40	0	Unclear
28089712	0	0	41	0	Unclear
28103615	0.00142096	0.108348	2815	1	A-heterosomal
28109473	0.0015528	0.322981	644	1	A-heterosomal
28127226	0	0	41	0	Unclear
28132762	0	0.175	40	0	Unclear
28140168	0.000367318	0.242361	43559	1	A-heterosomal
28168499	0	0.025	40	0	Unclear
28197391	0	0	39	0	Unclear
28202273	0.000276587	0.0818105	151851	1	A-heterosomal
28212344	0	0.156832	644	1	A-heterosomal
28227455	0	0.275	40	0	Unclear
28237962	0.00297177	0.257058	673	1	A-heterosomal
28243704	0.00148368	0.288823	4044	1	A-heterosomal
28252855	0	0.170732	41	0	Unclear
28291289	0.00411523	0.306584	486	1	A-heterosomal
28317606	0.0243902	0.268293	41	0	Unclear
28318775	8.8032e-05	8.8032e-05	22719	1	A-heterosomal
28333261	0.0331754	0.00947867	211	0	Unclear
28373604	0	0.307692	39	0	Unclear
28403533	0	0.275	40	0	Unclear
28446101	0.000384495	0.12552	275686	1	A-heterosomal
28458836	0	0.297674	645	1	A-heterosomal
28467386	0	0.365854	41	0	Unclear
28475946	0.00477707	0.299363	628	1	A-heterosomal
28493348	0	0.275	40	0	Unclear
28499061	0.000994365	0.131256	3017	1	A-heterosomal
28535561	0	0	22800	1	A-heterosomal
28541557	0	0.179487	39	0	Unclear
28547177	0	0.170732	41	0	Unclear
28557975	0.025	0.175	40	0	Unclear
28560349	2.48379e-05	0.0103574	40261	1	A-heterosomal
28582947	0	0.175	40	0	Unclear
28591641	0	0.170732	41	0	Unclear
28613369	0	0	5136	1	A-heterosomal
28621799	0.0789474	0.210526	38	0	Unclear
28656672	0.000693722	0.215054	2883	1	A-heterosomal
28664463	0	0.175	40	0	Unclear
28671161	0	0.184211	38	0	Unclear
28680468	0.15	0	40	0	Unclear
28688447	0	0.170732	41	0	Unclear
28698730	0	0.0097561	205	1	A-heterosomal
28706370	0.00660066	0.320894	3939	1	A-heterosomal
28738202	0	0	41	0	Unclear
28763766	7.35026e-05	0.016641	340124	1	A-heterosomal
28773717	0	0	41	0	Unclear
28788205	0.00613497	0.27454	652	1	A-heterosomal
28799400	0	0	22880	1	A-heterosomal
28833646	0.000698568	0.235767	2863	1	A-heterosomal
28842732	0	0.146341	41	0	Unclear
28868580	0.000695894	0.236604	2874	1	A-heterosomal
28899011	0.00174886	0.235047	2859	1	A-heterosomal
28921568	0	0.341463	41	0	Unclear
28926560	0	0	5074	1	A-heterosomal
28930411	0	0.20339	649	1	A-heterosomal
28943530	0.000400689	0.147253	209639	1	A-heterosomal
29064975	0	0	5145	1	A-heterosomal
29107791	0.00274725	0.387363	364	1	A-heterosomal
29135780	0	0.25641	39	0	Unclear
29187379	0.000833494	0.215779	31194	1	A-heterosomal
29203357	0	0	214	1	A-heterosomal
29222670	0.000994283	0.322148	4023	1	A-heterosomal
29229004	0.00199528	0.265373	5513	1	A-heterosomal
29251221	0	0.00952381	210	1	A-heterosomal
29285262	0	0.27027	37	0	Unclear
29310050	0	0.292683	41	0	Unclear
29362048	0.00133052	0.15357	233743	1	A-heterosomal
29384135	0	0.263158	38	0	Unclear
29400542	0.000213876	0.193815	23378	1	A-heterosomal
29438514	0.000694686	0.248697	2879	1	A-heterosomal
29460300	0.0243902	0.268293	41	0	Unclear
29470504	0.0140845	0.211268	71	0	Unclear
29471937	0	0	5147	1	A-heterosomal
29486137	0.000831255	0.104738	1203	1	A-heterosomal
29553945	0.027027	0.189189	37	0	Unclear
29569432	0.00151745	0.213961	659	1	A-heterosomal
29576347	0.000341036	0.103352	328411	1	A-heterosomal
29600963	0	0.0487805	41	0	Unclear
29630824	0.000747198	0.220423	4015	1	A-heterosomal
29688543	0	0.05	40	0	Unclear
29715770	0.000194137	0.000194137	5151	1	A-heterosomal
29721688	0.0034735	0.154494	32532	1	A-heterosomal
29733002	0	0.05	40	0	Unclear
29795326	0.000501181	0.142514	27934	1	A-heterosomal
29808419	0	0	5150	1	A-heterosomal
29838263	0	0	22850	1	A-heterosomal
29919122	0	0	5151	1	A-heterosomal
29940761	0.00136426	0.133697	733	1	A-heterosomal
29949527	0.000565291	0.130421	12383	1	A-heterosomal
29979061	0.000694203	0.137105	2881	1	A-heterosomal
29996450	0	0.170732	41	0	Unclear
30017349	0.000990769	0.260596	41382	1	A-heterosomal
30028684	0.000588351	0.000588351	5099	1	A-heterosomal
30046370	0.00139034	0.139034	8631	1	A-heterosomal
30056136	0	0.101449	69	0	Unclear
30061789	0	0.0487805	41	0	Unclear
30079955	0	0.225	40	0	Unclear
30086175	0.000478137	0.275694	41829	1	A-heterosomal
30116443	0.000291615	0.0792742	288051	1	A-heterosomal
30122005	0.00458015	0.18626	655	1	A-heterosomal
30138551	0	0.170732	41	0	Unclear
30205688	0.00164417	0.148344	40750	1	A-heterosomal
30220718	0	0.170732	41	0	Unclear
30230446	0.000590709	0.275956	42322	1	A-heterosomal
30235501	0	0.170732	41	0	Unclear
30239213	0.000777303	0.000777303	5146	1	A-heterosomal
30271883	0	0.170732	41	0	Unclear
30280739	0.000699545	0.21546	2859	1	A-heterosomal
30308524	0.0285714	0.114286	35	0	Unclear
30325369	0.0064317	0.298688	3887	1	A-heterosomal
30340523	0	0.025	40	0	Unclear
30354149	0	0	5149	1	A-heterosomal
30420680	0.00178891	0.336315	559	1	A-heterosomal
30436108	0	0.45	40	0	Unclear
30445258	0	0.25641	39	0	Unclear
30452614	0	0.268293	41	0	Unclear
30459667	0.00105319	0.283182	39879	1	A-heterosomal
30496078	0.00243969	0.0992139	3689	1	A-heterosomal
30510980	0	0	5151	1	A-heterosomal
30526248	0.00104167	0.0357639	2880	1	A-heterosomal
30615175	0	0.0487805	41	0	Unclear
30639394	0.000476195	0.055283	338097	1	A-heterosomal
30666260	0	0.056338	71	0	Unclear
30676625	0	0	884	1	A-heterosomal
30708839	0.000347705	0.313282	2876	1	A-heterosomal
30712859	0	0.00115299	22550	1	A-heterosomal
30721137	0	0.025	40	0	Unclear
30733317	0.000260213	0.263726	23058	1	A-heterosomal
30749537	0.000626913	0.173102	27117	1	A-heterosomal
30755418	0	0.463415	41	0	Unclear
30767336	0	0.365854	41	0	Unclear
30773493	0.00154321	0.287037	648	1	A-heterosomal
30778379	0.000505902	0.000505902	5930	1	A-heterosomal
30791456	0.00058361	0.220113	32556	1	A-heterosomal
30799336	0.0015625	0.301563	640	1	A-heterosomal
30813341	0	0.425	40	0	Unclear
30826745	0	0.435897	39	0	Unclear
30846435	0.000372347	0.22496	16114	1	A-heterosomal
30909266	0.000868411	0.1219	322428	1	A-heterosomal
30924483	0	0.147465	651	1	A-heterosomal
30944582	0	0.239437	71	0	Unclear
30952132	0.000524407	0.180352	22883	1	A-heterosomal
30965933	0.000798722	0.172524	1252	1	A-heterosomal
30980807	0	0.185853	2884	1	A-heterosomal
31022422	0	0.3	40	0	Unclear
31030128	0.000494315	0.267672	4046	1	A-heterosomal
31038485	0.00152672	0.312977	655	1	A-heterosomal
31062823	0.00104239	0.208826	2878	1	A-heterosomal
31071152	0.0109292	0.145662	94060	0	Unclear
31099559	0.000945403	0.145592	4231	1	A-heterosomal
31129751	0.00699301	0.211888	2860	1	A-heterosomal
31148528	0	0.219512	41	0	Unclear
31157763	0	0.219512	41	0	Unclear
31164978	0.00275482	0.218132	3993	1	A-heterosomal
31170665	0	0	5150	1	A-heterosomal
31223043	0	0	957	1	A-heterosomal
31245386	0	0.0804997	2882	1	A-heterosomal
31250736	0.0015674	0.315047	638	1	A-heterosomal
31262717	0	0.0243902	41	0	Unclear
31284769	0.000432596	0.150117	328251	1	A-heterosomal
31301317	0	0.0243902	41	0	Unclear
31306821	0.000411222	0.215709	21886	1	A-heterosomal
31328240	0.000354233	0.0931633	16938	1	A-heterosomal
31337796	0.00146199	0.317251	684	1	A-heterosomal
31353829	0.000197965	0.0778002	25257	1	A-heterosomal
31367437	0	0.300153	653	1	A-heterosomal
31376809	0	0.317073	41	0	Unclear
31394601	0.000419737	0.156544	338307	1	A-heterosomal
31408131	0	0.317073	41	0	Unclear
31422214	0.0294118	0.411765	34	0	Unclear
31433957	0.00220546	0.297272	8615	1	A-heterosomal
31444279	0	0.35	40	0	Unclear
31449795	0.0015361	0.236559	651	1	A-heterosomal
31455341	0	0.292683	41	0	Unclear
31465368	0.0030581	0.237003	654	1	A-heterosomal
31472189	0.00061865	0.21855	42027	1	A-heterosomal
31534903	0	0.414634	41	0	Unclear
31552638	0.000510392	0.104031	336996	1	A-heterosomal
31564621	0	0.275	40	0	Unclear
31579279	0	0.390244	41	0	Unclear
31590671	0	0.0297556	40799	1	A-heterosomal
31596243	0	0.317073	41	0	Unclear
31602075	0	0.183099	71	0	Unclear
31625944	0.00235849	0.298742	1272	1	A-heterosomal
31635790	0	0.025	40	0	Unclear
31637964	0	0.0187793	213	1	A-heterosomal
31645700	0	0.0116959	171	1	A-heterosomal
31650234	0	0.0186047	215	1	A-heterosomal
31651471	0	0.0186047	215	1	A-heterosomal
31690798	0	0.107762	2886	1	A-heterosomal
31720746	0	0	5151	1	A-heterosomal
31744059	0	0.0725836	5442	1	A-heterosomal
31755168	0	0	1005	1	A-heterosomal
31794279	0.000384658	0.0723981	36396	1	A-heterosomal
31811899	0	0.0243902	41	0	Unclear
31832797	0.000221867	0.0274672	90144	1	A-heterosomal
31868280	0	0	41	0	Unclear
31878601	0.00110834	0.155692	335637	1	A-heterosomal
31901901	0	0.0487805	41	0	Unclear
31915496	0.0107029	0.0307109	25040	0	Unclear
31931302	0.00152439	0.0365854	656	1	A-heterosomal
31944447	0.00034904	0.0635253	2865	1	A-heterosomal
31966587	0	0.0487805	41	0	Unclear
31975462	0	0.0487805	41	0	Unclear
31983127	0.00274725	0.0659341	364	1	A-heterosomal
31989694	0	0	41	0	Unclear
31999557	0	0.0263158	38	0	Unclear
32010625	0	0.0243902	41	0	Unclear
32014560	0	0	22863	1	A-heterosomal
32043483	0	0	27	0	Unclear
32046532	0	0.00465116	215	1	A-heterosomal
32064233	0.00582573	0.309271	3948	1	A-heterosomal
32103185	0.00156986	0.290424	637	1	A-heterosomal
32117713	0	0	1003	1	A-heterosomal
32140323	0.00197949	0.235199	5557	1	A-heterosomal
32156248	0	0.302937	647	1	A-heterosomal
32175082	0.000470986	0.148263	339713	1	A-heterosomal
32197665	0	0.439024	41	0	Unclear
32208145	0.00174	0.325379	4023	1	A-heterosomal
32214913	0.0030722	0.310292	651	1	A-heterosomal
32224993	0	0	41	0	Unclear
32241597	0	0	41	0	Unclear
32256580	0.0155428	0.256762	8171	0	Unclear
32261702	0.0243902	0.292683	41	0	Unclear
32290259	0.00153846	0.281538	650	1	A-heterosomal
32301451	0	0.220097	2876	1	A-heterosomal
32319252	0	0	2383	1	A-heterosomal
32325839	0	0.121951	41	0	Unclear
32333591	0	0.268293	41	0	Unclear
32334776	0	0	1005	1	A-heterosomal
32352272	0	0.268293	41	0	Unclear
32426976	0	0	5099	1	A-heterosomal
32466438	0.0914077	0.285192	547	0	Unclear
32511422	0.259109	0.394737	494	0	Unclear
32515481	0	0	5139	1	A-heterosomal
32649075	0	0	2883	1	A-heterosomal
32657782	0	0	5150	1	A-heterosomal
32721752	0	0.219512	41	0	Unclear
32735851	0.0046225	0.317411	649	1	A-heterosomal
32778699	0.00111379	0.237609	5387	1	A-heterosomal
32783232	0	0	5143	1	A-heterosomal
32874898	0.000347947	0.242867	2874	1	A-heterosomal
32883660	0.292683	0.0243902	41	0	Unclear
32902006	0.000788022	0.279748	2538	1	A-heterosomal
32905895	0.0143278	0.138239	92687	0	Unclear
32919627	0	0.243902	41	0	Unclear
32964139	0	0	1003	1	A-heterosomal
32965954	0	0.230769	39	0	Unclear
32994264	0	0	5135	1	A-heterosomal
33062527	0.000548509	0.212479	29170	1	A-heterosomal
33075770	0	0.0243902	41	0	Unclear
33092436	0	0	5141	1	A-heterosomal
33098983	0	0.289474	38	0	Unclear
33099201	0.038961	0.19666	539	0	Unclear
33123634	0	0.325	40	0	Unclear
33133025	0.00124193	0.264034	4026	1	A-heterosomal
33147459	0.00464396	0.233746	646	1	A-heterosomal
33167502	0.000989364	0.293841	4043	1	A-heterosomal
33219239	0	0.0789474	38	0	Unclear
33240013	0.000254625	0.0570715	337752	1	A-heterosomal
33264416	0	0.121951	41	0	Unclear
33279102	8.30703e-05	0.0804951	24076	1	A-heterosomal
33350591	0	0	5109	1	A-heterosomal
33425886	0	0	1005	1	A-heterosomal
33456065	0	0.0142857	70	0	Unclear
33467131	0	0.219512	41	0	Unclear
33485114	0	0	5147	1	A-heterosomal
33509984	0	0	991	1	A-heterosomal
33549485	0	0.033542	24119	1	A-heterosomal
33578101	0	0.414634	41	0	Unclear
33586424	0	0.390244	41	0	Unclear
33599401	0	0.126761	71	0	Unclear
33616353	0.000661405	0.0526478	22679	1	A-heterosomal
33632676	0	0	5938	1	A-heterosomal
33644315	0.000286807	0.120427	31380	1	A-heterosomal
33659704	0	0.341463	41	0	Unclear
33694531	0	0.349206	630	1	A-heterosomal
33775232	0.0102092	0.205299	182188	0	Unclear
33803325	0	0.216216	37	0	Unclear
33827987	0	0.275	40	0	Unclear
33841538	0.00104312	0.316759	2876	1	A-heterosomal
33863745	0	0.325	40	0	Unclear
33880800	0	0.338558	638	1	A-heterosomal
33900707	0	0	3916	1	A-heterosomal
33903315	0	0.333333	39	0	Unclear
33923348	0.025641	0.307692	39	0	Unclear
33932925	4.42733e-05	0.110373	22587	1	A-heterosomal
33941989	0	0.325	40	0	Unclear
33961263	0	0.251932	647	1	A-heterosomal
33968271	0.025	0.35	40	0	Unclear
33982302	0.00522466	0.27116	3828	1	A-heterosomal
33998120	0	0.249615	649	1	A-heterosomal
34020178	0	0.232704	636	1	A-heterosomal
34028684	0.000412806	0.264586	43604	1	A-heterosomal
34034526	0	0.454545	33	0	Unclear
34049234	0.000336373	0.108014	338909	1	A-heterosomal
34076182	0	0.146341	41	0	Unclear
34095020	0	0.264798	642	1	A-heterosomal
34109510	0	0.27027	37	0	Unclear
34118441	0.000757981	0.226413	22428	1	A-heterosomal
34151111	0.000953516	0.264839	4195	1	A-heterosomal
34200656	0.000608992	0.220276	27915	1	A-heterosomal
34214984	0	0	5141	1	A-heterosomal
34245894	0	0.304147	651	1	A-heterosomal
34297423	0.00125789	0.269721	41339	1	A-heterosomal
34336331	0	0	29	0	Unclear
34362739	0.000706574	0.15563	338252	1	A-heterosomal
34411689	0.000895103	0.296663	23461	1	A-heterosomal
34473456	0	0.45	40	0	Unclear
34491207	0.00148441	0.31049	4042	1	A-heterosomal
34519069	0	0	5150	1	A-heterosomal
34534367	0	0.487805	41	0	Unclear
34540533	0	0.475	40	0	Unclear
34569486	0	0.475	40	0	Unclear
34581348	0	0.475	40	0	Unclear
34586686	0.00309119	0.302937	647	1	A-heterosomal
34628398	0	0	22589	1	A-heterosomal
34657157	0	0	5150	1	A-heterosomal
34662951	0.000587659	0.0784525	30630	1	A-heterosomal
34702302	0	0	41	0	Unclear
34720762	0	0.170732	41	0	Unclear
34800661	0	0.170732	41	0	Unclear
34801870	0	0	5150	1	A-heterosomal
34807600	0.000456934	0.272333	8754	1	A-heterosomal
34815942	0	0.170732	41	0	Unclear
34826113	0	0.170732	41	0	Unclear
34861329	0	0.170732	41	0	Unclear
34867125	0.000495417	0.114937	4037	1	A-heterosomal
34904984	0	0	41	0	Unclear
34912563	0	0.012487	2883	1	A-heterosomal
34918257	0.0145985	0	685	0	Unclear
34945059	0	0	5150	1	A-heterosomal
34954304	0	0	41	0	Unclear
35070335	0	0.025	40	0	Unclear
35091855	0.000144134	0.0346186	339962	1	A-heterosomal
35120746	0.000356354	0.177037	28062	1	A-heterosomal
35175743	0.0011868	0.284358	4213	1	A-heterosomal
35216208	0.000988386	0.280702	4047	1	A-heterosomal
35246162	0	0	5151	1	A-heterosomal
35248547	0.00153846	0.289231	650	1	A-heterosomal
35272927	0.000585366	0.250976	41000	1	A-heterosomal
35282395	0.00153139	0.295559	653	1	A-heterosomal
35295720	0	0.0757342	647	1	A-heterosomal
35334316	0.00103842	0.00103842	963	1	A-heterosomal
35393922	0	0	5149	1	A-heterosomal
35430452	0	0	734	1	A-heterosomal
[truncated: 4,578 more rows]
