# Supplementary material for: Deviations from Mendelian Inheritance on Bovine X-Chromosome Revealing Recombination, Sex-of-Offspring Effects and Fertility-Related Candidate Genes
Source: Genes (Basel). 2022 Dec 9;13(12):2322. doi: 10.3390/genes13122322 (PMC9778079; doi:10.3390/genes13122322)
Supplement: Supplementary file 1 [file genes-13-02322-s001.zip › Table S10.xlsx]

## Sheet: Sup.Mat.2
Coordinates bp (base pairs) on X-chromosome	SNP name
29245	Hapmap38438-BTA-81694
76582	ARS-BFGL-NGS-91969
103664	BTB-02078334
131892	ARS-BFGL-NGS-102942
161469	BTB-01552980
236207	BTB-01757169
271977	BTB-01757206
307557	BTB-01844123
485480	BTB-01715723
526469	Hapmap33241-BTA-157450
547842	BTB-01842398
603015	BTB-01589013
644954	BTB-01589136
668787	BTB-01589169
771760	BTB-01638688
830899	ARS-BFGL-NGS-76719
854184	Hapmap31827-BTA-159319
918350	BTB-01253456
947520	BTB-01253479
970147	BTB-01253664
999103	BTB-01253516
1101555	Hapmap24856-BTA-151215
1163134	Hapmap24873-BTA-158192
1270607	BTB-01316281
1349595	BTB-01316244
1389087	BTB-01316213
1443627	Hapmap26491-BTA-21992
1474932	ARS-BFGL-NGS-62363
1521333	BTA-115227-no-rs
1589012	Hapmap32150-BTA-26053
1610945	BTB-01347359
1635989	ARS-BFGL-NGS-1288
1665338	BTA-26697-no-rs
1692506	BTB-01347248
1723309	BTB-01347175
1794831	BTB-01347134
1821136	BTB-01347125
1894127	ARS-BFGL-NGS-103886
1951610	ARS-BFGL-NGS-422
1975098	ARS-BFGL-NGS-84839
2053205	Hapmap40171-BTA-30117
2084579	BTB-01038917
2108758	Hapmap59363-rs29018061
2169631	BTB-01038967
2199470	BTB-01038990
2230488	ARS-BFGL-NGS-41041
2257408	BTB-01970234
2278890	ARS-BFGL-NGS-18196
2321964	BTA-25991-no-rs
2411567	BTB-01628465
2435126	BTB-01628495
2457178	ARS-BFGL-NGS-28970
2503495	Hapmap51145-BTA-111985
2535829	ARS-BFGL-NGS-111346
2562109	ARS-BFGL-NGS-22457
2594043	BTA-31253-no-rs
2633673	BTB-01039451
2675619	ARS-BFGL-NGS-115034
2700233	BTB-01039324
2720744	ARS-BFGL-NGS-68638
2962002	BTA-30627-no-rs
3023951	BTB-01039595
3067865	ARS-BFGL-NGS-68277
3112111	ARS-BFGL-NGS-87274
3130994	Hapmap42903-BTA-31275
3167117	ARS-BFGL-NGS-43785
3250531	BTB-00481597
3276899	ARS-BFGL-NGS-116925
3336652	ARS-BFGL-NGS-61988
3448691	ARS-BFGL-NGS-69651
3475855	BTB-01039950
3588601	ARS-BFGL-NGS-18308
3622615	ARS-BFGL-NGS-11681
3661174	ARS-BFGL-NGS-16263
3901614	Hapmap32885-BTA-30151
4191603	Hapmap13991-rs29010277
4491240	Hapmap26950-BTA-136198
4616380	ARS-BFGL-NGS-111512
4699555	ARS-BFGL-NGS-39335
4821238	Hapmap49542-BTA-24574
4845661	BTA-24571-no-rs
4877322	UA-IFASA-5227
4948680	Hapmap39391-BTA-24573
4995135	ARS-BFGL-NGS-67544
5276122	ARS-BFGL-NGS-44837
5410267	ARS-BFGL-NGS-76931
5451082	Hapmap35419-SCAFFOLD295590_6941
5471559	BTB-01040227
5493776	ARS-BFGL-NGS-115835
5584352	BTB-01040040
5644107	BTB-01040075
5764620	Hapmap33850-BES9_Contig308_1451
5785992	BTB-01040153
5808198	BTA-30238-no-rs
5851741	ARS-BFGL-NGS-34673
5880924	BTB-01913068
5920404	Hapmap52730-rs29023191
6248792	BTA-104456-no-rs
6677559	Hapmap23272-BTA-152308
6954910	ARS-BFGL-NGS-45637
6976063	Hapmap54018-rs29022971
6997288	ARS-BFGL-NGS-3904
7042383	ARS-BFGL-NGS-76683
7111655	ARS-BFGL-NGS-17478
7163976	Hapmap33513-BTA-158474
7200715	ARS-BFGL-NGS-94205
7247092	Hapmap27211-BTA-158473
7268125	Hapmap41447-BTA-118863
7288581	ARS-BFGL-NGS-7156
7313040	Hapmap56639-rs29021780
7425524	Hapmap38099-BTA-118869
7879498	Hapmap26738-BTA-155300
8027663	Hapmap25295-BTA-148615
8095146	Hapmap33720-BTA-154540
8134652	ARS-BFGL-NGS-114256
8232738	ARS-BFGL-NGS-20501
8318846	ARS-BFGL-NGS-44283
8370382	ARS-BFGL-NGS-84136
8582093	Hapmap23776-BTA-164097
8602946	ARS-BFGL-NGS-67406
8630657	BTB-01040425
8654965	BTB-01040486
8700029	Hapmap48540-BTA-97806
8724630	BTB-01492502
8748450	BTB-01492482
8790942	ARS-BFGL-NGS-21640
8878108	ARS-BFGL-NGS-87712
9130764	Hapmap43834-BTA-30319
9201028	Hapmap58508-rs29024121
9272096	ARS-BFGL-NGS-118971
9313604	ARS-BFGL-NGS-19235
9575263	BTA-30345-no-rs
9631800	Hapmap51714-BTA-30348
9799051	BTA-113074-no-rs
10751747	Hapmap42008-BTA-93135
10930185	ARS-BFGL-NGS-113723
10995036	BTA-95835-no-rs
11050844	Hapmap23361-BTA-150667
11156394	BTA-117904-no-rs
11203527	Hapmap40107-BTA-117906
11314201	Hapmap49534-BTA-22267
11424121	Hapmap58194-rs29025415
11479586	Hapmap23458-BTA-101463
11686081	Hapmap55242-rs29011414
12470634	ARS-BFGL-NGS-58557
12556511	Hapmap42724-BTA-91683
12604306	ARS-BFGL-NGS-1096
12754120	ARS-BFGL-NGS-10781
12881325	ARS-BFGL-NGS-43410
13058715	ARS-BFGL-NGS-31232
13184224	ARS-BFGL-NGS-94559
13211995	Hapmap50651-BTA-30576
13284114	Hapmap53599-rs29010851
13479392	ARS-BFGL-NGS-101105
13523881	ARS-BFGL-NGS-117664
13611851	ARS-BFGL-NGS-14625
13781460	BTA-55213-no-rs
13890527	ARS-BFGL-NGS-14774
13961813	BTA-30633-no-rs
13991979	ARS-BFGL-NGS-40456
14062133	Hapmap60349-rs29021239
14236788	ARS-BFGL-NGS-16701
14604179	Hapmap27001-BTA-153494
14765624	Hapmap59468-rs29011446
14897141	ARS-BFGL-NGS-75165
15464441	Hapmap44022-BTA-122750
15552431	Hapmap59725-rs29025917
15691659	Hapmap27446-BTA-156852
15741572	Hapmap58703-rs29020528
15875472	Hapmap43774-BTA-115202
15926572	Hapmap40619-BTA-97384
15953283	Hapmap59851-rs29025765
16008013	Hapmap57249-rs29018753
16123681	ARS-BFGL-NGS-62736
16531579	ARS-BFGL-NGS-32524
16780256	Hapmap27660-BTA-29803
16816055	ARS-BFGL-NGS-77883
17125910	Hapmap38400-BTA-31211
17152101	UA-IFASA-5196
17180376	Hapmap59785-rs29011997
17249271	BTA-112878-no-rs
17390760	ARS-BFGL-NGS-20916
17422837	BTA-74873-no-rs
17461547	ARS-BFGL-NGS-33640
17545783	Hapmap26141-BTA-143462
17621019	Hapmap35038-BES1_Contig457_1211
17670373	BTA-74875-no-rs
17697698	ARS-BFGL-NGS-113816
17824400	ARS-BFGL-NGS-102337
17911686	Hapmap28108-BTA-162563
17973050	UA-IFASA-1818
18151449	ARS-BFGL-NGS-37657
18377697	ARS-BFGL-NGS-114986
18596782	ARS-BFGL-NGS-103844
18783110	ARS-BFGL-NGS-57565
19034156	ARS-BFGL-NGS-30095
19514816	ARS-BFGL-NGS-80802
19606638	ARS-BFGL-NGS-28413
19627909	ARS-BFGL-NGS-12489
19682110	ARS-BFGL-NGS-10066
19829526	ARS-BFGL-NGS-107116
19897990	ARS-BFGL-NGS-50051
19953258	Hapmap50520-BTA-97804
20007882	Hapmap54709-rs29018919
20067404	Hapmap49564-BTA-30684
20091335	ARS-BFGL-NGS-15473
20125194	Hapmap48668-BTA-16512
20233527	Hapmap49565-BTA-30765
20272359	Hapmap54040-ss46526239
20353135	ARS-BFGL-NGS-21644
20453664	Hapmap42030-BTA-02558
20643244	Hapmap26473-BTA-161273
20686450	BTA-122882-no-rs
20758679	ARS-BFGL-NGS-84443
20853608	BTA-27913-no-rs
20879671	Hapmap49105-BTA-27914
21153617	Hapmap33919-BES4_Contig343_1352
21218943	ARS-BFGL-NGS-70984
21521860	ARS-BFGL-NGS-10844
21572191	Hapmap38606-BTA-54403
21644976	ARS-BFGL-NGS-111105
21747842	BTA-79029-no-rs
21781851	ARS-BFGL-NGS-114641
21839858	Hapmap54075-rs29012589
21901454	Hapmap49093-BTA-25033
21953655	ARS-BFGL-NGS-53398
22007973	ARS-BFGL-NGS-55605
22030046	Hapmap50291-BTA-25028
22138299	ARS-BFGL-NGS-28049
22216340	Hapmap57012-rs29019338
22259637	ARS-BFGL-NGS-19167
22297313	Hapmap49726-BTA-72784
22320327	BTA-72772-no-rs
22341520	ARS-BFGL-NGS-888
22488706	ARS-BFGL-NGS-105469
22523629	BTA-28671-no-rs
22622655	Hapmap42397-BTA-100823
22757789	ARS-BFGL-NGS-11326
22792356	ARS-BFGL-NGS-52455
23154270	ARS-BFGL-NGS-66932
23761259	Hapmap23145-BTA-123168
23868260	BTA-04513-rs29014872
23895384	ARS-BFGL-NGS-92987
24077432	Hapmap43999-BTA-108014
24147183	ARS-BFGL-NGS-13411
24266641	ARS-BFGL-NGS-23613
24286879	Hapmap41472-BTA-19981
24318972	ARS-BFGL-NGS-103953
24424105	BTA-11235-rs29016998
24505176	ARS-BFGL-NGS-61325
24528596	Hapmap28373-BTA-160078
24869121	Hapmap43498-BTA-15980
25114822	Hapmap32832-BTA-148856
25463782	ARS-BFGL-NGS-22277
25661050	Hapmap55058-rs29018696
25731651	ARS-BFGL-NGS-36483
25758655	Hapmap42506-BTA-31238
25834342	UA-IFASA-7690
26559013	ARS-BFGL-NGS-64080
26607222	ARS-BFGL-NGS-20169
26745206	ARS-BFGL-NGS-9435
27387980	ARS-BFGL-NGS-73571
27624795	Hapmap57669-rs29015594
27674214	Hapmap26725-BTA-153105
27788780	BTA-116836-no-rs
27844709	Hapmap50543-BTA-102579
27906713	Hapmap39049-BTA-102574
28140168	ARS-BFGL-NGS-116893
28202273	ARS-BFGL-NGS-42702
28318775	Hapmap48520-BTA-90480
28446101	ARS-BFGL-NGS-17368
28535561	Hapmap49862-BTA-111503
28560349	ARS-BFGL-NGS-33018
28763766	ARS-BFGL-NGS-22717
28799400	BTA-111505-no-rs
28943530	ARS-BFGL-NGS-100594
29362048	Hapmap51660-BTA-92878
29400542	ARS-BFGL-NGS-62345
29576347	ARS-BFGL-NGS-113190
29721688	Hapmap40039-BTA-102572
29838263	Hapmap25926-BTA-164401
29949527	Hapmap58936-rs29011143
30017349	Hapmap42733-BTA-93354
30086175	ARS-BFGL-NGS-3364
30116443	Hapmap41684-BTA-93353
30205688	ARS-BFGL-NGS-27018
30230446	Hapmap45252-BTA-122583
30459667	ARS-BFGL-NGS-31258
30639394	Hapmap47243-BTA-31267
30676625	ARS-BFGL-NGS-38450
30712859	BTA-31269-no-rs
30733317	ARS-BFGL-NGS-105056
30909266	Hapmap49500-BTA-122884
30952132	ARS-BFGL-NGS-104899
31223043	ARS-BFGL-NGS-22347
31284769	Hapmap46921-BTA-106251
31306821	ARS-BFGL-NGS-32347
31328240	BTA-106249-no-rs
31394601	ARS-BFGL-NGS-17511
31472189	Hapmap60265-rs29024291
31552638	BTA-111835-no-rs
31590671	ARS-BFGL-NGS-2041
31755168	ARS-BFGL-NGS-33586
31794279	ARS-BFGL-NGS-75739
31832797	Hapmap40887-BTA-111834
31878601	ARS-BFGL-NGS-1667
32014560	ARS-BFGL-NGS-8068
32117713	ARS-BFGL-NGS-119934
32175082	BTA-99446-no-rs
32334776	ARS-BFGL-NGS-97316
32964139	ARS-BFGL-NGS-38860
33240013	ARS-BFGL-NGS-30930
33279102	ARS-BFGL-NGS-102113
33425886	ARS-BFGL-NGS-81571
33509984	ARS-BFGL-NGS-60772
33549485	ARS-BFGL-NGS-98037
33616353	ARS-BFGL-NGS-32921
33932925	ARS-BFGL-NGS-49347
34028684	BTA-30130-no-rs
34049234	Hapmap41499-BTA-30129
34118441	Hapmap39989-BTA-30127
34297423	BTA-86892-no-rs
34362739	ARS-BFGL-NGS-104731
34411689	Hapmap31852-BTA-164152
34628398	BTA-123267-no-rs
34662951	ARS-BFGL-NGS-86875
35091855	BTA-30110-no-rs
35272927	ARS-BFGL-NGS-43702
35334316	ARS-BFGL-NGS-72340
35430452	ARS-BFGL-NGS-96265
38266737	ARS-BFGL-NGS-51599
38463304	ARS-BFGL-NGS-70229
38583178	ARS-BFGL-NGS-82994
38862625	ARS-BFGL-NGS-43940
39068113	ARS-BFGL-NGS-80317
39409484	BTA-86502-no-rs
39786686	ARS-BFGL-NGS-119499
39839997	ARS-BFGL-NGS-81211
39901876	ARS-BFGL-NGS-23001
39942044	ARS-BFGL-NGS-31523
39973716	Hapmap57490-rs29026580
40006657	ARS-BFGL-NGS-72549
40031351	BTA-30155-no-rs
40084660	ARS-BFGL-NGS-117162
40130944	ARS-BFGL-NGS-107270
40162776	ARS-BFGL-NGS-36736
40239653	ARS-BFGL-NGS-107078
40319976	ARS-BFGL-NGS-8011
40399132	ARS-BFGL-NGS-5160
40445895	ARS-BFGL-NGS-112340
40483735	ARS-BFGL-NGS-50130
40579866	ARS-BFGL-NGS-6256
40738704	ARS-BFGL-NGS-112762
40915232	ARS-BFGL-NGS-105452
41740207	BTA-118472-no-rs
42024368	ARS-BFGL-NGS-86157
42393923	Hapmap50862-BTA-109057
42485327	BTA-117479-no-rs
42720267	ARS-BFGL-NGS-115919
43495896	BTB-01476304
43562477	UA-IFASA-3004
43999854	ARS-BFGL-NGS-12865
47777883	Hapmap43587-BTA-46957
47838842	Hapmap33001-BTA-133775
47984536	Hapmap30571-BTA-153233
48140932	BTA-103254-no-rs
48186380	Hapmap45594-BTA-103250
48331822	Hapmap45531-BTA-109467
48412151	Hapmap59662-rs29014636
48575295	Hapmap49858-BTA-109464
48657807	Hapmap44001-BTA-109460
48750092	ARS-BFGL-NGS-10213
49506722	Hapmap35271-BES8_Contig212_428
49939818	BTA-98709-no-rs
50440169	ARS-BFGL-NGS-14514
50449570	ARS-BFGL-NGS-60237
50530271	ARS-BFGL-NGS-6631
51081032	ARS-BFGL-NGS-119897
51175336	BTA-30153-no-rs
51205260	Hapmap23024-BTA-164187
51234785	BTA-105578-no-rs
51376397	Hapmap60782-rs29025365
51772645	Hapmap33392-BTA-159122
51855827	Hapmap30245-BTA-140518
52150040	ARS-BFGL-NGS-75654
52549777	Hapmap51128-BTA-104367
52591329	Hapmap48999-BTA-104365
52673047	Hapmap31192-BTA-161586
52698168	ARS-BFGL-NGS-13434
52781880	BTA-104538-no-rs
52808614	Hapmap50191-BTA-104537
52834506	Hapmap54175-rs29021817
52872259	Hapmap42406-BTA-104534
52943510	Hapmap24257-BTA-153725
52989239	Hapmap38651-BTA-104533
53102919	Hapmap39368-BTA-104532
53138058	Hapmap48573-BTA-104531
53238467	ARS-BFGL-NGS-101135
53386645	BTA-95765-no-rs
53520747	Hapmap44320-BTA-95767
53707553	ARS-BFGL-NGS-65816
54573885	Hapmap59721-rs29025370
55347718	ARS-BFGL-NGS-101667
55532841	Hapmap31843-BTA-162210
55893493	ARS-BFGL-NGS-66323
56821723	ARS-BFGL-NGS-86803
56846129	BTA-16957-no-rs
56962509	BTA-30193-no-rs
57010909	ARS-BFGL-NGS-10657
57287019	ARS-BFGL-NGS-4561
57791184	ARS-BFGL-NGS-15510
57844861	Hapmap42174-BTA-30187
57981273	Hapmap55036-rs29016883
58664577	BTA-04292-rs29014654
58788015	ARS-BFGL-NGS-114657
58932871	ARS-BFGL-NGS-112235
59037696	ARS-BFGL-NGS-27555
59080285	BTA-95509-no-rs
59294425	Hapmap22880-BTA-159088
59314503	Hapmap33465-BTA-103033
59335029	BTA-103034-no-rs
59388233	BTA-103030-no-rs
59488293	Hapmap32858-BTA-157201
59564066	ARS-BFGL-NGS-98393
59606508	ARS-BFGL-NGS-27455
59878165	ARS-BFGL-NGS-41625
60125574	Hapmap40940-BTA-30188
60363808	ARS-BFGL-NGS-38247
60596701	Hapmap51793-BTA-103634
60906824	Hapmap27240-BTA-164206
60924199	ARS-BFGL-NGS-13949
60949418	BTA-30194-no-rs
61001029	Hapmap40323-BTA-30196
61078024	ARS-BFGL-NGS-16688
61129008	ARS-BFGL-NGS-58480
61174193	BTA-30198-no-rs
61237718	ARS-BFGL-NGS-80859
61301312	BTA-97389-no-rs
61335690	Hapmap46409-BTA-122199
61365197	ARS-BFGL-NGS-4811
61469141	ARS-BFGL-NGS-77914
61497054	ARS-BFGL-NGS-32404
61635072	ARS-BFGL-NGS-67275
61689647	BTA-30199-no-rs
61720648	BTA-30202-no-rs
61828996	ARS-BFGL-NGS-111131
61903121	BTA-22410-no-rs
61995790	Hapmap41821-BTA-30203
62017207	BTB-01808862
62180503	Hapmap22806-BTA-153116
62219936	Hapmap47488-BTA-108016
62311454	Hapmap48561-BTA-101890
62441560	Hapmap53862-rs29019516
62537710	ARS-BFGL-NGS-20908
62563705	Hapmap59206-rs29014496
62680511	Hapmap39739-BTA-30213
62953985	ARS-BFGL-NGS-112783
63125268	BTA-30208-no-rs
63303299	Hapmap36634-SCAFFOLD50394_8776
63374956	Hapmap33081-BTA-163811
64336594	ARS-BFGL-NGS-34468
64405348	Hapmap38742-BTA-30216
64640926	Hapmap51977-BTA-30217
64812622	Hapmap41221-BTA-30218
65136071	ARS-BFGL-NGS-21823
65177231	Hapmap33089-BTA-30206
65266220	ARS-BFGL-NGS-32977
65590800	BTA-30232-no-rs
65614953	BTA-24681-no-rs
65746105	Hapmap54565-rs29010062
65799258	Hapmap53723-rs29024435
65881094	Hapmap25784-BTA-109114
65919715	Hapmap22750-BTA-147676
65969117	ARS-BFGL-NGS-12600
66043924	ARS-BFGL-NGS-19641
66612318	BTA-102935-no-rs
66658914	Hapmap61040-rs29017500
66904791	BTA-22007-no-rs
67047846	ARS-BFGL-NGS-66926
67099097	ARS-BFGL-NGS-29168
67158865	Hapmap60033-rs29012094
67599338	BTA-107230-no-rs
67677213	ARS-BFGL-NGS-30648
67719020	ARS-BFGL-NGS-41828
67752634	Hapmap43378-BTA-85949
67865840	Hapmap27371-BTA-123448
68255455	Hapmap58125-rs29014921
68294897	Hapmap32840-BTA-150824
68467969	Hapmap60051-rs29011155
68596123	Hapmap60740-ss46526660
68651946	BTA-00029-no-rs
69196959	Hapmap32855-BTA-155265
70234032	Hapmap32639-BTA-158837
70341401	Hapmap31822-BTA-157009
70933858	ARS-BFGL-NGS-73620
70990145	Hapmap27964-BTA-147892
71104683	Hapmap33228-BTA-151977
71132329	Hapmap30567-BTA-151983
71351341	ARS-BFGL-NGS-105175
71950688	Hapmap24863-BTA-154164
72251750	BTB-01044199
72447651	Hapmap24353-BTA-19502
72495689	BTA-19508-no-rs
72607782	ARS-BFGL-NGS-3886
72803805	ARS-BFGL-NGS-22297
72832594	BTA-106685-no-rs
73035611	Hapmap43758-BTA-107826
73256546	Hapmap43508-BTA-20231
73325761	BTA-117408-no-rs
73379138	Hapmap31832-BTA-160852
73483564	Hapmap25915-BTA-161991
73627324	ARS-BFGL-NGS-91953
74382783	ARS-BFGL-NGS-119150
74552529	Hapmap31829-BTA-159494
74582382	ARS-BFGL-NGS-43175
74759304	ARS-BFGL-NGS-107633
75127749	ARS-BFGL-NGS-5101
75234781	Hapmap26716-BTA-150917
75506946	Hapmap32363-BTA-155726
76533040	ARS-BFGL-NGS-54581
77369290	Hapmap31156-BTA-153166
78456798	ARS-BFGL-NGS-85169
78673540	ARS-BFGL-NGS-67609
79238433	Hapmap39108-BTA-22340
79277137	Hapmap50606-BTA-16951
79472439	BTA-119182-no-rs
79511665	BTA-102946-no-rs
80057105	ARS-BFGL-NGS-40212
80134199	ARS-BFGL-NGS-31287
80583819	BTA-92930-no-rs
80849359	Hapmap27425-BTA-151250
80873373	Hapmap26992-BTA-151248
80918663	Hapmap51673-BTA-05516
81194208	ARS-BFGL-NGS-12356
81231903	ARS-BFGL-NGS-84421
81428200	ARS-BFGL-NGS-33098
81477451	Hapmap25932-BTA-30257
81599103	ARS-BFGL-NGS-119702
81638519	BTA-122892-no-rs
81730753	ARS-BFGL-NGS-15102
81856905	ARS-BFGL-NGS-65405
81947063	ARS-BFGL-NGS-86845
81998834	Hapmap28949-BTA-137587
82022276	Hapmap50046-BTA-58882
82281306	Hapmap60551-rs29017241
82408727	Hapmap60788-rs29017234
82446212	Hapmap52531-rs29012092
82597986	ARS-BFGL-NGS-100414
83041099	ARS-BFGL-NGS-41362
83635142	ARS-BFGL-NGS-6695
83676775	ARS-BFGL-NGS-105989
83854070	BTA-30324-no-rs
83901249	BTA-30321-no-rs
84335452	Hapmap49114-BTA-30310
84437018	BTA-30318-no-rs
84566018	ARS-BFGL-NGS-13027
84741399	ARS-BFGL-NGS-17491
84762626	Hapmap27241-BTA-164256
84867168	Hapmap24012-BTA-158546
85123281	ARS-BFGL-NGS-81376
85334862	Hapmap32396-BTA-164240
85463982	ARS-BFGL-NGS-98019
85495447	BTA-30242-no-rs
85589749	Hapmap49950-BTA-30244
85712052	Hapmap28444-BTA-164246
85833472	Hapmap33084-BTA-164247
85911539	BTA-30248-no-rs
85993719	Hapmap43816-BTA-24128
86038909	BTA-30250-no-rs
86103415	BTA-30254-no-rs
86166348	ARS-BFGL-NGS-29296
86215418	BTA-110236-no-rs
86237856	ARS-BFGL-NGS-21478
86479644	Hapmap40842-BTA-95932
86505770	ARS-BFGL-NGS-76185
86625046	ARS-BFGL-NGS-68165
86640070	ARS-BFGL-NGS-119289
86802453	ARS-BFGL-NGS-119122
86823380	Hapmap27471-BTA-28296
86866974	ARS-BFGL-NGS-67429
86885189	BTA-121234-no-rs
86909153	ARS-BFGL-NGS-65873
87018049	Hapmap31139-BTA-150843
87071778	Hapmap42016-BTA-96333
87095547	ARS-BFGL-NGS-27754
87128547	ARS-BFGL-NGS-18937
88170589	BTA-30085-no-rs
88884613	ARS-BFGL-NGS-16972
89614541	ARS-BFGL-NGS-98732
90213345	BTA-96455-no-rs
90456540	ARS-BFGL-NGS-73848
90573731	ARS-BFGL-NGS-2194
90618069	ARS-BFGL-NGS-100630
90816210	ARS-BFGL-NGS-25590
90910050	Hapmap39671-BTA-62550
90950581	ARS-BFGL-NGS-103233
91098633	ARS-BFGL-NGS-42972
91177916	BTA-30347-no-rs
91270661	Hapmap39370-BTA-108497
91708578	ARS-BFGL-NGS-33713
91870138	ARS-BFGL-NGS-21779
91958434	Hapmap45920-BTA-30353
92049559	ARS-BFGL-NGS-113993
92075439	Hapmap42902-BTA-30352
92131781	ARS-BFGL-NGS-101984
92216380	ARS-BFGL-NGS-16377
92236889	ARS-BFGL-NGS-12438
92260895	Hapmap48284-BTA-30349
92291057	BTA-30351-no-rs
92342010	Hapmap53025-rs29010426
92373745	BTA-30350-no-rs
92552271	Hapmap53698-rs29016346
92603215	ARS-BFGL-NGS-33457
92651435	Hapmap40632-BTA-103580
92689325	ARS-BFGL-NGS-28310
92853261	ARS-BFGL-NGS-12008
92976140	BTA-100497-no-rs
93010432	Hapmap49448-BTA-111996
93077595	ARS-BFGL-NGS-10300
93574264	ARS-BFGL-NGS-6653
93631688	Hapmap47906-BTA-29386
94181766	Hapmap19468-rs29022288
94321737	Hapmap24388-BTA-21551
95462301	ARS-BFGL-NGS-100091
95556362	Hapmap39261-BTA-29176
95708758	ARS-BFGL-NGS-5281
96158528	ARS-BFGL-NGS-100822
96233162	Hapmap25635-BTA-31220
96481149	ARS-BFGL-NGS-119770
96511967	ARS-BFGL-NGS-28650
97384518	ARS-BFGL-NGS-7082
97403554	BTA-30359-no-rs
97449172	ARS-BFGL-NGS-29385
97515993	BTA-113446-no-rs
97610890	BTA-29440-no-rs
97977574	Hapmap40093-BTA-94772
99398025	Hapmap39394-BTA-30430
99540178	ARS-BFGL-NGS-79975
100161904	ARS-BFGL-NGS-79062
100533235	Hapmap31783-BTA-147967
101743604	Hapmap47471-BTA-101241
101916449	ARS-BFGL-NGS-102078
102032004	Hapmap49014-BTA-109748
102367951	Hapmap31502-BTA-158510
102997412	Hapmap51205-BTA-30369
103031706	ARS-BFGL-NGS-119545
103066682	Hapmap28111-BTA-30368
103244750	Hapmap33830-BES1_Contig387_886
103491605	Hapmap58891-rs29013824
103580973	ARS-BFGL-NGS-60213
103975464	ARS-BFGL-NGS-26127
104030273	ARS-BFGL-NGS-41228
104152049	BTA-24308-no-rs
104274821	ARS-BFGL-NGS-55088
104393600	ARS-BFGL-NGS-68512
104488688	BTA-105451-no-rs
104576536	ARS-BFGL-NGS-21363
104624352	ARS-BFGL-NGS-58839
105003475	ARS-BFGL-NGS-16638
105042126	Hapmap58785-rs29016314
105132201	Hapmap54601-rs29019667
105267785	ARS-BFGL-NGS-118669
105377326	Hapmap58871-ss46526531
105488753	Hapmap38212-BTA-30446
105747598	ARS-BFGL-NGS-8187
105776456	ARS-BFGL-NGS-53948
105834837	ARS-BFGL-NGS-50040
105941300	Hapmap39542-BTA-118791
106241123	ARS-BFGL-NGS-18028
106280810	BTA-94079-no-rs
106310908	ARS-BFGL-NGS-39337
106352029	BTA-94160-no-rs
106393188	ARS-BFGL-NGS-14551
106419236	Hapmap53578-rs29012521
106467781	Hapmap45466-BTA-107693
106630065	BTB-00476070
106783368	Hapmap47173-BTA-109884
106841261	ARS-BFGL-NGS-36429
106901051	ARS-BFGL-NGS-55906
106934611	ARS-BFGL-NGS-109515
106964596	BTA-30484-no-rs
106993580	ARS-BFGL-NGS-66058
107043386	Hapmap60664-rs29017374
107327427	ARS-BFGL-NGS-19081
107408575	ARS-BFGL-NGS-23414
107520793	ARS-BFGL-NGS-17686
107741161	ARS-BFGL-NGS-19505
107906582	ARS-BFGL-NGS-84084
108144345	ARS-BFGL-NGS-16664
108208784	ARS-BFGL-NGS-36290
108243497	BTA-95868-no-rs
108307226	ARS-BFGL-NGS-96848
108360549	ARS-BFGL-NGS-92361
108403813	Hapmap34126-BES2_Contig494_782
108407617	Hapmap26425-BTA-149496
108451226	Hapmap25298-BTA-149501
108490449	ARS-BFGL-NGS-94180
108580440	ARS-BFGL-NGS-43314
108639354	ARS-BFGL-NGS-52922
108682506	ARS-BFGL-NGS-108256
108731811	Hapmap34819-BES10_Contig519_871
108972659	Hapmap31527-BTA-164337
109041641	ARS-BFGL-NGS-116873
109073114	ARS-BFGL-NGS-86950
109172225	BTA-30521-no-rs
109206769	Hapmap34124-BES10_Contig749_1372
109250657	Hapmap53361-rs29013707
109419070	BTA-101406-no-rs
109581589	Hapmap51668-BTA-95271
109616516	Hapmap25301-BTA-150430
109739240	ARS-BFGL-NGS-23714
109766464	Hapmap54485-rs29024914
109819938	Hapmap25892-BTA-157804
109945924	ARS-BFGL-NGS-7008
110040255	ARS-BFGL-NGS-103626
110087936	Hapmap23277-BTA-157816
110115123	BTA-116878-no-rs
110144502	ARS-BFGL-NGS-40789
110167159	ARS-BFGL-NGS-43099
110222328	BTA-116883-no-rs
110405259	Hapmap43094-BTA-91298
110425524	BTA-91294-no-rs
110519555	Hapmap31212-BTA-30477
110617881	ARS-BFGL-NGS-61476
110719987	ARS-BFGL-NGS-104215
110774544	ARS-BFGL-NGS-26893
111784978	ARS-BFGL-NGS-102338
111852536	Hapmap23276-BTA-156935
112192344	ARS-BFGL-NGS-10106
112237912	ARS-BFGL-NGS-32800
112346433	ARS-BFGL-NGS-105251
112669442	BTA-102667-no-rs
112742618	Hapmap58680-rs29019274
112901954	ARS-BFGL-NGS-8341
112931652	Hapmap58818-rs29024545
112952732	BTA-112232-no-rs
112988614	Hapmap32645-BTA-160833
113022601	Hapmap24068-BTA-112234
113065470	BTA-95847-no-rs
113088987	Hapmap26987-BTA-150678
113136427	Hapmap32604-BTA-150674
113248664	ARS-BFGL-NGS-68581
113296033	Hapmap22822-BTA-164351
113337526	ARS-BFGL-NGS-102959
113419625	ARS-BFGL-NGS-10243
113627312	Hapmap40901-BTA-119795
113678222	ARS-BFGL-NGS-113117
113864083	BTA-29542-no-rs
113886633	Hapmap41175-BTA-119342
113911330	ARS-BFGL-NGS-113908
113937261	ARS-BFGL-NGS-66271
113981327	Hapmap60783-rs29025723
114018223	Hapmap39808-BTA-119350
114090036	ARS-BFGL-NGS-11248
114131380	Hapmap24876-BTA-158712
114319576	Hapmap45528-BTA-102311
114361219	BTA-102312-no-rs
114484952	Hapmap55484-rs29018895
114598588	Hapmap51095-BTA-94185
114646659	Hapmap55565-rs29011456
114777511	ARS-BFGL-NGS-19876
114931002	ARS-BFGL-NGS-49871
114995979	Hapmap56023-rs29027104
115175502	BTA-109055-no-rs
115279510	ARS-BFGL-NGS-15947
115307298	ARS-BFGL-NGS-66351
115340212	Hapmap29373-BTA-164360
115361275	Hapmap42502-BTA-30545
115430513	Hapmap51206-BTA-30539
115600972	ARS-BFGL-NGS-36168
115633375	BTA-30564-no-rs
115787391	Hapmap33389-BTA-156388
115827933	Hapmap48615-BTA-112292
115873940	Hapmap26632-BTA-119839
115968607	Hapmap34068-BES2_Contig513_1168
116177737	BTA-116104-no-rs
116239365	BTA-116105-no-rs
116308219	Hapmap54721-rs29023052
116407814	Hapmap24857-BTA-151838
116449849	Hapmap40258-BTA-98887
116610879	ARS-BFGL-NGS-117477
116685582	Hapmap39908-BTA-29558
116741189	BTA-29556-no-rs
117015183	Hapmap54169-rs29027455
117125952	Hapmap55643-rs29015868
117213812	Hapmap50310-BTA-30575
117271918	Hapmap39820-BTA-30574
117329969	ARS-BFGL-NGS-22632
117375903	Hapmap25925-BTA-164374
117396878	BTA-30573-no-rs
117435015	ARS-BFGL-NGS-10824
117463624	Hapmap31205-BTA-164370
117487434	Hapmap47239-BTA-30570
117533988	Hapmap24103-BTA-164366
117595349	Hapmap31860-BTA-24081
117676343	ARS-BFGL-NGS-28142
117747624	BTB-01994863
117783403	ARS-BFGL-NGS-87639
117842578	Hapmap23063-BTA-108080
118022300	ARS-BFGL-NGS-7923
118212192	Hapmap23143-BTA-106984
118257292	Hapmap32851-BTA-154587
118434643	BTA-106988-no-rs
119781376	Hapmap38597-BTA-41420
119892406	Hapmap59769-rs29023628
120048589	ARS-BFGL-NGS-74507
120500288	ARS-BFGL-NGS-30321
120546955	ARS-BFGL-NGS-84091
120594175	ARS-BFGL-NGS-10261
120622365	BTA-30582-no-rs
120654979	BTA-30585-no-rs
120691496	Hapmap39109-BTA-30591
120716539	Hapmap49563-BTA-30596
120767404	Hapmap44537-BTA-30597
120840102	BTA-111457-no-rs
120889318	Hapmap44340-BTA-111449
120923474	ARS-BFGL-NGS-84834
121038911	ARS-BFGL-NGS-42187
121076442	Hapmap33343-BTA-111447
121098988	Hapmap24161-BTA-156133
121434178	ARS-BFGL-NGS-6742
121573627	Hapmap55722-rs29018658
121600055	BTA-98858-no-rs
121679356	ARS-BFGL-NGS-106895
121749236	ARS-BFGL-NGS-43400
121887412	ARS-BFGL-NGS-69569
121909222	Hapmap38866-BTA-96666
121969960	ARS-BFGL-NGS-13381
122102151	ARS-BFGL-NGS-27517
122124527	BTB-01224376
122280670	ARS-BFGL-NGS-22228
122341165	ARS-BFGL-NGS-34594
122375570	ARS-BFGL-NGS-16823
122437565	ARS-BFGL-NGS-117171
122809519	Hapmap40708-BTA-30550
122830713	BTA-30598-no-rs
122921556	ARS-BFGL-NGS-100619
123004618	ARS-BFGL-NGS-43063
123087974	BTA-91144-no-rs
123307671	BTA-90435-no-rs
123894981	BTB-01811883
124079842	ARS-BFGL-NGS-73003
124112519	ARS-BFGL-NGS-12556
124338383	ARS-BFGL-NGS-60987
124543086	Hapmap29661-BTA-53648
124717260	Hapmap58256-rs29024530
124744149	ARS-BFGL-NGS-46461
124767321	ARS-BFGL-NGS-22827
124866494	Hapmap33259-BTA-163204
124915751	ARS-BFGL-NGS-103423
125033467	Hapmap50258-BTA-120446
125054905	BTA-120449-no-rs
125159692	Hapmap33615-BTA-85965
125277902	BTA-122902-no-rs
125395878	ARS-BFGL-NGS-95768
125435165	ARS-BFGL-NGS-58832
125654213	Hapmap23899-BTA-98338
125837890	ARS-BFGL-NGS-15686
125860499	Hapmap28862-BTA-149586
125905926	ARS-BFGL-NGS-97040
126011140	ARS-BFGL-NGS-17917
126069689	ARS-BFGL-NGS-29697
126171151	Hapmap58093-rs29011290
126353969	Hapmap24704-BTA-164391
126472377	Hapmap39740-BTA-30600
126912764	ARS-BFGL-NGS-28271
126938310	BTA-30599-no-rs
126985234	BTA-108164-no-rs
127019502	BTA-108163-no-rs
127077640	Hapmap40942-BTA-30910
127269692	BTB-01437080
127431846	Hapmap52402-rs29025868
127462956	BTA-105869-no-rs
127538884	BTA-120182-no-rs
127636818	Hapmap51821-BTA-30604
127756628	Hapmap39606-BTA-97668
127951983	ARS-BFGL-NGS-17265
128297091	Hapmap32802-BTA-134892
128331527	ARS-BFGL-NGS-119771
128366739	ARS-BFGL-NGS-15339
128453895	ARS-BFGL-NGS-114055
128474399	ARS-BFGL-NGS-43536
128691974	ARS-BFGL-NGS-8918
128773262	ARS-BFGL-NGS-54313
128803387	ARS-BFGL-NGS-104150
128877395	BTA-30617-no-rs
129070088	Hapmap51946-BTA-30621
129145800	BTA-106681-no-rs
129193110	BTA-106679-no-rs
129718409	Hapmap51973-BTA-21205
129887133	Hapmap51431-BTA-30607
129911571	Hapmap55735-rs29020533
130070306	Hapmap41822-BTA-30608
130112536	ARS-BFGL-NGS-118474
130203190	BTA-30609-no-rs
130223687	Hapmap60891-rs29021100
130302507	ARS-BFGL-NGS-38411
130350083	Hapmap36510-SCAFFOLD55637_3054
130530921	BTA-109028-no-rs
130614185	Hapmap30856-BTA-155324
130773887	ARS-BFGL-NGS-20636
130808722	Hapmap38376-BTA-109030
130850053	ARS-BFGL-NGS-39213
131476345	ARS-BFGL-NGS-94572
131710317	ARS-BFGL-NGS-22907
131766182	Hapmap46795-BTA-30632
131806987	ARS-BFGL-NGS-81605
131960783	ARS-BFGL-NGS-34797
132109716	Hapmap40101-BTA-107874
132211189	Hapmap28758-BTA-151829
132268728	BTA-98872-no-rs
132334180	Hapmap27441-BTA-155530
132620448	ARS-BFGL-NGS-55810
132656145	Hapmap32786-BTA-125385
132833299	Hapmap51911-BTA-65366
132898415	ARS-BFGL-NGS-52204
132924805	Hapmap40670-BTA-120809
133023852	Hapmap25502-BTA-125407
133046370	BTA-65367-no-rs
133129839	BTA-65371-no-rs
133173887	Hapmap41048-BTA-65372
133255573	ARS-BFGL-NGS-108359
133326608	Hapmap56429-rs29018444
133352924	Hapmap30770-BTA-125410
133377209	ARS-BFGL-NGS-26455
133421891	BTA-65373-no-rs
133483187	BTA-65375-no-rs
133507905	ARS-BFGL-NGS-15323
133537229	BTA-43943-no-rs
133582221	BTA-43944-no-rs
133685108	ARS-BFGL-NGS-10130
133958503	ARS-BFGL-NGS-14575
134111955	Hapmap27799-BTA-30654
134139035	BTA-30652-no-rs
134256028	ARS-BFGL-NGS-102785
134310794	ARS-BFGL-NGS-95224
134375378	ARS-BFGL-NGS-102366
134537764	Hapmap50508-BTA-94257
134602363	ARS-BFGL-NGS-103151
134624675	BTA-30646-no-rs
134841753	Hapmap48291-BTA-31854
135008413	BTA-12852-no-rs
135074635	ARS-BFGL-NGS-116714
135175489	BTA-21956-no-rs
135241523	Hapmap27796-BTA-21954
135273660	Hapmap23282-BTA-161458
135331114	Hapmap26764-BTA-161446
135373633	ARS-BFGL-NGS-5374
135438803	ARS-BFGL-NGS-4508
135530009	Hapmap51258-BTA-55319
135556375	BTA-55322-no-rs
135612738	Hapmap51335-BTA-86980
135698435	BTA-30663-no-rs
135748059	Hapmap39110-BTA-30661
135774251	ARS-BFGL-NGS-24489
135879672	ARS-BFGL-NGS-107544
135910629	Hapmap54436-rs29025256
135936247	ARS-BFGL-NGS-41528
135970186	ARS-BFGL-NGS-95890
136063445	ARS-BFGL-NGS-30224
136088459	Hapmap54145-rs29020695
136145917	Hapmap53030-rs29011050
136196550	BTA-16909-no-rs
136267678	ARS-BFGL-NGS-109547
136296629	Hapmap52469-rs29017033
136328915	ARS-BFGL-NGS-4840
136385169	ARS-BFGL-NGS-11506
136402638	ARS-BFGL-NGS-51932
136433897	ARS-BFGL-NGS-5024
136472106	ARS-BFGL-NGS-38096
136790063	ARS-BFGL-NGS-107943
136832710	Hapmap44214-BTA-15727
136904787	Hapmap39471-BTA-15720
137012896	BTA-30687-no-rs
