# Supplementary material for: Deviations from Mendelian Inheritance on Bovine X-Chromosome Revealing Recombination, Sex-of-Offspring Effects and Fertility-Related Candidate Genes
Source: Genes (Basel). 2022 Dec 9;13(12):2322. doi: 10.3390/genes13122322 (PMC9778079; doi:10.3390/genes13122322)
Supplement: Supplementary file 1 [file genes-13-02322-s001.zip › Table S2.xlsx]

## Sheet: Sup.Mat.4
Type	Coordinates bp (base pairs) on X-chromosome	Male-offspring																						Female-offspring
		Number of heterozygous sires	Number of heterozygous dams	Frequency	Sire-TRD-male	Standard deviation Sire-TRD-male	log10 BF sire-TRD-male	Dam-TRD-male	Standard deviation Dam-TRD-male	log10 BF dam-TRD-male	Random sire-TRD-male	Random dam-TRD-male	AB-AA:AA	AB-AA:AB	AB-BB:AB	AB-BB:BB	AA-AB:AA	AA-AB:AB	BB-AB:AB	BB-AB:BB	AB-AB:AA	AB-AB:AB	AB-AB:BB	Number of heterozygous sires	Number of heterozygous dams	Frequency	Sire-TRD-female	Standard deviation Sire-TRD-female	log10 BF sire-TRD-female	Dam-TRD-female	Standard deviation Dam-TRD-female	log10 BF dam-TRD-female	Random sire-TRD-female	Random dam-TRD-female	AB-AA:AA	AB-AA:AB	AB-BB:AB	AB-BB:BB	AA-AB:AA	AA-AB:AB	BB-AB:AB	BB-AB:BB	AB-AB:AA	AB-AB:AB	AB-AB:BB
Opposite sire-TRD among male- and female-offspring	147410145	108	333	0.52163	-0.122977	0.018489	9.04	-0.017231	0.019668	-1.11	≤0.001	>5	125	200	63	121	95	92	112	138	101	268	169	75	224	0.56222	0.058535	0.024948	0.12	0.017255	0.028511	-1.05	≤5	>5	113	109	57	27	28	28	78	73	78	127	56
Opposite sire-TRD among male- and female-offspring	146794886	105	312	0.60295	0.123841	0.018411	10.05	0.007274	0.022618	-1.22	≤0.001	>5	258	163	106	73	107	101	65	70	161	316	76	149	501	0.56613	-0.043492	0.018216	0.13	0.003688	0.019647	-1.3	≤0.1	>5	180	211	82	88	134	143	92	65	152	313	191
Opposite sire-TRD among male- and female-offspring	148310119	104	284	0.3756	-0.136973	0.016879	13.68	-0.00362	0.022371	-1.24	≤0.001	>5	86	124	157	297	46	44	105	110	85	262	158	66	198	0.40556	0.057683	0.023782	0.13	-0.004268	0.028821	-1.13	≤5	>5	59	46	133	102	32	29	69	71	60	101	52
Opposite sire-TRD among male- and female-offspring	148240062	98	294	0.33111	-0.118812	0.017685	9.06	-0.010754	0.021908	-1.2	≤0.001	>5	63	99	177	267	18	23	164	156	76	266	155	66	232	0.38699	0.060426	0.024516	0.18	0.003582	0.026056	-1.18	≤5	>5	43	39	115	95	15	10	106	123	89	124	59
Opposite sire-TRD among male- and female-offspring	148646005	261	1777	0.874	0.034121	0.008018	2.34	-0.004134	0.006901	-1.68	≤1	>5	1848	1619	42	32	2202	2233	25	32	248	472	218	224	1355	0.87138	-0.025805	0.008769	0.2	0.002868	0.00787	-1.67	≤5	>5	1312	1475	22	24	1791	1785	12	15	201	394	200
Opposite sire-TRD among male- and female-offspring	148147340	122	427	0.62109	0.113046	0.015022	12.15	-0.002055	0.018569	-1.33	≤0.01	>5	314	196	189	138	199	209	32	36	237	412	134	93	297	0.57935	-0.048642	0.020007	0.3	-0.025259	0.026088	-0.93	≤0.1	>5	142	189	98	94	88	93	17	15	103	250	148
Opposite sire-TRD among male- and female-offspring	145276790	30	80	0.36541	0.330238	0.027359	18.19	-0.069346	0.037061	-0.25	≤0.001	>5	22	5	94	20	3	3	48	67	30	46	6	26	57	0.27518	-0.124472	0.046843	0.66	-0.147015	0.048976	1.12	≤1	≤0.1	6	6	26	38	0	1	27	39	6	28	31
Opposite sire-TRD among male- and female-offspring	144951027	8	78	0.19444	-0.316077	0.05821	3.59	-0.032049	0.035956	-0.87	≤0.001	>5	0	0	5	26	0	0	86	98	2	11	10	10	53	0.22639	0.194599	0.070297	0.75	-0.05671	0.045587	-0.6	≤5	>5	1	0	19	8	0	0	44	60	8	4	4
Opposite sire-TRD among male- and female-offspring	146128163	309	2170	0.81495	0.052346	0.007394	9.55	-0.008055	0.006869	-1.47	≤0.001	>5	2038	1679	107	82	2192	2279	74	75	451	893	355	270	1751	0.80851	-0.028227	0.008287	0.87	-0.005931	0.007536	-1.59	≤5	>5	1417	1542	69	105	1895	1932	70	67	292	690	350
Opposite sire-TRD among male- and female-offspring	147375640	22	83	0.27708	-0.287537	0.039183	7.31	0.071068	0.035876	-0.19	≤0.001	>5	7	20	10	38	2	1	90	59	5	21	22	18	50	0.30676	0.159861	0.055591	0.91	-0.008584	0.052543	-0.88	≤1	>5	5	4	28	11	0	0	33	34	16	21	10
Opposite sire-TRD among male- and female-offspring	147764598	84	273	0.25521	-0.086765	0.020086	2.8	-0.025404	0.0194	-0.91	≤0.1	>5	22	35	161	224	10	9	225	245	72	132	111	54	194	0.26673	0.100335	0.030582	1.18	-0.002554	0.025053	-1.2	≤0.1	>5	14	15	103	62	3	4	162	164	39	56	27
Opposite sire-TRD among male- and female-offspring	145710827	28	86	0.55099	-0.255892	0.036865	7.9	0.046754	0.040043	-0.66	≤0.001	>5	7	44	10	41	39	48	8	10	19	56	21	18	43	0.64516	0.182902	0.052416	1.56	0.029765	0.052773	-0.8	≤1	>5	18	13	23	5	35	31	0	1	13	13	6
Opposite sire-TRD among male- and female-offspring	138297243	268	1576	0.28744	0.04362	0.008061	4.92	-0.001238	0.009369	-1.63	≤0.1	>5	169	152	1510	1219	164	176	953	912	475	867	438	215	1128	0.28119	-0.038529	0.010456	1.79	0.001312	0.010731	-1.56	≤1	>5	105	116	843	976	136	135	719	704	280	635	338
Opposite sire-TRD among male- and female-offspring	145697650	101	303	0.33665	-0.124039	0.018883	8.15	0.009281	0.019788	-1.24	≤0.01	>5	44	97	114	212	14	15	202	220	103	204	121	57	218	0.38296	0.106924	0.029726	1.88	0.046101	0.026551	-0.44	≤0.1	>5	33	23	85	52	32	21	131	113	66	102	36
Opposite sire-TRD among male- and female-offspring	145054728	3	9	0.26531	-0.414221	0.0786	2.04	-0.104137	0.118667	-0.34	≤0.1	>5	0	4	0	3	0	0	4	5	0	2	4	20	75	0.35696	0.211984	0.053534	2.13	-0.070254	0.055555	-0.5	≤0.1	>5	6	1	25	13	0	0	18	33	17	17	6
Opposite sire-TRD among male- and female-offspring	146249193	28	77	0.72146	0.125049	0.039791	1.24	0.051126	0.044209	-0.63	≤1	>5	66	39	6	8	39	37	9	6	31	44	11	23	42	0.67112	-0.218583	0.056013	2.35	-0.024173	0.059342	-0.78	≤0.1	>5	15	36	1	4	21	28	4	2	3	24	12
Opposite sire-TRD among male- and female-offspring	148040167	307	1668	0.32228	0.041692	0.008851	3.3	-0.000992	0.00908	-1.64	≤1	>5	152	130	1175	983	302	313	912	901	438	754	381	243	1183	0.31351	-0.045965	0.010681	2.68	0.005752	0.010981	-1.49	≤0.1	>5	125	135	674	838	198	183	643	652	255	580	287
Opposite sire-TRD among male- and female-offspring	140296904	125	679	0.93864	-0.042225	0.008502	4	0.019112	0.01159	-0.93	≤0.1	>5	1632	1951	0	4	900	852	0	0	56	90	40	133	628	0.94246	0.040078	0.008825	2.83	0.008395	0.012074	-1.42	≤1	>5	1700	1430	2	1	819	774	0	0	46	90	57
Opposite sire-TRD among male- and female-offspring	147397827	9	42	0.09832	-0.375752	0.044091	7.12	0.061393	0.050203	-0.57	≤0.001	>5	0	0	5	40	0	0	49	36	1	7	7	7	22	0.12534	0.303225	0.061501	2.86	-0.111081	0.073995	-0.23	≤0.01	>5	0	0	25	4	0	0	11	19	5	6	3
Opposite sire-TRD among male- and female-offspring	145440726	34	83	0.47188	-0.276456	0.031807	12.08	0.02736	0.039289	-0.88	≤0.001	>5	22	40	10	55	35	26	18	14	9	59	45	28	48	0.54412	0.201013	0.048535	3.03	0.078239	0.061085	-0.38	≤0.001	>5	23	9	28	11	14	8	10	7	27	36	9
Opposite sire-TRD among male- and female-offspring	138304543	76	510	0.36135	0.079109	0.016607	3.85	-0.00396	0.018649	-1.32	≤0.01	>5	101	74	278	207	50	42	199	220	173	282	122	89	608	0.30585	-0.082231	0.018095	3.14	-0.008549	0.016619	-1.31	≤1	>5	56	74	155	232	44	42	289	310	106	224	140
Opposite sire-TRD among male- and female-offspring	145419680	26	99	0.4613	-0.336988	0.033693	13.17	-0.004849	0.035024	-1.05	≤0.001	>5	8	34	9	26	28	32	43	35	3	58	48	21	54	0.54278	0.225651	0.050328	3.14	0.109224	0.047102	0.24	≤0.001	≤1	21	12	20	5	23	7	23	25	24	22	4
Opposite sire-TRD among male- and female-offspring	145475855	30	80	0.58511	-0.18775	0.039344	3.7	-0.038176	0.042016	-0.79	≤0.01	>5	23	52	11	14	38	39	11	11	10	44	37	23	44	0.66081	0.237247	0.052381	3.28	0.04155	0.06052	-0.7	≤0.001	>5	37	12	6	0	22	11	6	7	16	27	7
Opposite sire-TRD among male- and female-offspring	146181190	79	232	0.79433	0.16002	0.021921	9.58	-0.036845	0.020861	-0.58	≤0.01	>5	215	122	28	8	212	248	7	5	63	123	33	38	156	0.76618	-0.156133	0.032512	3.56	-0.01405	0.028363	-1.09	≤0.01	>5	55	97	4	8	122	122	6	7	13	46	35
Opposite sire-TRD among male- and female-offspring	145893444	487	3070	0.77215	0.041326	0.006153	8.37	-0.005345	0.005888	-1.64	≤0.001	>5	2713	2312	213	154	2734	2759	235	258	812	1531	719	852	14650	0.73025	-0.020197	0.004156	3.57	0.000843	0.003771	-1.97	≤0.1	>5	5141	5613	597	662	6525	6556	1225	1224	1784	3670	1872
Opposite sire-TRD among male- and female-offspring	147742475	23	178	0.98776	0.287514	0.030961	13.03	-0.043386	0.024062	-0.5	≤0.001	>5	143	38	0	0	189	224	0	0	0	3	0	19	137	0.98616	-0.231171	0.046183	3.65	-0.010263	0.0289	-1.11	≤0.01	>5	24	65	0	0	144	148	0	0	0	0	2
Opposite sire-TRD among male- and female-offspring	137330600	656	3817	0.6791	-0.037681	0.004833	12	0.004242	0.006222	-1.7	≤0.001	>5	3288	3900	571	614	2198	2189	471	466	1299	2920	1463	1143	17218	0.70976	0.01679	0.00342	3.97	-0.003753	0.003764	-1.85	≤0.01	>5	8193	7615	1239	1246	6333	6470	1199	1227	3403	6368	3185
Opposite sire-TRD among male- and female-offspring	148069022	114	344	0.26554	-0.073418	0.017232	2.91	-0.010854	0.017135	-1.28	≤0.01	>5	31	55	261	322	23	26	306	304	93	246	147	83	236	0.27705	0.113671	0.022883	4.24	-0.015815	0.02303	-1.12	≤0.1	>5	25	14	198	118	7	8	178	178	67	129	53
Opposite sire-TRD among male- and female-offspring	147679291	91	626	0.93326	-0.04567	0.011333	1.74	0.000761	0.012689	-1.5	≤0.1	>5	774	945	2	3	733	743	1	2	46	78	39	78	480	0.93633	0.070967	0.013531	4.25	0.010471	0.014461	-1.31	≤0.01	>5	715	530	0	0	576	543	0	0	29	56	28
Opposite sire-TRD among male- and female-offspring	147782775	7	58	0.98059	0.203402	0.050806	2.17	0.068728	0.042395	-0.41	≤0.1	>5	56	23	0	0	76	57	0	0	0	1	0	7	84	0.97531	-0.344298	0.0534	4.51	-0.0105	0.041136	-0.97	≤0.001	>5	6	37	0	0	70	74	0	0	0	1	0
Opposite sire-TRD among male- and female-offspring	147562327	15	115	0.9945	0.246939	0.048814	3.58	-0.015552	0.026691	-1.11	≤0.01	>5	58	19	0	0	175	186	0	0	0	0	0	16	120	0.99271	-0.290601	0.049103	4.53	0.002742	0.026482	-1.17	≤0.001	>5	13	51	0	0	175	172	0	0	0	0	1
Opposite sire-TRD among male- and female-offspring	148462837	121	436	0.39648	0.079022	0.017196	3.64	0.012376	0.016647	-1.25	≤0.01	>5	80	51	283	207	95	91	281	261	171	286	124	90	301	0.35895	-0.115644	0.022643	4.81	0.023087	0.022596	-0.99	≤0.1	>5	27	54	104	156	42	40	150	138	67	183	98
Opposite sire-TRD among male- and female-offspring	147980782	226	2232	0.82648	0.09322	0.007328	35.39	-0.001678	0.00643	-1.76	≤0.001	>5	2182	1538	123	78	2370	2435	59	44	574	1000	358	305	3317	0.80396	-0.037733	0.006845	4.96	0.002366	0.00633	-1.77	≤0.001	>5	1915	2221	115	152	2711	2711	69	51	521	1064	586
Opposite sire-TRD among male- and female-offspring	146384453	101	329	0.48691	0.121438	0.019623	8.55	0.005092	0.021684	-1.26	≤0.001	>5	167	102	162	112	64	72	158	145	141	291	69	90	286	0.46518	-0.139051	0.026267	5.23	-0.01194	0.023612	-1.17	≤0.01	>5	50	73	37	80	66	86	97	84	47	138	89
Opposite sire-TRD among male- and female-offspring	145966466	109	290	0.59081	-0.071841	0.018829	2.21	-0.006662	0.020443	-1.25	≤0.01	>5	172	211	55	90	124	118	68	75	101	232	142	67	210	0.62974	0.132618	0.023878	5.83	-0.049232	0.027205	-0.38	≤0.01	≤5	155	82	38	24	54	57	35	49	82	141	63
Opposite sire-TRD among male- and female-offspring	145595754	26	48	0.48354	-0.33951	0.033123	13.47	0.031185	0.057143	-0.76	≤0.001	>5	10	45	4	32	5	7	10	3	6	34	29	23	33	0.55286	0.322925	0.050624	5.88	0.064335	0.080079	-0.54	≤0.001	>5	20	3	15	4	1	0	5	5	21	21	3
Opposite sire-TRD among male- and female-offspring	146143929	108	308	0.40946	0.058541	0.021713	0.45	-0.002605	0.019812	-1.3	≤5	>5	58	47	167	126	115	108	151	156	92	171	78	68	207	0.38341	-0.158623	0.02698	6.11	0.009954	0.02573	-1.15	≤0.01	>5	21	29	51	116	64	64	75	70	38	97	66
Opposite sire-TRD among male- and female-offspring	145462846	75	550	0.66151	-0.087371	0.02147	2.48	0.007587	0.015434	-1.36	≤0.1	>5	112	153	45	65	411	396	42	39	73	182	107	96	650	0.67829	0.128876	0.021804	6.31	-0.02103	0.015027	-1	≤0.01	>5	148	91	64	40	393	439	36	37	107	168	62
Opposite sire-TRD among male- and female-offspring	146110223	131	374	0.32713	-0.05313	0.01636	1.02	-0.004136	0.017654	-1.35	≤0.1	>5	46	99	235	271	53	71	232	234	146	266	162	126	373	0.36239	0.109614	0.01953	6.38	-0.000999	0.020807	-1.27	≤0.1	>5	53	27	247	159	48	40	150	150	146	253	100
Opposite sire-TRD among male- and female-offspring	147875982	85	750	0.95609	0.095282	0.012601	10.74	0.016772	0.01054	-1.03	≤0.01	>5	846	593	10	5	1045	996	0	0	65	82	26	76	633	0.9465	-0.08925	0.014671	6.46	-0.003724	0.011008	-1.54	≤0.01	>5	434	623	10	7	999	1008	0	0	26	71	44
Opposite sire-TRD among male- and female-offspring	148686165	95	550	0.33528	0.067607	0.016554	2.56	0.016142	0.017421	-1.15	≤0.01	>5	69	48	325	233	53	61	297	247	169	300	139	127	741	0.32233	-0.085288	0.014908	6.51	-0.004987	0.016487	-1.37	≤0.01	>5	51	69	290	441	57	75	269	279	175	383	223
Opposite sire-TRD among male- and female-offspring	146116314	2	26	0.00736	-0.30068	0.120061	0.55	0.0565	0.068365	-0.6	≤5	>5	0	0	1	7	0	0	28	22	0	0	0	4	47	0.01246	0.464212	0.034231	6.53	-0.095428	0.063892	-0.32	≤0.001	>5	1	0	25	0	0	0	22	31	0	2	0
Opposite sire-TRD among male- and female-offspring	146161707	121	327	0.51565	0.080323	0.017552	4.08	0.012105	0.022864	-1.17	≤0.01	>5	147	130	242	147	78	76	67	56	172	307	122	83	236	0.47729	-0.134048	0.023567	7.01	0.053282	0.029429	-0.25	≤0.01	≤5	49	80	69	118	46	36	29	26	77	221	112
Opposite sire-TRD among male- and female-offspring	145024985	105	295	0.56412	-0.15482	0.02033	10.9	0.01251	0.019185	-1.21	≤0.01	>5	94	193	37	61	126	120	134	130	68	189	118	63	209	0.60205	0.182284	0.028492	7.18	0.030598	0.02625	-0.86	≤0.001	>5	98	37	39	23	85	80	73	55	56	80	26
Opposite sire-TRD among male- and female-offspring	144573474	120	302	0.69463	-0.097803	0.016813	5.93	-0.014077	0.018225	-1.2	≤0.01	>5	257	350	25	44	218	215	77	77	69	201	134	85	223	0.73321	0.146002	0.02285	7.61	0.00361	0.024438	-1.21	≤0.01	>5	188	117	36	9	116	126	37	30	79	118	39
Opposite sire-TRD among male- and female-offspring	148287581	303	1795	0.61706	0.073651	0.007485	22.51	0.002497	0.00836	-1.66	≤0.001	>5	1342	1027	668	486	1131	1100	233	264	947	1644	679	384	2304	0.58615	-0.048697	0.007952	8.13	-0.004006	0.007959	-1.64	≤0.001	>5	906	1146	539	629	1315	1376	258	244	699	1576	846
Opposite sire-TRD among male- and female-offspring	138069970	116	757	0.92719	0.070556	0.011103	7.4	-0.003422	0.011375	-1.52	≤0.01	>5	1078	819	5	3	875	897	3	1	92	157	63	192	3263	0.91838	-0.055667	0.008416	8.16	0.011223	0.007294	-1.22	≤0.01	>5	1480	1824	12	11	2216	2082	2	10	131	314	187
Opposite sire-TRD among male- and female-offspring	146369393	19	146	0.00676	-0.285601	0.033324	9.92	0.01972	0.024877	-1.06	≤0.001	>5	0	0	28	105	1	2	195	176	2	4	7	12	105	0.00638	0.386202	0.040395	8.58	0.0599	0.030208	-0.27	≤0.001	≤5	0	0	54	6	0	0	148	116	0	0	0
Opposite sire-TRD among male- and female-offspring	145982546	15	168	0.01346	-0.435673	0.024854	17.98	-0.02349	0.022241	-1.01	≤0.001	>5	0	0	5	85	0	0	233	257	0	3	2	23	280	0.01841	0.34324	0.039943	8.61	0.006335	0.020995	-1.26	≤0.001	>5	0	0	69	12	0	0	297	287	0	3	0
Opposite sire-TRD among male- and female-offspring	147053718	28	242	0.98969	0.278166	0.028234	14.12	0.002893	0.01987	-1.3	≤0.001	>5	162	43	0	0	321	314	0	0	2	3	3	20	184	0.98842	-0.288229	0.036608	8.62	0.004332	0.021667	-1.26	≤0.001	>5	25	95	0	0	269	264	0	0	0	1	1
Opposite sire-TRD among male- and female-offspring	147935195	45	234	0.10917	0.085977	0.02331	1.62	-0.000128	0.024363	-1.22	≤0.1	>5	3	2	237	158	0	0	196	186	19	37	23	57	279	0.10074	-0.147871	0.02077	9.15	-0.031257	0.023253	-0.83	≤0.01	>5	0	3	172	314	0	1	197	225	15	58	33
Opposite sire-TRD among male- and female-offspring	144532429	5	174	0.06689	-0.4311	0.037707	7.86	0.011173	0.024488	-1.17	≤0.001	>5	0	0	2	37	0	0	204	199	0	7	2	7	166	0.0674	0.455651	0.029851	9.87	0.017101	0.027884	-1.07	≤0.001	>5	0	0	35	1	0	0	153	145	8	6	0
Opposite sire-TRD among male- and female-offspring	147856030	61	221	0.81322	0.171042	0.021558	11.83	0.005646	0.020412	-1.27	≤0.001	>5	229	114	19	9	237	239	0	1	88	112	40	39	140	0.78438	-0.219367	0.027626	10.63	-0.008696	0.029577	-1.11	≤0.001	>5	53	150	4	10	112	120	1	0	17	41	33
Opposite sire-TRD among male- and female-offspring	145078894	18	51	0.87519	0.349169	0.030349	16.13	0.115934	0.044519	0.51	≤0.001	≤1	94	14	1	0	40	27	5	3	31	17	6	14	40	0.73833	-0.369867	0.036319	10.67	-0.0281	0.052931	-0.81	≤0.001	>5	6	52	1	6	27	24	4	8	3	12	16
Opposite sire-TRD among male- and female-offspring	147142741	291	1780	0.61736	0.042145	0.007381	6.79	0.004453	0.008021	-1.63	≤0.001	>5	1504	1254	556	510	963	991	378	359	926	1630	743	425	3081	0.60028	-0.048255	0.006729	10.82	-0.003826	0.007171	-1.67	≤0.001	>5	1385	1704	560	655	1345	1314	390	450	893	1984	1098
Opposite sire-TRD among male- and female-offspring	147704603	698	4108	0.47723	0.033361	0.005449	7.94	-0.003309	0.005866	-1.77	≤0.01	>5	1514	1320	1967	1739	1158	1155	1472	1511	1881	3685	1653	1060	9464	0.4649	-0.030806	0.004372	10.87	5.2e-05	0.004724	-1.91	≤0.001	>5	1969	2332	2701	3001	1718	1794	2006	1977	2580	5434	2871
Opposite sire-TRD among male- and female-offspring	137951394	280	2024	0.52693	0.052665	0.008156	8.54	0.007557	0.007155	-1.46	≤0.001	>5	682	528	770	646	1304	1188	686	743	902	1562	710	417	3335	0.47837	-0.055048	0.007329	11.38	-0.017496	0.006638	-0.07	≤0.001	≤1	589	743	834	1048	1294	1448	1034	1066	760	1815	1003
Opposite sire-TRD among male- and female-offspring	148527903	193	1310	0.22321	-0.048872	0.008218	6.2	0.000273	0.008369	-1.68	≤0.1	>5	122	120	1188	1496	32	46	1429	1435	389	867	452	254	1698	0.24409	0.060467	0.00832	11.46	-0.011746	0.008337	-1.24	≤0.01	>5	139	120	1627	1263	32	35	1367	1438	513	888	420
Opposite sire-TRD among male- and female-offspring	146395373	64	484	0.21233	-0.131563	0.023172	5.95	-0.004247	0.017243	-1.35	≤0.01	>5	13	27	117	196	7	7	366	376	42	133	74	79	565	0.25507	0.15698	0.01968	11.68	-0.008324	0.017024	-1.32	≤0.01	>5	29	17	254	132	6	10	354	365	105	160	55
Opposite sire-TRD among male- and female-offspring	138093237	37	110	0.55742	-0.098552	0.044918	0.21	0.013608	0.047068	-0.9	≤5	>5	28	36	9	20	16	20	26	22	16	48	22	105	549	0.60802	0.149008	0.019406	11.89	-0.060758	0.019742	0.91	≤0.01	≤5	211	105	90	52	114	128	92	111	110	249	85
Opposite sire-TRD among male- and female-offspring	145830795	19	285	0.97863	0.295953	0.032781	11.47	0.000198	0.018351	-1.34	≤0.001	>5	114	29	0	0	377	378	0	0	6	5	1	28	393	0.97415	-0.311513	0.032487	12.11	0.006943	0.01737	-1.32	≤0.001	>5	23	113	0	0	405	398	0	0	3	6	2
Opposite sire-TRD among male- and female-offspring	145252687	20	65	0.13138	-0.418743	0.021047	29.61	0.057428	0.044244	-0.57	≤0.001	>5	0	0	11	123	0	0	43	29	2	32	28	18	36	0.22155	0.420951	0.031652	12.75	-0.07329	0.056521	-0.46	≤0.001	>5	0	0	52	5	0	0	25	17	9	34	0
Opposite sire-TRD among male- and female-offspring	146571241	316	2163	0.61934	0.066158	0.007706	15.4	0.009932	0.007547	-1.34	≤0.001	>5	1227	910	499	402	1315	1271	405	380	839	1404	630	241	1471	0.61811	-0.072451	0.009385	13.1	0.010475	0.008961	-1.34	≤0.01	>5	720	973	241	315	873	850	290	262	408	920	526
Opposite sire-TRD among male- and female-offspring	146807764	62	421	0.75285	-0.120654	0.017721	8.74	0.012328	0.018892	-1.23	≤0.01	>5	198	334	14	36	260	262	7	8	87	201	114	74	507	0.78198	0.143709	0.01754	13.22	-0.006717	0.01786	-1.32	≤0.01	>5	369	185	38	21	309	293	9	8	104	187	78
Opposite sire-TRD among male- and female-offspring	144834951	29	48	0.73364	-0.40989	0.020196	32.64	0.104889	0.044733	0.25	≤0.001	≤5	14	144	0	5	43	28	0	0	3	35	21	24	40	0.81341	0.333922	0.031964	13.78	0.010684	0.054542	-0.86	≤0.001	>5	88	16	3	0	21	23	0	1	24	20	6
Opposite sire-TRD among male- and female-offspring	146997660	9	230	0.99789	0.299655	0.071803	1.97	0.019611	0.020952	-1.09	≤0.01	>5	23	5	0	0	306	283	0	0	0	0	0	22	1779	0.99442	-0.296439	0.028376	15.55	-0.01076	0.009832	-1.37	≤0.001	>5	40	155	0	0	1253	1305	0	0	0	7	5
Opposite sire-TRD among male- and female-offspring	138681482	670	4087	0.36158	-0.031449	0.005467	6.04	0.006768	0.00549	-1.47	≤0.01	>5	735	778	2252	2546	862	823	2447	2334	1255	2782	1453	1174	18455	0.35692	0.030227	0.003427	15.91	0.000548	0.003657	-1.98	≤0.001	>5	1813	1538	6593	5924	2165	2250	5883	5801	3574	6677	3147
Opposite sire-TRD among male- and female-offspring	145997651	114	245	0.3735	0.18287	0.015681	27.64	-0.010735	0.023691	-1.17	≤0.001	>5	71	27	433	207	24	27	91	90	153	243	73	77	168	0.29598	-0.19323	0.020306	16.14	0.034953	0.0313	-0.82	≤0.001	>5	10	36	108	247	18	17	47	50	42	123	69
Opposite sire-TRD among male- and female-offspring	146723538	106	742	0.31372	-0.106417	0.015365	9.53	0.004036	0.013865	-1.43	≤0.01	>5	70	118	219	355	14	25	482	486	146	349	194	110	768	0.35736	0.135508	0.014846	16.53	-0.018688	0.014429	-1.06	≤0.001	>5	123	77	370	199	26	22	420	451	203	338	132
Opposite sire-TRD among male- and female-offspring	148482298	605	5862	0.87527	-0.013127	0.003462	1.16	-0.004161	0.003913	-1.82	≤0.01	>5	9680	10233	122	114	7409	7565	85	76	1040	2222	1091	1122	17070	0.89224	0.021172	0.002384	16.87	-0.000323	0.002638	-1.99	≤0.001	>5	22988	20871	183	204	13828	13627	124	127	2113	4210	2157
Opposite sire-TRD among male- and female-offspring	148002881	54	209	0.98057	-0.098395	0.014588	7.79	0.038441	0.021231	-0.55	≤0.01	>5	435	647	0	0	295	252	0	0	5	11	7	63	170	0.98361	0.148716	0.015338	17.35	-0.004234	0.024256	-1.22	≤0.01	>5	614	337	0	0	206	213	0	0	10	17	1
Opposite sire-TRD among male- and female-offspring	138564961	447	2800	0.78802	0.066283	0.006817	20	-0.002112	0.006004	-1.8	≤0.001	>5	2250	1791	222	153	2822	2904	108	97	759	1357	537	391	2138	0.77664	-0.069495	0.007403	18.02	-0.004847	0.007044	-1.66	≤0.001	>5	1495	1942	126	160	2234	2239	79	85	407	1006	590
Opposite sire-TRD among male- and female-offspring	138174664	169	1339	0.9318	0.073972	0.009695	10.74	0.015408	0.008725	-0.98	≤0.01	>5	1343	976	11	7	1674	1554	1	5	129	188	112	282	6867	0.92419	-0.071476	0.00767	18.7	-0.006919	0.004921	-1.5	≤0.001	>5	1783	2353	14	23	4628	4736	0	4	167	427	250
Opposite sire-TRD among male- and female-offspring	146638276	38	128	0.90611	0.31793	0.019641	35.85	-0.031418	0.025285	-0.87	≤0.001	>5	284	65	10	1	157	177	0	0	21	32	4	23	99	0.86329	-0.331041	0.026813	19.58	-0.030763	0.037687	-0.88	≤0.001	>5	29	149	0	5	66	82	0	0	3	19	10
Opposite sire-TRD among male- and female-offspring	146842927	84	536	0.96666	0.133222	0.011798	23.65	-0.027139	0.013092	-0.56	≤0.001	≤5	1004	573	1	0	666	726	0	0	19	53	23	73	422	0.96144	-0.141873	0.013124	21.85	0.011387	0.015319	-1.3	≤0.001	>5	460	827	0	1	523	498	0	0	11	13	16
Opposite sire-TRD among male- and female-offspring	148623889	270	1627	0.69466	-0.034169	0.007638	2.78	-0.001251	0.007803	-1.7	≤0.001	>5	1303	1557	220	174	1324	1305	210	220	573	1197	673	364	2178	0.70031	0.074836	0.007454	21.97	-0.015742	0.007747	-0.76	≤0.001	≤1	1811	1305	262	220	1266	1327	253	273	690	1300	553
Opposite sire-TRD among male- and female-offspring	144556294	184	1350	0.4803	-0.098865	0.011134	16.5	-0.000756	0.009755	-1.61	≤0.01	>5	296	381	277	456	510	484	595	614	270	726	424	271	1992	0.49877	0.105023	0.01025	22.02	-0.006866	0.008244	-1.55	≤0.01	>5	460	351	485	284	665	673	899	941	521	910	331
Opposite sire-TRD among male- and female-offspring	146078957	101	197	0.29617	0.251035	0.015626	45.28	0.000609	0.024404	-1.21	≤0.001	>5	25	7	477	159	22	22	102	108	107	131	35	72	159	0.22607	-0.241195	0.021878	22.04	0.028958	0.032819	-0.9	≤0.001	>5	1	9	91	260	11	10	54	61	22	101	51
Opposite sire-TRD among male- and female-offspring	145849324	96	243	0.34035	0.199753	0.018425	22.45	-0.030663	0.020512	-0.77	≤0.001	>5	51	12	306	132	73	74	138	151	99	167	57	70	170	0.27188	-0.269083	0.023216	22.26	-0.02851	0.028031	-0.93	≤0.001	>5	4	30	49	175	32	32	63	80	26	76	68
Opposite sire-TRD among male- and female-offspring	145581059	89	168	0.26142	0.230817	0.015981	36.98	-0.044868	0.025364	-0.49	≤0.001	>5	25	9	458	173	11	16	91	116	87	128	33	57	139	0.1829	-0.239537	0.02056	22.77	0.03099	0.033532	-0.88	≤0.001	>5	0	8	95	277	6	6	64	59	25	74	51
Opposite sire-TRD among male- and female-offspring	145508723	92	684	0.61988	-0.144777	0.012215	30.64	0.018142	0.01497	-1.05	≤0.001	>5	313	626	97	160	266	260	42	47	209	520	316	107	716	0.66384	0.128501	0.012672	23.21	-0.027047	0.016051	-0.7	≤0.001	≤5	602	351	163	88	208	220	67	64	279	511	197
Opposite sire-TRD among male- and female-offspring	144996128	96	223	0.33691	0.28942	0.01622	49.64	-0.009055	0.021341	-1.22	≤0.001	>5	29	13	385	97	59	71	124	124	100	123	27	65	171	0.26194	-0.274867	0.022558	23.7	-0.025426	0.029706	-0.96	≤0.001	>5	7	9	60	228	26	40	76	80	12	60	42
Opposite sire-TRD among male- and female-offspring	146698430	284	1884	0.14531	-0.072478	0.00841	15.39	-0.002793	0.007676	-1.7	≤0.01	>5	33	45	1312	1744	48	43	1955	1970	243	567	342	235	1504	0.15286	0.101544	0.009214	23.91	-0.001319	0.008062	-1.68	≤0.01	>5	33	21	1407	932	22	21	1660	1671	257	426	171
Opposite sire-TRD among male- and female-offspring	147936484	230	1285	0.77155	-0.043239	0.008229	5.02	-0.006383	0.008952	-1.53	≤0.1	>5	1360	1657	118	110	1192	1240	61	54	391	858	469	282	1594	0.79481	0.086099	0.007679	27	0.000493	0.008858	-1.66	≤0.001	>5	1978	1353	110	93	1243	1191	30	47	512	904	389
Opposite sire-TRD among male- and female-offspring	146948399	575	3585	0.54677	-0.061194	0.006068	22.19	-0.002122	0.005537	-1.82	≤0.001	>5	1411	1811	757	959	1670	1777	1445	1366	1082	2507	1395	513	2890	0.55872	0.076968	0.006767	27.98	-0.012469	0.005993	-0.88	≤0.001	≤5	1375	1041	831	577	1405	1447	1103	1191	1109	1938	856
Opposite sire-TRD among male- and female-offspring	144965629	33	34	0.74399	-0.41367	0.018243	41.28	0.04608	0.061971	-0.68	≤0.001	>5	20	203	0	0	20	12	0	1	0	18	16	30	20	0.88499	0.437632	0.020339	28.03	-0.087001	0.072936	-0.42	≤0.001	>5	119	8	0	0	7	9	0	1	11	18	0
Opposite sire-TRD among male- and female-offspring	144055071	29	65	0.4589	-0.492934	0.007107	40.18	-0.053751	0.042702	-0.62	≤0.001	>5	0	94	0	7	0	0	23	28	0	37	46	26	39	0.68586	0.490321	0.009088	28.33	0.067578	0.056554	-0.54	≤0.001	>5	76	0	0	0	0	0	14	14	29	19	0
Opposite sire-TRD among male- and female-offspring	144596043	28	31	0.7229	-0.450674	0.015055	42.92	0.018026	0.05546	-0.83	≤0.001	>5	8	162	1	3	13	12	1	2	0	31	25	23	19	0.85561	0.482622	0.012168	29.75	-0.106774	0.069525	-0.24	≤0.001	>5	92	1	4	0	6	6	2	3	10	20	0
Opposite sire-TRD among male- and female-offspring	147733431	189	2182	0.97063	0.100249	0.007248	36.05	-0.003893	0.006417	-1.69	≤0.01	>5	2505	1646	2	2	2791	2815	4	3	68	132	67	354	11474	0.95368	-0.060672	0.004967	30.48	0.001754	0.003949	-1.95	≤0.001	>5	4191	5338	14	21	8441	8368	9	15	226	532	295
Opposite sire-TRD among male- and female-offspring	145200243	577	3347	0.41396	0.092331	0.006068	57.14	0.000168	0.006304	-1.82	≤0.001	>5	957	572	2225	1603	815	844	1776	1745	1479	2417	1028	531	2640	0.37222	-0.075217	0.006343	31.09	-0.006753	0.006647	-1.54	≤0.001	>5	455	684	1501	1940	644	636	1277	1300	854	1965	1214
Opposite sire-TRD among male- and female-offspring	138717987	1005	10726	0.74744	-0.02024	0.003	8.22	0.002412	0.00308	-1.97	≤0.01	>5	9939	10723	895	966	9588	9483	1253	1217	3103	6572	3384	1869	36087	0.75475	0.025669	0.002114	33.04	0.000219	0.002105	-2	≤0.001	>5	23685	21311	2131	1925	18725	18618	2746	2792	7204	13437	6551
Opposite sire-TRD among male- and female-offspring	146926336	39	434	0.02323	-0.242548	0.019235	26.5	0.006538	0.014396	-1.4	≤0.001	>5	0	0	131	373	0	0	633	611	2	11	12	42	400	0.02837	0.284764	0.018739	34.01	-0.01114	0.014119	-1.31	≤0.001	>5	0	0	356	97	0	0	584	610	11	16	3
Opposite sire-TRD among male- and female-offspring	146065414	102	167	0.72145	-0.275738	0.013681	67.33	-0.000998	0.026223	-1.18	≤0.001	>5	182	630	4	25	97	98	2	1	33	130	106	74	135	0.81735	0.266431	0.018747	34.11	-0.063857	0.036809	-0.35	≤0.001	>5	351	110	9	1	47	46	0	2	43	94	16
Opposite sire-TRD among male- and female-offspring	145126811	209	1043	0.64502	-0.171772	0.009771	62.34	-0.002936	0.011469	-1.53	≤0.001	>5	508	1121	98	139	481	498	230	253	196	634	386	310	1505	0.70482	0.114246	0.008854	34.81	0.009259	0.009999	-1.4	≤0.001	>5	1277	813	193	104	754	734	222	214	501	727	311
Opposite sire-TRD among male- and female-offspring	148103399	287	1708	0.37514	0.056611	0.007876	11.17	0.002321	0.008004	-1.67	≤0.001	>5	407	333	1412	1114	393	387	1134	1111	749	1455	592	366	2155	0.35665	-0.093553	0.00724	36.5	0.009964	0.007679	-1.32	≤0.001	>5	291	417	1100	1599	434	386	1062	1033	652	1559	931
Opposite sire-TRD among male- and female-offspring	147813174	206	1205	0.20716	0.068589	0.008506	11.71	0.018976	0.008648	-0.6	≤0.01	>5	81	64	1440	1059	51	50	1407	1269	351	604	278	266	1535	0.18587	-0.114938	0.008449	36.71	0.004539	0.008398	-1.6	≤0.001	>5	58	94	972	1572	43	42	1386	1391	242	677	360
Opposite sire-TRD among male- and female-offspring	144884298	324	1760	0.65025	-0.157793	0.006632	122.17	-0.013052	0.007808	-1.04	≤0.001	≤5	1293	2234	174	426	1122	1084	306	304	439	1471	1060	415	2365	0.69023	0.089858	0.006903	39.48	0.010368	0.007617	-1.27	≤0.001	≤5	2106	1544	399	241	1147	1139	381	378	957	1532	595
Opposite sire-TRD among male- and female-offspring	145937571	84	179	0.20812	0.260767	0.015223	48.27	-0.018428	0.024658	-1.08	≤0.001	>5	5	4	528	158	5	6	137	143	69	95	28	80	139	0.13554	-0.284795	0.017672	39.51	0.005383	0.03051	-1.11	≤0.001	>5	1	8	100	372	5	1	92	91	15	49	45
Opposite sire-TRD among male- and female-offspring	146221274	230	1584	0.74457	0.044641	0.008015	5.82	0.011686	0.008127	-1.2	≤0.001	≤5	1565	1326	167	163	1428	1405	61	56	655	1177	482	293	1877	0.72902	-0.106052	0.007605	41.47	0.010032	0.007721	-1.35	≤0.001	>5	1145	1744	130	193	1519	1438	37	31	464	1138	710
Opposite sire-TRD among male- and female-offspring	144715460	14	246	0.91853	0.466269	0.01364	41.5	-0.006252	0.022415	-1.23	≤0.001	>5	122	4	9	0	210	221	0	0	39	36	1	23	298	0.88564	-0.446374	0.015889	42.42	0.045847	0.021422	-0.26	≤0.001	>5	8	158	0	6	270	234	0	0	2	42	24
Opposite sire-TRD among male- and female-offspring	148217245	314	1903	0.58943	-0.061543	0.007054	16.3	0.000909	0.007902	-1.71	≤0.001	>5	1135	1449	514	631	1142	1117	413	396	726	1650	962	377	2317	0.61074	0.095116	0.006906	43.05	-0.003373	0.008046	-1.66	≤0.001	>5	1660	1127	674	468	989	1007	445	459	1029	1725	702
Opposite sire-TRD among male- and female-offspring	148435899	264	1518	0.30511	0.08531	0.007532	25.67	0.002825	0.008005	-1.66	≤0.001	>5	189	152	1690	1185	232	224	1256	1249	643	1111	444	334	1887	0.28178	-0.107076	0.00761	43.51	0.014394	0.008	-0.95	≤0.001	≤1	146	214	1165	1835	266	237	1214	1182	457	1153	647
Opposite sire-TRD among male- and female-offspring	146449904	576	3717	0.57233	0.096888	0.005662	71.16	0.002706	0.005848	-1.78	≤0.001	>5	1910	1223	1520	1053	1962	1909	737	712	1894	3183	1306	502	3021	0.54674	-0.087682	0.006104	46.31	0.009816	0.006529	-1.19	≤0.001	>5	1098	1568	760	1102	1515	1488	621	583	1103	2638	1493
Opposite sire-TRD among male- and female-offspring	140187867	399	2106	0.83128	-0.037589	0.00571	7.93	-0.001877	0.007212	-1.73	≤0.001	>5	3086	3625	47	64	1828	1887	88	88	503	1116	546	808	10244	0.82631	0.050809	0.003298	48.61	-0.003941	0.004618	-1.78	≤0.001	>5	10045	8294	318	253	4396	4565	170	198	1954	3404	1515
Opposite sire-TRD among male- and female-offspring	148597415	499	3009	0.47122	0.029109	0.006204	3.33	-0.003063	0.006616	-1.71	≤0.01	>5	1025	967	1337	1160	627	631	1111	1161	1281	2347	1127	758	10535	0.44247	-0.068709	0.004678	51.55	0.002513	0.005089	-1.84	≤0.001	>5	1506	2042	2181	2833	1208	1191	2239	2229	1927	4396	2503
Opposite sire-TRD among male- and female-offspring	148088075	332	2008	0.7135	0.12408	0.007321	63.98	-0.002241	0.007762	-1.68	≤0.001	>5	1745	1082	470	280	1363	1402	117	116	812	1334	465	246	1427	0.6697	-0.130364	0.008464	52.33	-0.001281	0.009317	-1.64	≤0.001	>5	776	1269	177	338	1031	995	61	60	375	931	664
Opposite sire-TRD among male- and female-offspring	145915273	55	100	0.17157	0.344577	0.014106	72.46	-0.027754	0.032504	-0.92	≤0.001	>5	2	0	500	92	0	0	74	87	42	50	8	47	75	0.087	-0.380723	0.016568	52.45	0.034889	0.039804	-0.83	≤0.001	>5	0	1	41	300	0	0	60	45	3	26	27
Opposite sire-TRD among male- and female-offspring	145180064	219	1582	0.23102	-0.131747	0.009337	41.55	0.011011	0.007787	-1.25	≤0.001	>5	81	156	717	1176	165	137	1658	1583	250	713	446	284	2149	0.26354	0.162893	0.009144	62.8	-0.007773	0.007312	-1.46	≤0.001	>5	209	84	1166	595	155	144	1843	1884	441	724	253
Opposite sire-TRD among male- and female-offspring	145567186	306	2293	0.83899	0.108445	0.007309	47.6	-0.001414	0.006414	-1.8	≤0.001	>5	2367	1443	64	63	2758	2713	74	65	478	826	367	278	1895	0.81262	-0.13321	0.0076	62.81	0.009549	0.007171	-1.31	≤0.001	>5	1190	2124	42	56	2281	2231	49	48	280	719	417
Opposite sire-TRD among male- and female-offspring	145626132	346	2394	0.64969	0.125426	0.006984	71.42	-0.004857	0.007142	-1.65	≤0.001	>5	1500	890	677	401	1454	1470	254	279	1107	1715	685	272	1739	0.60005	-0.138561	0.00795	63.08	-0.011069	0.008806	-1.26	≤0.001	>5	629	1137	272	473	985	1037	142	164	469	1345	851
Opposite sire-TRD among male- and female-offspring	146720361	239	1584	0.31408	0.073087	0.00759	18.93	0.0045	0.008155	-1.62	≤0.001	>5	276	237	1600	1145	152	124	1323	1298	676	1250	510	302	2038	0.29632	-0.123219	0.007125	65.69	-0.003808	0.008178	-1.64	≤0.001	>5	242	425	1119	1819	151	157	1212	1216	534	1416	907
Opposite sire-TRD among male- and female-offspring	147908247	639	3695	0.4525	0.087526	0.00549	59.04	-0.005853	0.005938	-1.58	≤0.001	>5	1074	832	2644	1731	1280	1339	1467	1416	1628	2866	1220	544	2981	0.41705	-0.102989	0.006125	67.63	0.00961	0.006419	-1.21	≤0.001	>5	680	956	1360	2140	1034	983	1251	1203	940	2311	1379
Opposite sire-TRD among male- and female-offspring	143921881	52	0	0.22982	0.094244	0.024989	1.76	0	0	0	≤0.1	>5	0	0	227	155	0	0	0	0	0	0	0	43	0	0.05643	-0.496158	0.003851	68.57	0	0	0	≤0.001	>5	0	0	0	236	0	0	0	0	0	0	0
Opposite sire-TRD among male- and female-offspring	144974294	1318	14263	0.59914	0.08536	0.002812	209.63	0.002499	0.002702	-1.96	≤0.001	≤5	7648	5707	5244	3323	9376	9149	3272	3240	6729	11419	4831	2546	50886	0.60333	-0.03407	0.00183	71.98	0.001483	0.00215	-2	≤0.001	>5	15621	16769	7792	9929	20086	19884	6554	6490	11091	24078	12783
Opposite sire-TRD among male- and female-offspring	145468952	550	3661	0.70209	0.095202	0.005855	58.93	0.009874	0.005441	-1.09	≤0.001	>5	2403	1678	596	368	3146	3056	191	166	1596	2589	1037	493	2969	0.65709	-0.116089	0.006461	72.78	-0.009466	0.006062	-1.18	≤0.001	>5	1248	1983	350	544	2436	2533	132	103	821	2156	1402
Opposite sire-TRD among male- and female-offspring	144516087	292	1953	0.57145	-0.052263	0.007514	9.77	0.000705	0.007327	-1.74	≤0.001	>5	1109	1110	343	692	1079	1110	742	717	704	1581	856	377	2496	0.60504	0.136234	0.007489	75.52	0.000397	0.00707	-1.75	≤0.001	>5	1260	877	721	257	1199	1158	710	741	1036	1658	591
Opposite sire-TRD among male- and female-offspring	138272158	573	3293	0.76864	-0.039149	0.005101	11.76	-0.006749	0.005599	-1.52	≤0.001	>5	3618	4219	190	246	2787	2893	315	314	892	2120	1065	963	12881	0.79714	0.063343	0.003253	79.52	-0.007037	0.003838	-1.32	≤0.001	≤1	10190	7925	531	414	5982	6198	728	719	2437	4402	1918
Opposite sire-TRD among male- and female-offspring	146521947	48	450	0.95367	0.303122	0.012511	86.29	-0.010723	0.013201	-1.34	≤0.001	>5	775	192	2	1	642	664	1	0	43	71	8	76	612	0.93359	-0.303523	0.012625	81.89	0.004399	0.012708	-1.46	≤0.001	>5	178	727	0	4	684	681	0	0	12	75	47
Opposite sire-TRD among male- and female-offspring	146491186	683	4349	0.43393	-0.042881	0.005512	11.31	-0.005133	0.005123	-1.65	≤0.001	>5	933	1189	1518	1763	1158	1215	2325	2386	1325	2925	1562	1258	20688	0.49115	0.064135	0.003401	86.75	-0.001977	0.003462	-1.96	≤0.001	>5	4212	3274	4951	3898	3212	3355	4537	4540	4854	8655	3692
Opposite sire-TRD among male- and female-offspring	144644043	181	1544	0.85926	0.129096	0.009433	36.26	0.006634	0.008149	-1.54	≤0.001	>5	1260	750	52	33	1604	1570	9	10	321	499	175	261	5958	0.85414	-0.179826	0.008146	90.94	-0.00385	0.005647	-1.77	≤0.001	>5	806	1759	39	67	3652	3740	20	20	183	594	365
Opposite sire-TRD among male- and female-offspring	146657172	523	3414	0.73345	0.034356	0.005674	6.68	-0.001864	0.005687	-1.82	≤0.001	>5	2977	2525	369	312	2657	2616	322	299	1070	2109	1017	1014	15752	0.71768	-0.073899	0.003472	109.01	-0.000301	0.003954	-1.97	≤0.001	>5	6744	8901	863	1215	5874	5791	881	885	2469	5927	3434
Opposite sire-TRD among male- and female-offspring	146306664	162	1087	0.83172	0.135639	0.007749	63.31	-0.003454	0.008971	-1.61	≤0.001	>5	2004	1186	73	34	1198	1243	20	17	471	767	244	217	1278	0.78959	-0.164389	0.007085	109.35	-0.006409	0.009053	-1.53	≤0.001	>5	1254	2473	36	68	1087	1088	12	9	263	741	548
Opposite sire-TRD among male- and female-offspring	145327649	44	484	0.21691	-0.387067	0.010431	136.42	0.024735	0.016629	-0.9	≤0.001	≤5	17	105	59	484	10	6	239	243	29	303	218	61	543	0.30084	0.382743	0.01162	109.85	-0.004563	0.015296	-1.38	≤0.001	>5	84	8	386	57	6	8	307	317	208	236	25
Opposite sire-TRD among male- and female-offspring	146623685	331	2061	0.49505	-0.084264	0.007156	32.5	-0.003364	0.007465	-1.69	≤0.001	>5	836	1236	714	927	944	906	770	822	743	1846	1074	428	2699	0.53823	0.141497	0.006202	111.01	0.014403	0.006963	-0.75	≤0.001	≤1	1348	804	1345	752	840	852	730	714	1454	2052	719
Opposite sire-TRD among male- and female-offspring	144471279	77	1050	0.91103	0.414488	0.007835	215.87	-0.007377	0.009464	-1.49	≤0.001	>5	973	98	18	2	1285	1353	0	0	146	140	6	52	746	0.88506	-0.357797	0.011313	111.33	0.008398	0.011455	-1.43	≤0.001	>5	116	675	1	15	904	861	0	0	12	92	90
Opposite sire-TRD among male- and female-offspring	137476239	1262	15818	0.32777	-0.04989	0.003089	68.53	0.001298	0.002726	-1.99	≤0.001	>5	2241	2694	7807	9636	2471	2463	12337	12318	4553	10158	5487	2509	56307	0.36086	0.043996	0.001998	117.67	0.000999	0.001645	-2	≤0.001	>5	7064	6016	19529	16308	5511	5376	27327	27423	12237	22162	10175
Opposite sire-TRD among male- and female-offspring	146092199	674	4301	0.45598	-0.096213	0.005014	77.82	0.000441	0.00533	-1.86	≤0.001	>5	1374	1986	1222	1864	1004	1020	2043	2039	1394	3419	2035	1257	20901	0.49149	0.075225	0.003194	126.89	0.000527	0.003177	-1.98	≤0.001	>5	4845	3526	5159	3857	3391	3321	4435	4445	5101	9026	3769
Opposite sire-TRD among male- and female-offspring	143870595	43	338	0.03	-0.496876	0.002134	177.64	-0.002164	0.014508	-1.43	≤0.001	>5	0	4	1	575	0	0	550	557	0	32	29	37	502	0.04557	0.497644	0.002451	128.51	-0.015134	0.014428	-1.2	≤0.001	>5	0	0	406	0	0	0	560	610	30	17	0
Opposite sire-TRD among male- and female-offspring	145110679	64	549	0.05144	-0.356487	0.009072	181.4	0.00837	0.012742	-1.39	≤0.001	>5	0	2	194	1207	0	0	683	686	20	109	68	86	722	0.08261	0.352746	0.00986	156.3	-0.02141	0.012189	-0.84	≤0.001	>5	6	0	1053	182	0	0	761	801	60	114	12
Opposite sire-TRD among male- and female-offspring	145073926	325	2118	0.40573	-0.202815	0.00715	158.45	0.01182	0.00649	-1.03	≤0.001	≤5	400	1032	424	961	469	402	1794	1760	480	1495	1041	499	3727	0.47676	0.183005	0.006815	156.8	0.00216	0.005995	-1.79	≤0.001	>5	1423	612	1006	503	504	492	2379	2340	1213	1801	570
Opposite sire-TRD among male- and female-offspring	147959082	655	4275	0.57989	0.112221	0.005279	97.33	0.000393	0.005462	-1.86	≤0.001	>5	1972	1299	1631	942	2317	2335	851	796	1896	3056	1239	1048	14703	0.5424	-0.101556	0.004079	160.09	-0.001444	0.003871	-1.95	≤0.001	>5	2622	3951	2129	3130	4969	4918	1786	1786	2376	6002	3707
Opposite sire-TRD among male- and female-offspring	146244046	355	2478	0.84458	0.066129	0.006974	17.11	-0.004375	0.006046	-1.72	≤0.001	>5	2239	1708	73	62	2977	3012	48	63	485	854	380	635	10163	0.85396	-0.12152	0.004282	162.39	0.002228	0.004203	-1.92	≤0.001	>5	4039	6525	84	161	6784	6654	66	76	680	1890	1191
Opposite sire-TRD among male- and female-offspring	145640418	221	1078	0.24197	0.212631	0.006621	184.31	0.003016	0.009488	-1.61	≤0.001	>5	98	35	2662	1061	87	84	1024	982	502	739	214	281	1347	0.18073	-0.196339	0.006471	163.33	-0.002212	0.009535	-1.61	≤0.001	>5	63	100	1193	2751	114	100	900	894	205	670	500
Opposite sire-TRD among male- and female-offspring	144588735	67	589	0.95117	0.47658	0.005144	227.44	-0.012334	0.010612	-1.28	≤0.001	>5	810	18	8	0	936	981	0	0	60	67	2	64	926	0.92781	-0.46912	0.006608	164.59	-0.006795	0.010731	-1.48	≤0.001	>5	17	601	0	5	1057	1082	0	0	3	51	58
Opposite sire-TRD among male- and female-offspring	146902739	269	1531	0.89631	-0.034896	0.008198	2.33	0.011449	0.008618	-1.28	≤1	>5	1532	1817	17	13	1627	1593	12	16	199	367	173	505	9199	0.88346	0.131553	0.00467	171.36	0.002269	0.00446	-1.87	≤0.001	>5	6165	3606	131	74	5195	5129	114	122	919	1473	527
Opposite sire-TRD among male- and female-offspring	146551104	1382	16189	0.58455	0.017804	0.002671	9.46	0.005259	0.002762	-1.63	≤0.01	≤0.1	9361	9045	5185	4468	8229	8137	4082	3918	7107	13553	6504	2704	56453	0.566	-0.046751	0.001735	171.75	0.000685	0.001738	-2	≤0.001	>5	18868	22281	9546	11764	16263	16261	9660	9413	13367	29815	16303
Opposite sire-TRD among male- and female-offspring	143897194	45	478	0.01861	-0.495189	0.0024	248.69	0.014889	0.012501	-1.18	≤0.001	>5	0	2	3	828	0	0	779	725	0	22	28	42	555	0.03001	0.48815	0.004048	185.32	0.021529	0.012876	-0.89	≤0.001	>5	2	0	651	7	0	0	745	683	20	19	0
Opposite sire-TRD among male- and female-offspring	143865210	50	583	0.95161	0.499089	0.000848	312.64	0.008839	0.013458	-1.39	≤0.001	>5	966	0	4	0	631	611	0	0	85	81	0	35	386	0.91717	-0.493965	0.003097	185.92	-0.018534	0.016198	-1.11	≤0.001	>5	3	604	0	4	406	455	0	0	0	58	44
Opposite sire-TRD among male- and female-offspring	147328929	223	1958	0.11133	-0.25063	0.007599	194.02	-0.008093	0.006723	-1.47	≤0.001	>5	8	25	730	2197	0	0	2595	2692	114	492	356	212	1672	0.15445	0.2615	0.007682	189.3	-0.00728	0.007403	-1.52	≤0.001	>5	23	11	2030	627	1	0	2268	2286	269	445	92
Opposite sire-TRD among male- and female-offspring	145162267	66	818	0.03727	-0.367735	0.008443	221.44	-0.010483	0.010914	-1.36	≤0.001	>5	0	0	212	1400	0	0	1036	1077	11	74	72	51	657	0.0585	0.401554	0.008581	200.59	-0.009235	0.011738	-1.41	≤0.001	>5	2	0	1086	115	0	0	886	905	37	55	7
Opposite sire-TRD among male- and female-offspring	147084271	192	1036	0.22129	0.210977	0.007686	147.93	-0.000897	0.009623	-1.62	≤0.001	>5	103	42	2167	878	128	142	934	939	394	517	163	252	1376	0.16397	-0.243299	0.006928	211.07	0.003239	0.009316	-1.6	≤0.001	>5	25	97	849	2398	103	107	999	983	143	638	446
Opposite sire-TRD among male- and female-offspring	148123924	1335	13460	0.60172	-0.067768	0.002781	136.63	-0.003939	0.003042	-1.86	≤0.001	≤0.1	7777	10237	2611	3345	7538	7624	3770	3831	4584	10895	6181	2543	47364	0.63092	0.058253	0.001871	222	0.001072	0.002	-2	≤0.001	>5	23039	17980	6736	5608	15359	15329	8379	8324	12638	22736	9929
Opposite sire-TRD among male- and female-offspring	145800155	594	3680	0.38539	-0.17445	0.005454	221.17	0.001951	0.005444	-1.83	≤0.001	>5	631	1472	1058	2178	567	586	2343	2393	993	2898	1898	493	2971	0.4483	0.196747	0.006006	224.11	-0.002673	0.006035	-1.77	≤0.001	>5	1199	463	1777	841	430	441	1916	1941	1578	2266	687
Opposite sire-TRD among male- and female-offspring	144853127	200	1601	0.78503	0.214687	0.007713	133.14	-0.008551	0.007561	-1.45	≤0.001	>5	1641	606	178	85	1733	1743	134	113	502	806	244	252	1997	0.72503	-0.270142	0.007115	232.62	0.008502	0.007115	-1.44	≤0.001	>5	534	1849	69	234	1661	1637	177	155	201	792	596
Opposite sire-TRD among male- and female-offspring	145445884	495	3290	0.72374	0.184495	0.005223	232.88	0.003583	0.005815	-1.76	≤0.001	>5	3051	1381	673	319	2606	2568	221	210	1589	2291	737	414	2547	0.67825	-0.210822	0.00588	244.94	0.010995	0.00634	-1.14	≤0.001	≤5	1118	2674	202	486	2136	1977	134	166	485	1768	1218
Opposite sire-TRD among male- and female-offspring	145132236	430	2280	0.54114	-0.126145	0.007169	68.17	0.00827	0.008641	-1.42	≤0.001	>5	866	1530	365	554	527	515	578	588	644	1758	1022	739	9897	0.59369	0.160302	0.004664	246.87	0.015324	0.005353	0.21	≤0.001	≤1	3206	1637	1609	857	1936	1819	1323	1236	2497	3730	1189
Opposite sire-TRD among male- and female-offspring	145871254	257	873	0.13567	0.132933	0.00867	47	0.006762	0.011942	-1.46	≤0.001	>5	26	12	1788	1035	4	2	782	753	168	282	99	461	4674	0.14238	-0.178744	0.005072	251.87	-0.005333	0.007126	-1.61	≤0.001	>5	66	144	2444	5148	38	43	1832	1864	366	1152	797
Opposite sire-TRD among male- and female-offspring	145541263	368	2969	0.80503	0.246463	0.005727	332.31	0.003389	0.005661	-1.76	≤0.001	>5	3067	1041	330	120	3126	3066	25	19	1134	1563	372	408	3611	0.74197	-0.208699	0.005755	252.8	0.002419	0.005733	-1.81	≤0.001	>5	1275	3184	154	296	3121	3086	27	34	476	1620	1142
Opposite sire-TRD among male- and female-offspring	144796348	71	883	0.08227	-0.409384	0.006957	288.39	0.003441	0.009717	-1.58	≤0.001	>5	0	46	141	1337	0	0	1146	1116	13	179	172	93	1142	0.12234	0.419652	0.006931	256.05	-0.009287	0.009503	-1.4	≤0.001	>5	24	2	1151	105	0	0	1220	1268	140	163	8
Opposite sire-TRD among male- and female-offspring	145871754	224	992	0.21496	0.215704	0.00684	201.54	-0.004844	0.009858	-1.55	≤0.001	>5	116	29	2884	1172	21	19	878	929	483	632	187	273	1274	0.14063	-0.237664	0.006151	259.74	-0.006581	0.009679	-1.51	≤0.001	>5	23	97	1136	3145	18	17	927	940	183	707	544
Opposite sire-TRD among male- and female-offspring	145787274	321	1649	0.57102	-0.235434	0.005727	327.87	0.004217	0.008145	-1.62	≤0.001	>5	1072	3025	177	537	602	579	359	389	492	1721	1260	422	2049	0.68202	0.20915	0.005789	269.57	0.001988	0.008408	-1.66	≤0.001	>5	3106	1275	551	218	627	593	293	318	1253	1752	515
Opposite sire-TRD among male- and female-offspring	145771958	706	4039	0.54816	-0.191038	0.004905	334.44	-0.003996	0.00536	-1.73	≤0.001	>5	1603	3643	633	1283	1631	1650	1274	1251	944	3146	2228	1304	19651	0.60335	0.115288	0.003178	294.81	-0.001028	0.003627	-1.98	≤0.001	>5	7829	4822	2974	1920	4324	4286	3310	3342	4878	8048	3076
Opposite sire-TRD among male- and female-offspring	146016351	249	1890	0.66865	0.307082	0.006703	301.46	-0.008498	0.006677	-1.43	≤0.001	>5	1173	278	670	157	1671	1700	295	308	914	1196	231	343	2292	0.57122	-0.308952	0.006888	297.6	-0.007321	0.006814	-1.52	≤0.001	>5	257	1087	162	740	1672	1736	343	378	217	1134	899
Opposite sire-TRD among male- and female-offspring	145062801	406	2618	0.34954	-0.295236	0.005897	355.51	-0.004531	0.006445	-1.7	≤0.001	>5	231	789	355	1451	499	495	1640	1666	315	1588	1285	554	6526	0.4435	0.213547	0.00552	306.5	0.001748	0.005622	-1.83	≤0.001	>5	1307	587	2152	820	642	594	2213	2271	1932	2667	753
Opposite sire-TRD among male- and female-offspring	144655640	56	527	0.93068	0.402194	0.00913	167.39	-0.010349	0.013248	-1.34	≤0.001	>5	849	84	4	1	595	614	0	0	83	95	16	67	807	0.87334	-0.414515	0.006611	308.42	-0.008501	0.01245	-1.41	≤0.001	>5	134	1461	3	33	681	703	0	0	14	138	134
Opposite sire-TRD among male- and female-offspring	145285632	354	1528	0.65697	-0.264233	0.005128	449.51	0.011905	0.008121	-1.17	≤0.001	≤5	1253	3990	52	274	923	875	196	175	366	1453	1104	461	2034	0.7584	0.225482	0.005155	337.48	0.003757	0.00846	-1.65	≤0.001	>5	3978	1498	249	90	843	824	213	207	1155	1577	441
Opposite sire-TRD among male- and female-offspring	138071757	849	11930	0.80964	0.08411	0.003197	136.84	0.002376	0.002712	-1.98	≤0.001	>5	9624	6927	808	591	13029	12970	549	557	2800	4773	1894	1743	44730	0.77188	-0.089287	0.002346	349.63	-7e-06	0.001795	-2	≤0.001	>5	14623	20988	1591	2165	29981	29923	1264	1262	4569	11308	6659
Opposite sire-TRD among male- and female-offspring	146596721	1152	10691	0.72479	-0.075174	0.002793	175.21	0.007721	0.003071	-0.69	≤0.001	≤1	10813	14790	1106	1377	8019	7820	1074	1014	3461	7985	4512	2206	39171	0.74927	0.07663	0.001885	358.67	0.000471	0.002159	-2	≤0.001	>5	28685	20850	2804	2174	18973	18944	2170	2093	9212	15916	6842
Opposite sire-TRD among male- and female-offspring	145039260	239	1653	0.29514	-0.248436	0.007249	228.93	0.01086	0.007583	-1.23	≤0.001	≤5	156	555	575	1598	245	234	1305	1288	310	1338	901	305	2083	0.37788	0.304079	0.006076	379.57	-0.012969	0.007385	-1.01	≤0.001	≤5	568	113	1910	477	202	227	1249	1298	1046	1342	282
Opposite sire-TRD among male- and female-offspring	144745202	137	1439	0.83848	0.352071	0.006297	374.93	-0.003356	0.007761	-1.66	≤0.001	>5	2002	361	152	13	1640	1667	17	17	537	636	94	178	1797	0.75528	-0.359528	0.006026	418.11	0.005538	0.007481	-1.6	≤0.001	>5	367	2124	21	168	1651	1623	10	6	83	721	586
Opposite sire-TRD among male- and female-offspring	145142978	173	1481	0.81906	0.359889	0.005927	422.56	-0.011566	0.007305	-1.18	≤0.001	>5	2050	334	199	37	1653	1713	24	29	641	807	103	221	1827	0.73074	-0.37621	0.00546	475.26	0.00505	0.007334	-1.63	≤0.001	>5	301	2146	35	219	1635	1605	38	52	90	773	643
Opposite sire-TRD among male- and female-offspring	144604342	299	815	0.77113	-0.300014	0.005685	437.53	-0.009017	0.010708	-1.42	≤0.001	>5	936	3654	12	59	681	684	19	29	101	619	499	374	1097	0.87629	0.320135	0.005531	487.76	0.013947	0.010306	-1.14	≤0.001	>5	3549	800	75	6	780	771	23	29	552	595	102
Opposite sire-TRD among male- and female-offspring	145658325	650	2895	0.40823	0.256645	0.004363	614.43	0.006684	0.006304	-1.54	≤0.001	>5	766	203	4986	1662	716	700	1082	1098	2047	2588	626	493	2211	0.28897	-0.258063	0.004972	495.28	0.003362	0.006989	-1.71	≤0.001	>5	176	662	1326	3976	478	464	948	955	475	2124	1544
Opposite sire-TRD among male- and female-offspring	144634898	280	1229	0.29893	0.315421	0.005555	514.55	0.007605	0.008325	-1.5	≤0.001	>5	128	30	3590	821	187	194	943	902	811	987	169	344	1510	0.20135	-0.32817	0.004983	560.09	0.001877	0.008446	-1.66	≤0.001	>5	44	137	751	3674	281	273	866	838	155	885	760
Opposite sire-TRD among male- and female-offspring	147387980	1092	14064	0.24371	-0.109398	0.003244	248.8	0.004894	0.002608	-1.68	≤0.001	≤0.1	971	1451	5909	9271	1290	1231	14309	14092	2517	6561	3853	2134	53393	0.30504	0.113207	0.002036	576.66	0.00159	0.001674	-2	≤0.001	>5	4532	2892	17902	11386	2994	3106	32972	32725	9137	14977	5587
Opposite sire-TRD among male- and female-offspring	145053089	273	2022	0.32355	-0.385589	0.005198	549.75	-0.006411	0.006209	-1.55	≤0.001	>5	118	989	188	1211	194	167	2083	2182	122	1310	1149	346	2502	0.44457	0.386065	0.005188	579.34	0.008088	0.006277	-1.43	≤0.001	>5	1090	138	1204	170	184	167	2012	2003	1232	1312	140
Opposite sire-TRD among male- and female-offspring	144085178	126	668	0.54925	0.466062	0.003907	504.29	0.032434	0.012855	-0.13	≤0.001	≤1	186	0	1278	48	157	141	0	0	652	589	23	150	745	0.30291	-0.498388	0.000853	604.36	-0.002368	0.012855	-1.49	≤0.001	>5	0	205	1	1243	146	163	0	0	1	611	599
Opposite sire-TRD among male- and female-offspring	146199205	622	3484	0.30774	0.120817	0.005515	103.66	-0.003705	0.005567	-1.75	≤0.001	>5	421	271	3475	2033	491	502	2570	2509	1192	2029	812	1127	16156	0.3193	-0.175268	0.003345	614.33	0.007569	0.003656	-1.03	≤0.001	≤1	880	1799	4426	9280	1918	1886	4630	4533	2058	6353	4110
Opposite sire-TRD among male- and female-offspring	145684172	469	2336	0.56846	-0.243711	0.005686	341.92	-0.002405	0.007473	-1.7	≤0.001	>5	970	2761	207	660	796	820	557	577	463	1845	1344	769	9719	0.65285	0.244248	0.004052	676.43	-0.001378	0.004988	-1.88	≤0.001	>5	5119	1786	1461	528	2040	2009	1128	1186	2748	3795	898
Opposite sire-TRD among male- and female-offspring	145243690	444	3012	0.22673	-0.380885	0.004021	820.86	-0.003128	0.00556	-1.8	≤0.001	>5	89	646	404	2948	90	56	2891	2907	193	1628	1503	426	2521	0.34506	0.371816	0.004973	688.32	-0.000348	0.006142	-1.82	≤0.001	>5	671	97	2441	372	63	64	2274	2333	1349	1489	186
Opposite sire-TRD among male- and female-offspring	144694232	333	310	0.41836	0.469704	0.002649	913.93	-0.004676	0.015267	-1.41	≤0.001	>5	21	1	3212	96	92	69	60	68	429	467	17	358	334	0.16056	-0.465422	0.003302	701.45	0.003726	0.016212	-1.38	≤0.001	>5	2	31	83	2456	62	55	60	54	17	390	385
Opposite sire-TRD among male- and female-offspring	145726589	1410	14516	0.48837	0.135644	0.002529	695.34	0.001266	0.003015	-1.99	≤0.001	>5	5973	3361	12374	7183	4888	4878	4391	4340	9063	14364	5136	2678	53999	0.45798	-0.113656	0.001695	1024.3	-0.001569	0.001932	-2	≤0.001	>5	9130	14503	14334	22568	11031	11124	10767	10756	11500	30459	18599
Opposite sire-TRD among male- and female-offspring	145497465	665	2719	0.59619	-0.346368	0.003554	1195.33	0.00505	0.006119	-1.65	≤0.001	>5	1147	6380	86	510	999	1000	712	739	366	2361	1902	551	2112	0.74648	0.363604	0.00353	1077.28	-0.010984	0.006735	-1.2	≤0.001	≤5	5166	815	366	55	812	849	529	566	1700	2017	284
Opposite sire-TRD among male- and female-offspring	145409236	297	2395	0.11161	-0.362934	0.005752	466.77	-0.010357	0.006078	-1.2	≤0.001	≤5	16	76	421	2565	1	2	2855	2952	64	602	541	518	11703	0.16218	0.362338	0.003758	1107.24	0.000686	0.003976	-1.97	≤0.001	>5	307	37	5966	965	55	57	7708	7655	1258	1504	199
Opposite sire-TRD among male- and female-offspring	146041299	205	3906	0.94753	0.246735	0.004758	448.9	0.003062	0.004406	-1.87	≤0.001	>5	5730	1943	8	5	5805	5730	0	0	359	505	119	427	15255	0.92104	-0.2855	0.003001	1407.88	-0.003961	0.003328	-1.88	≤0.001	>5	3729	13698	21	62	12367	12570	1	0	273	1222	977
Opposite sire-TRD among male- and female-offspring	145303466	869	3137	0.5938	-0.328848	0.003234	1446.3	-0.011427	0.006003	-0.96	≤0.001	≤5	1762	8528	141	746	847	942	637	688	508	3034	2530	1258	10808	0.72992	0.325743	0.002365	2532.59	-0.005157	0.004342	-1.64	≤0.001	>5	14518	3042	1599	340	1802	1828	1562	1519	4719	5927	1035
Opposite sire-TRD among male- and female-offspring	145382487	1300	14721	0.42784	-0.245043	0.00246	1983.15	0.000649	0.002567	-1.99	≤0.001	>5	3136	9290	2938	8474	4012	3967	7592	7605	3221	12601	9375	2528	54109	0.52042	0.251652	0.001584	4582.89	0.00234	0.001754	-2	≤0.001	≤5	20106	6610	19188	6350	8971	9079	16826	16348	20595	27489	6750
Opposite sire-TRD among male- and female-offspring	144035042	274	4547	0.11456	-0.499433	0.00022	2031.69	-0.011548	0.00484	-0.7	≤0.001	≤5	0	265	3	5564	0	0	3905	4134	0	1025	1031	640	24334	0.22811	0.499528	0.000154	5410.98	-0.002294	0.002684	-1.99	≤0.001	>5	1306	3	13121	4	0	0	14121	14158	3715	3846	1
Opposite sire-TRD among male- and female-offspring	144617673	1160	5658	0.76507	-0.396852	0.001629	6050.37	0.004438	0.003978	-1.75	≤0.001	>5	3566	30859	37	367	4432	4339	396	420	374	3815	3327	2195	27307	0.86764	0.390415	0.001078	11545.7	-0.005205	0.002331	-1.54	≤0.001	≤0.1	58242	6975	1423	222	12301	12337	918	921	8373	9715	1201
Opposite sire-TRD among male- and female-offspring	144939040	30	63	0.41455	0.363263	0.031112	15.32	-0.167809	0.046015	1.81	≤0.001	≤0.01	22	10	48	3	1	3	17	28	19	52	4	20	31	0.35787	-0.325286	0.057916	4.77	-0.135992	0.07252	0.14	≤0.001	≤5	1	13	5	13	0	6	9	9	1	19	22
Opposite sire-TRD among male- and female-offspring & Female-offspring dam-TRD	145270323	328	2646	0.86999	0.389898	0.004893	690.39	-0.018578	0.005793	0.47	≤0.001	≤0.1	3157	484	44	0	2987	3241	0	0	846	1096	25	309	2206	0.80849	-0.356744	0.006281	404.49	0.057445	0.006013	16.58	≤0.001	≤0.001	347	2536	26	1	2564	2811	0	0	113	1390	125
Opposite sire-TRD among male- and female-offspring & Male-offspring dam-TRD	145073166	89	602	0.52766	0.263588	0.01227	76.48	-0.067888	0.01451	3.26	≤0.001	≤0.01	239	88	356	108	170	242	86	128	286	431	102	90	561	0.41536	-0.327081	0.012134	101.05	-0.006529	0.016138	-1.36	≤0.001	>5	49	199	65	363	183	218	77	91	59	390	279
Opposite sire-TRD among male- and female-offspring & Male-offspring dam-TRD	143928317	12	79	0.73599	0.473166	0.026494	9.94	0.168413	0.036474	3.31	≤0.001	≤0.01	15	0	17	0	102	48	0	0	11	8	0	9	44	0.65362	-0.468042	0.03137	7.32	0.04397	0.049897	-0.73	≤0.001	>5	0	14	0	6	52	36	0	0	0	2	9
Female-offspring sire-TRD	137464119	376	2307	0.63014	0.018837	0.007029	-0.05	0.010341	0.007655	-1.28	≤0.1	≤5	1396	1361	530	482	1216	1202	316	328	975	1676	815	275	1625	0.633	-0.041734	0.008638	4.18	0.005437	0.009322	-1.55	≤0.001	>5	939	1123	301	340	838	800	207	218	547	1152	635
Female-offspring sire-TRD	138080118	699	4368	0.45585	-0.007007	0.005315	-1.4	-0.001199	0.005537	-1.83	>5	>5	1322	1457	2121	2078	1093	1104	1703	1701	1777	3782	1847	1281	20752	0.47192	0.034809	0.003551	22.77	0.003417	0.003312	-1.86	≤0.001	>5	3724	3198	4598	4053	3117	3199	5301	5103	4316	8149	3687
Female-offspring sire-TRD	138727578	25	81	0.35626	-0.044762	0.0464	-0.7	-0.024392	0.04376	-0.88	>5	>5	13	16	20	35	5	7	40	54	23	53	19	19	49	0.37317	0.229569	0.053496	2.52	-0.06279	0.049416	-0.53	≤0.01	>5	12	8	20	6	8	12	23	34	15	20	4
Female-offspring sire-TRD	138769163	28	90	0.41311	-0.008325	0.046691	-0.91	0.003435	0.045811	-0.93	>5	>5	17	17	32	33	18	15	34	36	19	65	20	18	40	0.46575	0.248051	0.052383	3.36	0.012072	0.053184	-0.86	≤0.01	>5	16	6	17	6	14	15	16	16	21	26	5
Female-offspring sire-TRD	138902388	586	3572	0.68993	0.00859	0.005591	-1.24	0.004798	0.005781	-1.67	>5	>5	2950	2850	584	575	2375	2351	297	282	1372	2763	1288	1117	17570	0.67549	-0.016314	0.003071	3.8	0.002079	0.003596	-1.95	≤0.01	>5	7558	7979	1555	1677	5671	5621	1087	1017	3555	7315	3831
Female-offspring sire-TRD	144483042	130	391	0.38403	0.029767	0.0168	-0.62	0.002496	0.017397	-1.35	≤5	>5	123	65	254	284	106	94	203	226	144	268	112	185	590	0.36214	-0.063298	0.016032	2.22	-0.03106	0.016574	-0.55	≤0.01	≤5	60	117	259	268	96	96	226	241	115	278	196
Female-offspring sire-TRD	144824704	267	1691	0.30558	0.006347	0.00844	-1.53	0.002892	0.007672	-1.68	>5	>5	191	173	1126	1107	319	291	1424	1431	512	967	496	365	2258	0.30774	0.037855	0.008079	3.38	-0.012951	0.007241	-1.06	≤0.001	≤5	208	211	1315	1124	274	325	1431	1507	624	1093	534
Female-offspring sire-TRD	145093201	403	2284	0.23623	0.002235	0.007263	-1.74	0.001341	0.007124	-1.75	>5	>5	141	145	1993	1921	277	229	1925	1908	528	1119	573	361	1879	0.24127	-0.038825	0.007293	4.2	-0.009722	0.007547	-1.36	≤0.001	>5	126	150	1495	1752	235	228	1544	1625	419	929	504
Female-offspring sire-TRD	145322565	280	1532	0.68135	0.019799	0.007312	0	0.010585	0.008549	-1.31	≤0.1	≤5	1738	1634	266	240	978	891	297	353	695	1360	593	364	1946	0.6679	-0.076992	0.007165	27.36	0.001336	0.008635	-1.66	≤0.001	>5	1585	2107	209	307	916	909	247	231	594	1489	838
Female-offspring sire-TRD	145522037	197	644	0.46436	-0.028183	0.011756	-0.03	0.019958	0.013105	-0.91	≤5	>5	254	305	414	457	261	230	237	240	333	665	333	211	619	0.47854	0.086615	0.013318	8.99	-0.01404	0.015325	-1.21	≤0.01	>5	228	169	398	266	146	157	189	185	294	551	225
Female-offspring sire-TRD	146403456	14	51	0.0751	-0.107841	0.058022	-0.09	0.019147	0.055505	-0.83	>5	>5	0	2	27	37	0	0	40	36	0	10	3	13	19	0.08095	0.293703	0.044825	5.88	0.014349	0.080616	-0.68	≤0.001	>5	2	0	57	16	0	0	13	14	6	7	0
Female-offspring sire-TRD	146430425	175	638	0.63528	-6.2e-05	0.012719	-1.5	0.000605	0.012502	-1.5	>5	>5	456	473	157	117	487	468	129	123	291	653	314	192	586	0.63705	0.05308	0.01386	2.28	0.013011	0.014273	-1.25	≤0.1	>5	416	345	126	123	304	320	105	106	299	449	200
Female-offspring sire-TRD	146566921	116	328	0.43518	-0.019242	0.019084	-1.06	-0.040498	0.02067	-0.33	>5	>5	93	135	151	125	48	61	126	140	120	282	157	80	227	0.4539	0.101806	0.024186	3.36	-0.02161	0.029734	-1	≤0.1	>5	86	44	96	85	10	18	59	68	114	190	73
Female-offspring sire-TRD	146724520	29	105	0.71065	-0.024644	0.050479	-0.84	0.070342	0.041995	-0.34	>5	>5	26	31	3	5	59	47	2	1	20	29	14	98	600	0.63741	-0.111029	0.020733	5.63	-0.031338	0.019521	-0.69	≤0.1	>5	121	204	48	47	219	253	24	14	72	240	147
Female-offspring sire-TRD	146778377	83	198	0.8137	0.038797	0.020312	-0.46	-0.005966	0.024702	-1.18	>5	>5	276	238	9	10	147	157	3	0	56	117	45	53	134	0.80589	-0.116709	0.027802	2.5	0.023237	0.030478	-0.98	≤0.01	>5	91	158	4	1	107	103	5	2	22	46	27
Female-offspring sire-TRD	146975353	124	377	0.35724	0.043404	0.016275	0.27	-0.011954	0.016846	-1.25	≤0.1	>5	76	82	317	254	60	72	225	235	160	275	135	105	324	0.34664	-0.073645	0.018985	2.27	-0.015142	0.022419	-1.14	≤1	>5	45	43	186	254	58	43	97	106	90	202	142
Female-offspring sire-TRD	147501825	33	245	0.09817	0.033763	0.031701	-0.85	0.003751	0.022506	-1.24	>5	>5	1	0	115	105	0	0	233	233	16	37	10	34	309	0.10405	-0.161425	0.025196	7.11	0.016945	0.022829	-1.12	≤0.01	>5	2	3	103	209	0	1	224	213	15	41	22
Female-offspring sire-TRD	147607974	754	4869	0.60584	0.012659	0.004936	-0.37	-0.002924	0.004838	-1.82	≤5	>5	2650	2586	1243	1163	2888	2961	897	914	1960	3840	1842	1285	20408	0.61951	0.015357	0.003065	3.28	-0.002745	0.0033	-1.93	≤0.01	>5	6785	6424	2891	2633	6361	6508	1827	1718	4516	8905	4346
Female-offspring sire-TRD	147641900	103	311	0.3689	0.022916	0.020141	-0.98	-0.001144	0.020289	-1.29	>5	>5	51	36	178	184	60	71	166	169	112	197	91	97	280	0.36136	-0.101597	0.025903	2.29	0.026129	0.023758	-0.94	≤0.1	>5	17	38	82	107	29	34	155	125	54	125	79
Female-offspring sire-TRD	147892180	105	311	0.60662	0.028422	0.018275	-0.73	0.001253	0.020801	-1.28	≤5	>5	198	176	113	109	168	175	20	21	147	254	123	72	211	0.59193	-0.091331	0.023393	2.23	0.038365	0.028291	-0.71	≤0.1	>5	96	138	43	69	99	88	10	8	56	120	65
Female-offspring sire-TRD	148214758	68	555	0.33256	0.036071	0.02331	-0.68	0.003565	0.016315	-1.39	>5	>5	47	42	124	119	91	83	362	376	85	181	59	88	650	0.32255	-0.087144	0.020811	2.62	-0.005146	0.015702	-1.37	≤0.1	>5	35	57	129	175	77	78	341	347	76	186	112
Female-offspring sire-TRD	148262258	113	325	0.50333	0.021527	0.021113	-1.02	0.016054	0.018542	-1.14	>5	>5	95	83	116	101	158	157	132	105	109	203	103	58	219	0.46883	-0.141933	0.031856	3.3	0.001712	0.025909	-1.18	≤0.01	>5	31	35	29	73	87	90	67	68	26	94	47
Female-offspring sire-TRD	148398942	477	2871	0.21905	0.020676	0.005834	0.97	-0.004382	0.006168	-1.7	≤0.1	>5	179	182	2999	2725	160	185	2693	2697	755	1501	727	851	14732	0.2296	0.045988	0.003835	31.69	0.004247	0.003631	-1.76	≤0.001	>5	633	505	7209	6014	431	391	7310	7219	2143	3822	1750
Female-offspring sire-TRD	148413721	211	1348	0.76278	0.00375	0.009549	-1.59	-0.002301	0.007798	-1.67	>5	>5	1053	1027	142	167	1469	1481	82	103	368	714	347	289	1804	0.75538	0.040416	0.009069	2.88	-0.002042	0.008153	-1.68	≤1	>5	1157	980	169	132	1560	1558	94	91	400	760	359
Female-offspring sire-TRD	148423813	203	1246	0.18407	0.025007	0.009256	-0.12	-0.020977	0.009602	-0.56	≤5	>5	41	30	1210	1097	49	53	1068	1154	241	477	244	141	849	0.16549	-0.100858	0.011038	16.25	-0.035699	0.01144	0.62	≤0.01	≤1	22	28	643	984	30	30	727	847	125	282	202
Female-offspring sire-TRD	148598515	97	321	0.40374	-0.022734	0.021517	-1	-0.010021	0.019569	-1.24	>5	>5	86	84	109	123	43	40	210	218	97	219	117	58	218	0.43008	0.125511	0.028717	3.11	0.007625	0.027449	-1.15	≤0.01	>5	70	34	63	41	27	20	112	108	57	102	37
Male-offspring sire-TRD	144927188	7	88	0.81476	0.356518	0.058949	3.81	-0.002989	0.034652	-1.06	≤0.001	>5	11	3	1	0	87	96	0	0	17	12	1	8	46	0.83902	-0.13972	0.116627	-0.2	0.045361	0.051365	-0.72	>5	>5	3	5	0	0	48	39	0	0	2	6	4
Male-offspring sire-TRD	145086405	32	88	0.4452	0.135268	0.034968	2.37	0.062691	0.042082	-0.44	≤0.01	>5	22	18	67	34	16	17	31	22	47	57	20	24	59	0.35437	-0.011339	0.051033	-0.87	-0.114814	0.056253	0.19	>5	≤1	16	6	18	34	7	5	11	28	14	41	20
Male-offspring sire-TRD	146268179	216	1351	0.12494	-0.146039	0.008459	58.9	0.003815	0.009099	-1.61	≤0.001	>5	14	17	971	1832	17	19	1330	1343	156	388	230	334	5575	0.14752	-0.020507	0.006167	0.57	0.002954	0.006218	-1.77	≤0.1	>5	77	73	2569	2786	47	26	2921	2892	470	920	518
Male-offspring sire-TRD	146408775	107	298	0.43884	0.071412	0.018388	2.19	0.00502	0.021127	-1.27	≤0.01	>5	112	107	220	139	65	69	146	133	119	226	90	71	200	0.42558	-0.050296	0.023853	-0.18	-0.010709	0.027303	-1.13	≤5	>5	56	61	80	114	32	35	64	70	74	124	85
Male-offspring sire-TRD	146872426	101	298	0.62181	0.103557	0.018791	6.58	0.008277	0.023126	-1.2	≤0.01	>5	278	183	80	61	115	106	56	56	150	312	85	69	235	0.59782	-0.056059	0.025929	0	-0.009631	0.027327	-1.12	≤5	>5	75	119	34	21	67	79	31	24	78	159	98
Male-offspring sire-TRD	146888354	136	443	0.45045	-0.080007	0.016495	5.02	-0.029015	0.018386	-0.68	≤0.01	≤5	141	175	193	268	109	122	132	140	136	437	236	103	326	0.46954	0.014034	0.022606	-1.15	0.019036	0.023545	-1.05	>5	>5	79	90	112	103	52	57	108	103	120	224	93
Male-offspring sire-TRD	147161440	114	860	0.89502	0.095995	0.011624	12.86	-0.003591	0.009701	-1.58	≤0.01	>5	895	622	20	12	1216	1248	5	2	142	266	83	161	1173	0.88432	-0.025726	0.011097	-0.32	-0.005865	0.009127	-1.55	≤5	>5	911	975	13	20	1321	1322	1	3	91	258	134
Male-offspring sire-TRD	147269713	56	162	0.8667	0.182857	0.025482	9.2	0.025044	0.023523	-0.99	≤0.001	>5	171	85	16	5	202	184	0	2	52	74	18	33	132	0.83913	0.009169	0.034875	-1.05	0.005158	0.033881	-1.07	>5	>5	88	75	7	9	101	90	0	1	13	38	20
Male-offspring sire-TRD	147433504	302	2111	0.5163	-0.065844	0.007012	18.8	0.010708	0.007258	-1.22	≤0.001	≤5	906	1095	622	936	959	927	829	812	840	1810	1013	406	2793	0.52585	0.017044	0.006328	-0.16	0.002913	0.007105	-1.7	≤1	>5	1213	1241	964	799	803	803	825	816	1127	2043	1034
Male-offspring sire-TRD	147587823	98	290	0.58802	0.113675	0.018466	8.3	0.025619	0.023173	-0.91	≤0.001	>5	237	148	117	91	95	89	57	59	177	303	83	66	209	0.57193	-0.028283	0.024929	-0.89	0.033352	0.029303	-0.81	>5	>5	97	102	47	47	79	50	18	22	74	143	85
Male-offspring sire-TRD	147791546	509	3457	0.76481	0.030995	0.005862	4.74	0.002462	0.005406	-1.8	≤0.01	>5	2876	2561	288	257	3047	3052	108	93	995	1914	845	950	14788	0.75633	-0.001482	0.003727	-1.97	0.000756	0.003738	-1.97	>5	>5	8004	8028	652	636	6431	6366	645	655	2440	5070	2493
Male-offspring sire-TRD	147850179	18	62	0.80714	0.195409	0.04057	3.55	-0.051585	0.04477	-0.64	≤0.01	>5	66	25	7	2	45	48	0	0	15	32	13	17	31	0.75946	-0.086318	0.050367	-0.24	-0.036966	0.064292	-0.71	≤5	>5	29	42	3	7	19	25	0	0	7	14	8
Male-offspring sire-TRD	148048272	82	216	0.76728	0.082014	0.020491	2.43	0.001927	0.023658	-1.22	≤1	>5	265	179	32	26	164	153	13	12	69	137	57	59	168	0.74728	0.013213	0.029056	-1.1	-0.011153	0.02966	-1.09	>5	>5	119	104	15	16	100	108	13	3	29	59	36
Male-offspring sire-TRD	148361928	81	188	0.83162	0.093836	0.019831	3.37	-0.003401	0.023465	-1.22	≤0.1	>5	293	200	4	7	168	174	1	5	61	83	38	49	137	0.81282	-0.030021	0.029849	-0.89	0.017896	0.031559	-1.03	>5	>5	115	122	2	3	109	96	2	1	19	46	27
Male-offspring sire-TRD	148498697	267	1685	0.33611	-0.035145	0.008067	2.89	0.002031	0.007655	-1.69	≤0.001	>5	333	388	1013	1142	224	238	1367	1320	604	1330	712	338	2173	0.34571	0.000727	0.008	-1.7	-0.007102	0.007947	-1.52	>5	>5	405	381	1153	1184	209	217	1317	1365	672	1343	676
Male-offspring sire-TRD	148636526	87	691	0.66395	-0.07018	0.014233	4.38	0.005154	0.013776	-1.42	≤0.01	>5	338	461	87	127	426	431	74	79	159	343	183	107	851	0.68152	0.020957	0.014259	-0.93	0.0132	0.014153	-1.24	>5	>5	390	375	116	89	450	425	50	48	181	363	158
Male-offspring sire-TRD	148665523	269	1853	0.61871	0.045389	0.008116	5.44	0.003913	0.007362	-1.64	≤0.001	>5	976	845	435	352	1285	1285	435	428	767	1360	609	351	2335	0.59154	-0.014335	0.008419	-1	-0.008794	0.007288	-1.39	>5	>5	814	812	411	468	1401	1434	523	542	572	1250	646
Male-offspring sire-TRD	148682952	98	311	0.34211	-0.114393	0.017904	8.83	0.009987	0.0215	-1.21	≤0.001	>5	45	80	188	295	31	27	139	151	110	326	164	67	225	0.38264	0.02745	0.02462	-0.9	0.090949	0.028835	1.29	>5	≤0.1	52	31	126	123	17	7	101	69	82	131	56
Male-offspring sire-TRD	148789832	176	1358	0.20162	-0.04211	0.009901	2.52	-0.000287	0.00818	-1.69	≤1	>5	80	111	862	993	62	69	1595	1576	263	567	325	241	1791	0.21946	0.00967	0.009391	-1.39	-0.002724	0.007973	-1.67	>5	>5	130	107	1027	989	57	49	1632	1641	295	612	304
