# Supplementary material for: Deviations from Mendelian Inheritance on Bovine X-Chromosome Revealing Recombination, Sex-of-Offspring Effects and Fertility-Related Candidate Genes
Source: Genes (Basel). 2022 Dec 9;13(12):2322. doi: 10.3390/genes13122322 (PMC9778079; doi:10.3390/genes13122322)
Supplement: Supplementary file 1 [file genes-13-02322-s001.zip › Table S3.xlsx]

## Sheet: Sup.Mat.5
chromosome	postionBP1	postionBP2	number of SNPs of the window	number of sires	number of dams	number of offspring (trios)	total number of animals	number of heterozygous dams	number of informative offspring from heterozygous dams	Frequency %	Dam-TRD	standard deviation	Log10(Bayes factor)	additive-TRD	standard deviation	Log10(Bayes factor)	dominance-TRD	standard deviation	Log10(Bayes factor)	probability of random dam-TRD	probability of random additive-TRD	probability of random dominance-TRD	AA×AB:AA	AA×AB:AB	AA×AB:BB	BB×AB:AA	BB×AB:AB	BB×AB:BB	AA×AB:AA.female	AA×AB:AB.female	BB×AB:AB.female	BB×AB:BB.female	AA×AB:AA.male	AA×AB:BB.male	BB×AB:AA.male	BB×AB:BB.male		allele
X	1665338	2457178	20	2030	23406	106743	121468	11	142	0.016	-0.222135	0.0371	5.47	-0.161831	0.549846	-0.22	-0.520494	0.159236	3.67	0.001	100	1	0	0	0	22	17	103	0	0	17	62	0	0	22	41		11122122212221121222a
X	6954910	7288581	10	2487	27741	117199	135610	67	119	0.047	-0.268448	0.0384	7.13	-0.184296	0.545613	-0.21	-0.511797	0.156996	3.67	0.001	100	1	0	0	0	9	18	92	0	0	18	65	0	0	9	27		2211122112
X	7042383	8654965	20	2123	25115	108516	125099	10	51	0.01	-0.3677	0.046314	6.38	-0.158424	0.548852	-0.13	-0.468001	0.213848	0.68	0.001	100	100	0	0	0	0	6	45	0	0	6	20	0	0	0	25		11112212111121112211a
X	7111655	8700029	20	2124	25118	108530	125118	10	51	0.01	-0.368401	0.045758	6.38	-0.157902	0.550008	-0.13	-0.46605	0.216158	0.68	0.001	100	100	0	0	0	0	6	45	0	0	6	20	0	0	0	25		11122121111211122112a
X	10995036	13611851	20	2011	22815	102001	116812	23	56	0.017	-0.293515	0.05355	3.93	-0.163253	0.552995	-0.11	-0.595011	0.182088	1.83	0.001	100	1	0	0	0	6	5	45	0	0	5	25	0	0	6	20		22221211121221122222a
X	13184224	15875472	20	2187	24297	104675	120753	24	143	0.052	-0.203363	0.037775	4.42	-0.164946	0.538135	-0.31	-0.282743	0.203267	0.47	0.001	100	100	0	0	0	15	27	101	0	0	27	55	0	0	15	46		11222222212221122212a
X	17390760	19829526	20	2015	22590	102084	116456	30	99	0.03	-0.282039	0.040638	6.59	-0.160772	0.551243	-0.25	-0.425582	0.182249	1.92	0.001	100	5	0	0	0	2	19	78	0	0	19	54	0	0	2	24		12112212121121121221a
X	17461547	19953258	20	1994	22099	98618	112821	19	61	0.019	-0.309187	0.048395	4.95	-0.152371	0.556112	-0.17	-0.488541	0.188028	1.57	0.001	100	1	0	0	0	1	10	50	0	0	10	34	0	0	1	16		11221212112112122112a
X	17824400	20233527	20	1998	22109	98894	113102	16	55	0.017	-0.307338	0.051757	4.34	-0.164545	0.55209	-0.18	-0.449766	0.197813	1.09	0.001	100	1	0	0	0	0	10	45	0	0	10	31	0	0	0	14		21211211212211212211a
X	19514816	20091335	10	2253	24387	110878	126079	15	51	0.014	-0.311098	0.052988	4.15	-0.16794	0.552371	-0.14	-0.575827	0.166475	2.53	0.001	100	1	0	0	0	1	8	42	0	0	8	36	0	0	1	6		2211111111
X	19606638	20125194	10	2249	24289	110483	125659	73	163	0.067	-0.252284	0.032794	8.55	-0.170781	0.546696	-0.3	-0.393343	0.176017	2.71	0.001	100	1	0	0	0	8	32	123	0	0	32	84	0	0	8	39		1221121112
X	19627909	20233527	10	2255	24378	110656	125931	17	53	0.013	-0.390711	0.041715	7.76	-0.169092	0.554029	-0.09	-0.681221	0.156231	2.86	0.001	100	0.1	0	0	0	1	4	48	0	0	4	28	0	0	1	20		2211211122
X	19682110	20272359	10	2253	24348	110524	125796	17	53	0.013	-0.390799	0.041118	7.76	-0.164173	0.551754	-0.09	-0.682684	0.155451	2.87	0.001	100	0.1	0	0	0	1	4	48	0	0	4	28	0	0	1	20		2112111222
X	19829526	20353135	10	2474	28256	118229	137182	16	51	0.013	-0.311201	0.05324	4.15	-0.163295	0.551921	-0.14	-0.50923	0.194202	1.26	0.001	100	1	0	0	0	2	7	42	0	0	7	26	0	0	2	16		1211221112
X	19829526	21572191	20	2209	25259	109133	125910	33	60	0.025	-0.370945	0.042178	7.69	-0.171493	0.552221	-0.11	-0.646575	0.153402	3.2	0.001	100	0.1	0	0	0	1	6	53	0	0	6	35	0	0	1	18		12112221121121122212a
X	22297313	23761259	10	2270	25225	113275	129160	20	124	0.043	-0.269789	0.036761	7.53	-0.172893	0.551865	-0.24	-0.463236	0.171205	2.84	0.001	100	1	0	0	0	8	20	96	0	0	20	63	0	0	8	33		2122222211
X	23761259	26607222	20	2155	24272	108238	123887	30	148	0.033	-0.293621	0.033231	11.07	-0.167688	0.546307	-0.27	-0.453366	0.166358	3.37	0.001	100	1	0	0	0	5	25	118	0	0	25	76	0	0	5	42		11111111222121211122a
X	31794279	34362739	20	2095	23898	107831	123124	19	59	0.017	-0.319679	0.04927	5.18	-0.170476	0.547015	-0.15	-0.499936	0.191037	1.37	0.001	100	1	0	0	0	2	8	49	0	0	8	29	0	0	2	20		12222212221212211111a
X	31878601	34628398	20	2090	23868	107704	122954	19	59	0.017	-0.319838	0.048636	5.18	-0.158722	0.552166	-0.15	-0.50419	0.192991	1.41	0.001	100	1	0	0	0	2	8	49	0	0	8	29	0	0	2	20		22221222121221111121a
X	33509984	38862625	20	2006	23129	106396	120970	35	105	0.066	-0.210765	0.043661	3.37	-0.12862	0.532117	-0.32	-0.244007	0.216052	-0.08	0.001	100	100	0	0	0	9	21	75	0	0	21	38	0	0	9	37		21221111121121112212a
X	40162776	41740207	10	2196	24247	112305	127230	17	51	0.05	-0.330239	0.050777	4.83	-0.171082	0.550798	-0.07	-0.743133	0.138598	3.64	0.001	100	0.1	0	0	0	5	3	43	0	0	3	29	0	0	5	14		2121122221
X	52943510	57981273	20	2185	23533	106977	121889	42	184	0.047	-0.209161	0.033098	6.33	-0.165841	0.541155	-0.35	-0.330003	0.185941	1.86	0.001	100	5	0	0	0	13	40	131	0	0	40	90	0	0	13	41		11122212222222221212a
X	52989239	58664577	20	2143	23435	106613	121429	41	172	0.044	-0.206703	0.034743	5.69	-0.164266	0.550441	-0.33	-0.348112	0.186673	1.9	0.001	100	1	0	0	0	15	35	122	0	0	35	82	0	0	15	40		11222122222222212121a
X	53102919	58788015	20	2135	23310	106020	120759	41	169	0.044	-0.201575	0.034839	5.24	-0.165127	0.548566	-0.33	-0.347062	0.186333	1.9	0.001	100	1	0	0	0	15	35	119	0	0	35	82	0	0	15	37		12221222222222121212a
X	53138058	58932871	20	2134	23342	106268	121022	18	116	0.028	-0.381177	0.030287	16.11	-0.179713	0.546782	-0.15	-0.624513	0.139881	4.49	0.001	100	0.1	0	0	0	3	10	103	0	0	10	52	0	0	3	51		22212222221221211122a
X	55893493	59564066	20	2161	23818	109351	124259	44	270	0.052	-0.235202	0.026774	12.55	-0.182811	0.548123	-0.31	-0.422314	0.164616	4.48	0.001	100	0.1	0	0	0	31	40	199	0	0	40	113	0	0	31	86		22122121212211211112a
X	56821723	59606508	20	2160	23783	109147	124045	12	57	0.008	-0.466006	0.023533	13.65	-0.169996	0.550029	-0.04	-0.868281	0.09663	5.46	0.001	100	0.01	0	0	0	0	1	56	0	0	1	30	0	0	0	26		22221212122122111122a
X	56846129	59878165	20	2119	23353	107931	122467	12	57	0.008	-0.465316	0.024195	13.65	-0.16937	0.550532	-0.04	-0.86794	0.096909	5.46	0.001	100	0.01	0	0	0	0	1	56	0	0	1	30	0	0	0	26		22212121221221111222a
X	56962509	60125574	20	2109	23258	107278	121787	13	68	0.011	-0.400056	0.035581	10.59	-0.165121	0.551523	-0.09	-0.722482	0.137336	3.89	0.001	100	0.1	0	0	0	2	4	62	0	0	4	33	0	0	2	29		22121212212211112221a
X	57010909	60363808	20	2103	23153	106621	121091	14	53	0.013	-0.355031	0.046883	6.03	-0.16781	0.550942	-0.09	-0.650237	0.167964	2.28	0.001	100	0.1	0	0	0	3	4	46	0	0	4	25	0	0	3	21		21211111122111122212a
X	57287019	60596701	20	2102	23079	106352	120773	13	52	0.012	-0.370619	0.04526	6.62	-0.16129	0.553794	-0.07	-0.712461	0.154871	2.84	0.001	100	0.1	0	0	0	3	3	46	0	0	3	25	0	0	3	21		12111111221111222121a
X	60949418	62219936	20	1810	17811	73343	86175	15	60	0.022	-0.305805	0.049816	4.74	-0.153199	0.548256	-0.19	-0.384519	0.213636	0.47	0.001	100	100	0	0	0	1	10	49	0	0	10	26	0	0	1	23		11122212112222112112a
X	68294897	73035611	20	2171	23077	106741	121124	38	77	0.034	-0.323363	0.042985	7.02	-0.167952	0.5501	-0.18	-0.478076	0.181541	1.81	0.001	100	1	0	0	0	1	12	64	0	0	12	40	0	0	1	24		22212211121222112222a
X	82408727	85712052	20	2145	23097	106803	121160	13	55	0.013	-0.306992	0.050953	4.34	-0.16426	0.552517	-0.14	-0.533631	0.186404	1.57	0.001	100	1	0	0	0	3	7	45	0	0	7	28	0	0	3	17		22111122121222222212a
X	82446212	85833472	20	2150	23236	107643	122050	14	56	0.014	-0.310198	0.050942	4.55	-0.168608	0.552169	-0.14	-0.531608	0.187402	1.56	0.001	100	1	0	0	0	3	7	46	0	0	7	28	0	0	3	18		21111221212222222122a
X	82597986	85911539	20	2161	23467	109147	123540	16	52	0.012	-0.425883	0.036064	9.58	-0.166833	0.553422	-0.07	-0.737127	0.142329	3.44	0.001	100	0.1	0	0	0	0	3	49	0	0	3	28	0	0	0	21		11112212212212222221a
X	83041099	85993719	20	2154	23439	109051	123425	16	52	0.012	-0.425634	0.035395	9.58	-0.170516	0.552365	-0.07	-0.737525	0.141825	3.43	0.001	100	0.1	0	0	0	0	3	49	0	0	3	28	0	0	0	21		11122122122122222212a
X	83635142	86038909	20	2214	23860	110509	125194	17	53	0.013	-0.426722	0.035446	9.85	-0.159451	0.555322	-0.07	-0.747086	0.138889	3.69	0.001	100	0.1	0	0	0	0	3	50	0	0	3	29	0	0	0	21		11221221221222222122a
X	97449172	104030273	20	2098	23144	106185	120716	33	111	0.032	-0.261386	0.039174	6.17	-0.171138	0.551319	-0.24	-0.429137	0.180869	2.01	0.001	100	1	0	0	0	7	19	85	0	0	19	55	0	0	7	30		11221221122121221111a
X	97515993	104152049	20	2096	23127	106070	120600	30	92	0.028	-0.297511	0.041	6.96	-0.157003	0.55422	-0.2	-0.517907	0.167266	2.93	0.001	100	1	0	0	0	4	14	74	0	0	14	51	0	0	4	23		12212211221212211112a
X	97610890	104274821	20	2089	23107	106049	120564	30	92	0.028	-0.299222	0.040589	6.96	-0.167749	0.550878	-0.2	-0.515222	0.165801	2.87	0.001	100	1	0	0	0	4	14	74	0	0	14	51	0	0	4	23		22122112212122111121a
X	99398025	104488688	20	2097	23073	105972	120447	30	92	0.028	-0.297554	0.041543	6.96	-0.163264	0.551237	-0.2	-0.51638	0.166555	2.89	0.001	100	1	0	0	0	4	14	74	0	0	14	51	0	0	4	23		12211221212211112121a
X	99540178	104576536	20	2095	23017	105708	120151	14	74	0.011	-0.380827	0.037198	10.22	-0.164441	0.554872	-0.07	-0.753086	0.134846	3.88	0.001	100	0.1	0	0	0	5	3	66	0	0	3	30	0	0	5	36		22112212122112121212a
X	100161904	104624352	20	2095	22998	105513	119965	14	74	0.011	-0.382101	0.036481	10.22	-0.167415	0.551499	-0.07	-0.753254	0.133597	3.87	0.001	100	0.1	0	0	0	5	3	66	0	0	3	30	0	0	5	36		21122121221121212122a
X	100533235	105003475	20	2090	22961	105176	119610	14	75	0.011	-0.38286	0.035502	10.47	-0.165849	0.5524	-0.07	-0.759644	0.13032	4.09	0.001	100	0.1	0	0	0	5	3	67	0	0	3	31	0	0	5	36		11221212211212121221a
X	101743604	105042126	20	2087	22976	105284	119733	14	75	0.011	-0.38289	0.036595	10.47	-0.171053	0.550895	-0.07	-0.758726	0.130699	4.07	0.001	100	0.1	0	0	0	5	3	67	0	0	3	31	0	0	5	36		12212122112121212211a
X	101916449	105132201	20	2087	22872	104654	119057	11	63	0.009	-0.377016	0.040275	8.42	-0.164224	0.553266	-0.06	-0.760429	0.146403	3.04	0.001	100	0.1	0	0	0	5	2	56	0	0	2	23	0	0	5	33		22121221121212122112a
X	102032004	105267785	20	2082	22853	104549	118932	10	61	0.008	-0.372696	0.041931	7.93	-0.165211	0.553312	-0.06	-0.750357	0.150306	2.82	0.001	100	0.1	0	0	0	5	2	54	0	0	2	22	0	0	5	32		21212211212121221122a
X	102367951	105377326	20	2077	22752	103942	118303	28	85	0.025	-0.316203	0.041108	7.4	-0.166475	0.554045	-0.17	-0.573982	0.156797	3.44	0.001	100	1	0	0	0	4	11	70	0	0	11	48	0	0	4	22		12122111121211211221a
X	112901954	114018223	20	2006	21846	99971	113805	16	60	0.019	-0.30668	0.049595	4.74	-0.152757	0.551228	-0.19	-0.44203	0.196854	1.14	0.001	100	1	0	0	0	0	11	49	0	0	11	33	0	0	0	16		12111111212212221111a
X	115361275	117271918	20	2212	23145	104770	119271	18	51	0.013	-0.329763	0.051043	4.83	-0.167307	0.551882	-0.08	-0.69021	0.165403	2.41	0.001	100	0.1	0	0	0	5	3	43	0	0	3	23	0	0	5	20		22221222111122212122a
X	117842578	120546955	10	2220	24161	110914	125708	54	192	0.061	-0.226395	0.032216	8	-0.157136	0.551644	-0.34	-0.364081	0.184636	2.33	0.001	100	1	0	0	0	16	36	140	0	0	36	87	0	0	16	53		2122221222
X	119781376	121600055	20	2043	22309	101921	115983	11	96	0.01	-0.438793	0.024083	19.13	-0.161419	0.553554	-0.08	-0.775381	0.112338	5.85	0.001	100	0.1	0	0	0	1	4	91	0	0	4	42	0	0	1	49		21122122211112221121a
X	123894981	125905926	20	2165	23620	108297	123041	101	428	0.11	-0.222892	0.021364	18.12	-0.086964	0.568351	-0.52	-0.463057	0.157305	11.61	0.001	100	0.1	0	0	0	46	72	310	0	0	72	209	0	0	46	101		21122212211222112221a
X	129070088	131766182	20	2033	22452	103913	117957	12	55	0.009	-0.447438	0.029095	11.64	-0.166301	0.554566	-0.04	-0.794728	0.147731	2.66	0.001	100	0.1	0	0	0	1	1	53	0	0	1	18	0	0	1	35		12222221122111211212a
X	129145800	131806987	20	2120	22989	106393	120630	12	55	0.009	-0.4475	0.028915	11.64	-0.16607	0.554222	-0.04	-0.793528	0.150327	2.66	0.001	100	0.1	0	0	0	1	1	53	0	0	1	18	0	0	1	35		22222211221112112121a
X	129193110	131960783	20	2120	22997	106421	120660	12	55	0.009	-0.448042	0.028868	11.64	-0.165652	0.551268	-0.04	-0.794473	0.149058	2.66	0.001	100	0.1	0	0	0	1	1	53	0	0	1	18	0	0	1	35		22222112211121121212a
X	129718409	132109716	20	2124	23005	106446	120690	12	55	0.009	-0.447341	0.029611	11.64	-0.167796	0.552867	-0.04	-0.793255	0.148417	2.66	0.001	100	0.1	0	0	0	1	1	53	0	0	1	18	0	0	1	35		22221122111211212122a
X	129887133	132211189	20	2128	22964	106239	120491	12	55	0.009	-0.447459	0.028901	11.64	-0.166025	0.552272	-0.04	-0.793323	0.148791	2.66	0.001	100	0.1	0	0	0	1	1	53	0	0	1	18	0	0	1	35		22211221112112121222a
X	129911571	132268728	20	2145	23248	107922	122154	15	65	0.011	-0.440021	0.028608	13.11	-0.161867	0.553834	-0.07	-0.836619	0.091661	7.98	0.001	100	0.01	0	0	0	0	3	62	0	0	3	48	0	0	0	14		22112211121121122221a
X	130070306	132334180	20	2146	23272	108003	122249	15	65	0.011	-0.440585	0.028875	13.11	-0.163671	0.554678	-0.07	-0.837777	0.091028	7.97	0.001	100	0.01	0	0	0	0	3	62	0	0	3	48	0	0	0	14		21122111211211222211a
X	130112536	132620448	20	2150	23283	108019	122276	15	65	0.011	-0.440027	0.028739	13.11	-0.165805	0.554463	-0.07	-0.837481	0.090339	7.95	0.001	100	0.01	0	0	0	0	3	62	0	0	3	48	0	0	0	14		11221112112112222111a
X	134256028	135748059	20	2147	22828	105341	119599	14	55	0.013	-0.324158	0.049389	5.01	-0.154582	0.552919	-0.17	-0.466723	0.19802	1.12	0.001	100	1	0	0	0	0	9	46	0	0	9	29	0	0	0	17		12212212112112222212a
X	134310794	135774251	20	2158	22934	105882	120174	14	55	0.013	-0.324688	0.049347	5.01	-0.164026	0.549718	-0.16	-0.461768	0.199112	1.09	0.001	100	1	0	0	0	0	9	46	0	0	9	29	0	0	0	17		22122121121122222122a
X	134375378	135879672	20	2148	22780	105110	119318	14	55	0.013	-0.325149	0.050245	5.01	-0.15391	0.550993	-0.17	-0.4659	0.198872	1.12	0.001	100	1	0	0	0	0	9	46	0	0	9	29	0	0	0	17		21221211211222221222a
X	134537764	135910629	20	2144	22761	104982	119183	14	55	0.013	-0.324788	0.04962	5.01	-0.162748	0.550962	-0.16	-0.461576	0.199007	1.09	0.001	100	1	0	0	0	0	9	46	0	0	9	29	0	0	0	17		12212112112222212221a
X	134602363	135936247	20	2145	22772	105084	119280	10	72	0.007	-0.486844	0.012968	19.8	-0.167176	0.553447	-0.02	-0.963327	0.038124	13.73	0.001	100	0.01	0	0	0	0	0	72	0	0	0	57	0	0	0	15		22122121122221112211a
X	134624675	135970186	20	2142	22763	105067	119255	10	71	0.007	-0.486797	0.013862	19.51	-0.161745	0.553122	-0.02	-0.963218	0.039299	13.52	0.001	100	0.01	0	0	0	0	0	71	0	0	0	56	0	0	0	15		21221211222211122112a
X	134841753	136063445	20	2140	22788	105128	119320	11	72	0.007	-0.486765	0.01313	19.8	-0.165253	0.552976	-0.02	-0.963229	0.037688	13.75	0.001	100	0.01	0	0	0	0	0	72	0	0	0	57	0	0	0	15		12212112222111221121a
