# Supplementary material for: Deviations from Mendelian Inheritance on Bovine X-Chromosome Revealing Recombination, Sex-of-Offspring Effects and Fertility-Related Candidate Genes
Source: Genes (Basel). 2022 Dec 9;13(12):2322. doi: 10.3390/genes13122322 (PMC9778079; doi:10.3390/genes13122322)
Supplement: Supplementary file 1 [file genes-13-02322-s001.zip › Table S4.xlsx]

## Sheet: Sup.Mat.6
chromosome	postionBP1	postionBP2	number of SNPs of the window	number of sires	number of dams	number of offspring (trios)	total number of animals	number of heterozygous dams	number of informative offspring from heterozygous dams	Frequency %	Dam-TRD	standard deviation	Log10(Bayes factor)	additive-TRD	standard deviation	Log10(Bayes factor)	dominance-TRD	standard deviation	Log10(Bayes factor)	AA×AB:AA	AA×AB:AB	AA×AB:BB	BB×AB:AA	BB×AB:AB	BB×AB:BB	AA×AB:AA.female	AA×AB:AB.female	BB×AB:AB.female	BB×AB:BB.female	allele
X	307557	854184	10	2262	25414	113953	129888	247	919	0.434	0.004872	0.016497	-1.36	-0.337353	0.17709	3.35	0.205685	0.09358	3.17	7	8	1	157	300	446	2	8	300	281	2122221222
X	14897141	16123681	10	2223	24906	110776	126815	452	1916	0.641	0.010509	0.011395	-1.36	-0.466633	0.158752	12.96	0.211364	0.079993	6.64	1	8	3	418	559	927	1	8	559	579	1222121211
X	23895384	27387980	20	2115	23530	105129	120366	541	2110	0.928	0.009073	0.011018	-1.42	-0.403206	0.178123	12.08	0.23792	0.092604	10.46	2	7	2	398	674	1027	1	7	674	634	11112221112121112221a
X	30116443	30459667	4	2661	27184	123824	140399	574	2239	0.908	0.003697	0.010399	-1.56	-0.510179	0.17198	19.6	0.249094	0.087096	11.37	1	6	3	443	683	1103	0	6	683	689	2122
X	48750092	52808614	20	2128	23381	106624	121475	592	2165	1.099	-0.009944	0.010616	-1.38	-0.499425	0.173379	17.26	0.228058	0.087172	8.99	4	5	2	410	647	1097	0	5	647	669	21112211211221222111a
X	59564066	61635072	20	1846	18008	73094	86258	525	1912	1.762	0.00459	0.011287	-1.51	-0.558605	0.106292	19.61	0.279717	0.057056	11.44	1	8	1	413	550	939	0	8	550	549	12211211111222121211a
X	109041641	110425524	20	2088	23002	104300	118893	438	1745	1.158	-0.011306	0.012004	-1.33	-0.477723	0.160434	12.4	0.208111	0.080803	5.82	1	8	1	339	513	883	1	8	513	539	21112221121222122111a
X	127431846	129887133	20	2057	22804	105335	119630	406	1844	0.789	0.0054	0.011481	-1.49	-0.371405	0.167057	8.37	0.20837	0.086981	6.78	7	9	3	352	573	900	2	9	573	551	22112111222212112211a
