# Supplementary material for: Deviations from Mendelian Inheritance on Bovine X-Chromosome Revealing Recombination, Sex-of-Offspring Effects and Fertility-Related Candidate Genes
Source: Genes (Basel). 2022 Dec 9;13(12):2322. doi: 10.3390/genes13122322 (PMC9778079; doi:10.3390/genes13122322)
Supplement: Supplementary file 1 [file genes-13-02322-s001.zip › Table S5.csv]

query	subject	%id	Alignment Length	mismatches	gap openings	query start	query end	subject start	subject end	E-value	Bit-Score
AC_000187.1	AC169534.5	99.995	148387	2	5	144251086	144399468	1	148386	0	274000
AC_000187.1	AC169534.5	91.232	5748	376	62	143722760	143728442	42290	36606	0	7705
AC_000187.1	AC169534.5	93.146	5121	298	17	144750210	144755297	122766	117666	0	7463
AC_000187.1	AC169534.5	89.559	4942	388	58	143729263	143734149	119970	124838	0	6150
AC_000187.1	AC169534.5	91.912	4278	257	32	144370566	144374817	36175	40389	0	5901
AC_000187.1	AC169534.5	91.912	4278	257	32	144287260	144291474	119483	123734	0	5901
AC_000187.1	AC169534.5	89.874	4444	345	37	144988988	144993389	76701	72321	0	5616
AC_000187.1	AC169534.5	92.168	3741	247	21	143724717	143728442	123644	119935	0	5243
AC_000187.1	AC169534.5	91.103	3754	279	37	143729260	143732995	36637	40353	0	5031
AC_000187.1	AC169534.5	93.99	3278	177	14	144750210	144753475	39444	36175	0	4944
AC_000187.1	AC169534.5	95.74	3075	98	21	144746004	144749055	91791	88727	0	4922
AC_000187.1	AC169534.5	86.241	4608	438	86	145001815	145006332	61930	57429	0	4817
AC_000187.1	AC169534.5	93.19	3304	184	10	143127406	143130684	121429	118142	0	4817
AC_000187.1	AC169534.5	89.394	3743	290	48	144985295	144989000	80505	76833	0	4614
AC_000187.1	AC169534.5	93.071	3103	172	11	143981480	143984558	122241	119158	0	4499
AC_000187.1	AC169534.5	89.367	3602	272	38	144810998	144814520	86468	90037	0	4427
AC_000187.1	AC169534.5	90.535	3328	204	43	144859111	144862397	144735	147992	0	4298
AC_000187.1	AC169534.5	87.246	3842	333	58	144846289	144850013	130110	133911	0	4235
AC_000187.1	AC169534.5	94.333	2753	146	9	143981480	143984231	38918	36175	0	4211
AC_000187.1	AC169534.5	90.109	3124	206	34	144097412	144100460	122362	119267	0	3962
AC_000187.1	AC169534.5	91.377	2876	222	12	144816836	144819690	91722	94592	0	3914
AC_000187.1	AC169534.5	90.991	2875	199	30	144097412	144100237	39038	36175	0	3819
AC_000187.1	AC169534.5	93.119	2616	146	8	143937234	143939822	120274	117666	0	3803
AC_000187.1	AC169534.5	89.077	3067	268	31	144994873	144997897	69691	66650	0	3746
AC_000187.1	AC169534.5	93.523	2393	144	7	143823878	143826268	39584	37201	0	3550
AC_000187.1	AC169534.5	93.517	2391	140	5	143823878	143826268	122906	120531	0	3542
AC_000187.1	AC169534.5	87.188	3169	319	44	144830159	144833286	108333	111455	0	3522
AC_000187.1	AC169534.5	85.834	3353	377	41	143705984	143709268	120986	117664	0	3470
AC_000187.1	AC169534.5	89.627	2651	208	30	144999154	145001756	64564	61933	0	3310
AC_000187.1	AC169534.5	84.309	3467	384	61	144166382	144169746	121073	117665	0	3241
AC_000187.1	AC169534.5	89.56	2548	202	21	144850979	144853502	136297	138804	0	3173
AC_000187.1	AC169534.5	93.501	2062	122	9	144753462	144755519	35777	33724	0	3055
AC_000187.1	AC169534.5	84.554	3153	412	40	144242680	144245781	118225	121353	0	3055
AC_000187.1	AC169534.5	94.84	1938	96	4	143127406	143129341	38110	36175	0	3022
AC_000187.1	AC169534.5	88.44	2552	205	26	144827652	144830156	105541	108049	0	2996
AC_000187.1	AC169534.5	93.143	2027	129	7	147619511	147621534	35748	33729	0	2964
AC_000187.1	AC169534.5	92.676	2048	127	9	143937990	143940022	35777	33738	0	2929
AC_000187.1	AC169534.5	90.033	2147	175	22	144854963	144857085	138806	140937	0	2743
AC_000187.1	AC169534.5	87.599	2411	234	28	147272685	147275068	13711	11339	0	2736
AC_000187.1	AC169534.5	86.125	2609	266	45	143348458	143350986	123645	121053	0	2724
AC_000187.1	AC169534.5	93.09	1838	116	5	144368748	144370579	33945	35777	0	2680
AC_000187.1	AC169534.5	93.09	1838	116	5	144285030	144286862	117665	119496	0	2680
AC_000187.1	AC169534.5	88.373	2262	205	25	144819771	144822003	101554	103786	0	2667
AC_000187.1	AC169534.5	86.899	2412	258	25	146692691	146695083	13711	11339	0	2651
AC_000187.1	AC169534.5	92.92	1808	123	3	147619511	147621318	119467	117665	0	2625
AC_000187.1	AC169534.5	91.246	1942	146	7	147273152	147275072	32070	30132	0	2623
AC_000187.1	AC169534.5	86.686	2411	255	33	147558118	147560501	13711	11340	0	2614
AC_000187.1	AC169534.5	91.176	1938	152	9	146752845	146754766	30133	32067	0	2614
AC_000187.1	AC169534.5	90.704	1990	144	17	144835909	144837873	111272	113245	0	2612
AC_000187.1	AC169534.5	90.989	1942	153	11	143695715	143697640	32067	30132	0	2597
AC_000187.1	AC169534.5	86.349	2410	269	29	146752850	146755237	11341	13712	0	2573
AC_000187.1	AC169534.5	91.109	1912	152	10	147558588	147560484	32067	30159	0	2573
AC_000187.1	AC169534.5	90.731	1942	158	10	146302678	146304604	32067	30133	0	2569
AC_000187.1	AC169534.5	84.886	2640	288	64	143348430	143350986	40345	37734	0	2562
AC_000187.1	AC169534.5	93.054	1742	92	5	143607256	143608969	121026	122766	0	2519
AC_000187.1	AC169534.5	90.504	1906	163	10	144175280	144177169	30164	32067	0	2501
AC_000187.1	AC169534.5	91.24	1838	145	10	147511891	147513721	30133	31961	0	2488
AC_000187.1	AC169534.5	89.781	1967	168	19	144993392	144995353	72137	70199	0	2488
AC_000187.1	AC169534.5	94.089	1641	92	3	146674135	146675771	121120	122759	0	2488
AC_000187.1	AC169534.5	85.679	2409	278	30	143137358	143139737	11341	13711	0	2475
AC_000187.1	AC169534.5	89.809	1933	171	13	143137359	143139269	30139	32067	0	2455
AC_000187.1	AC169534.5	93.72	1640	97	5	146674135	146675771	37801	39437	0	2453
AC_000187.1	AC169534.5	92.272	1747	99	13	143607253	143608969	37704	39444	0	2446
AC_000187.1	AC169534.5	89.387	1941	187	10	146693161	146695087	32067	30132	0	2425
AC_000187.1	AC169534.5	90.128	1874	157	16	144793606	144795459	30202	32067	0	2410
AC_000187.1	AC169534.5	89.17	1939	182	11	144780757	144782670	30132	32067	0	2392
AC_000187.1	AC169534.5	89.578	1871	180	11	144422938	144424797	31984	30118	0	2361
AC_000187.1	AC169534.5	91.819	1699	128	8	145974869	145976559	30132	31827	0	2357
AC_000187.1	AC169534.5	84.66	2412	295	35	143777099	143779474	13711	11339	0	2335
AC_000187.1	AC169534.5	90.128	1803	166	10	143320344	143322137	31932	30133	0	2333
AC_000187.1	AC169534.5	95.504	1468	47	7	144755631	144757097	88739	87290	0	2327
AC_000187.1	AC169534.5	85.069	2324	277	33	144780761	144783052	11339	13624	0	2305
AC_000187.1	AC169534.5	87.668	2011	206	18	146753477	146755461	26535	28529	0	2302
AC_000187.1	AC169534.5	89.646	1835	148	23	144100740	144102562	35558	33754	0	2298
AC_000187.1	AC169534.5	86.435	2160	203	28	143868464	143870577	50883	52998	0	2283
AC_000187.1	AC169534.5	90.999	1711	127	12	143320599	143322291	86434	84733	0	2281
AC_000187.1	AC169534.5	87.298	2039	203	37	144167943	144169940	35777	33754	0	2279
AC_000187.1	AC169534.5	90.216	1758	148	9	147538654	147540391	32067	30314	0	2272
AC_000187.1	AC169534.5	87.971	1937	208	12	143569914	143571830	32063	30132	0	2263
AC_000187.1	AC169534.5	87.369	2011	205	19	147272461	147274437	28530	26535	0	2261
AC_000187.1	AC169534.5	84.081	2406	303	44	146855940	146858300	11341	13711	0	2248
AC_000187.1	AC169534.5	88.054	1942	175	29	143354648	143356538	32067	30132	0	2248
AC_000187.1	AC169534.5	87.161	1994	230	16	143672846	143674821	35736	33751	0	2241
AC_000187.1	AC169534.5	86.985	2013	220	20	146692465	146694452	28530	26535	0	2228
AC_000187.1	AC169534.5	85.761	2149	247	28	144175267	144177393	11354	13465	0	2218
AC_000187.1	AC169534.5	91.87	1599	111	8	144184609	144186201	35315	33730	0	2215
AC_000187.1	AC169534.5	92.268	1565	101	13	146303060	146304612	86435	84879	0	2202
AC_000187.1	AC169534.5	83.819	2404	291	50	143354190	143356534	13703	11339	0	2194
AC_000187.1	AC169534.5	87.358	1938	212	18	143663635	143665545	32063	30132	0	2191
AC_000187.1	AC169534.5	92.164	1557	105	7	146752841	146754384	84883	86435	0	2183
AC_000187.1	AC169534.5	86.209	2052	224	28	143695604	143697635	13352	11340	0	2167
AC_000187.1	AC169534.5	86.524	2011	221	21	143137986	143139962	26535	28529	0	2167
AC_000187.1	AC169534.5	91.972	1557	108	7	145974866	145976409	84883	86435	0	2167
AC_000187.1	AC169534.5	89.468	1728	154	7	143239758	143241478	30132	31838	0	2158
AC_000187.1	AC169534.5	92.054	1548	102	9	147558970	147560500	86435	84892	0	2158
AC_000187.1	AC169534.5	91.892	1554	109	7	145980534	145982074	86435	84886	0	2156
AC_000187.1	AC169534.5	87.004	1939	209	25	143569913	143571842	13229	11325	0	2145
AC_000187.1	AC169534.5	86.507	2001	204	29	147538423	147540395	13475	11513	0	2139
AC_000187.1	AC169534.5	92.935	1472	95	5	143021361	143022829	35216	33751	0	2134
AC_000187.1	AC169534.5	91.592	1558	111	10	143233402	143234944	86435	84883	0	2134
AC_000187.1	AC169534.5	91.528	1558	116	10	143696097	143697643	86435	84883	0	2132
AC_000187.1	AC169534.5	90.482	1639	123	15	144100740	144102369	119279	117665	0	2132
AC_000187.1	AC169534.5	91.152	1571	130	7	145980510	145982073	31701	30133	0	2122
AC_000187.1	AC169534.5	87.036	1913	205	27	143663645	143665545	13217	11336	0	2119
AC_000187.1	AC169534.5	91.436	1553	118	5	147511891	147513432	84887	86435	0	2117
AC_000187.1	AC169534.5	91.716	1533	109	8	144175267	144176786	84905	86432	0	2111
AC_000187.1	AC169534.5	91.329	1557	113	7	147273537	147275075	86435	84883	0	2108
AC_000187.1	AC169534.5	91.304	1541	122	10	143233392	143234923	31687	30150	0	2093
AC_000187.1	AC169534.5	86.576	1922	220	20	146302682	146304599	13228	11341	0	2085
AC_000187.1	AC169534.5	87.48	1837	183	23	147558070	147559876	28354	26535	0	2074
AC_000187.1	AC169534.5	86.58	1930	197	32	143353957	143355835	28530	26612	0	2073
AC_000187.1	AC169534.5	90.799	1565	120	11	143137341	143138887	84877	86435	0	2071
AC_000187.1	AC169534.5	92.455	1458	95	5	147911596	147913042	84899	86352	0	2069
AC_000187.1	AC169534.5	85.873	1982	233	21	143707464	143709408	35775	33804	0	2065
AC_000187.1	AC169534.5	94.105	1357	79	1	143129328	143130684	35777	34422	0	2061
AC_000187.1	AC169534.5	92.478	1449	93	4	147911596	147913042	135351	133917	0	2058
AC_000187.1	AC169534.5	93.252	1393	90	4	146752839	146754228	24553	23162	0	2049
AC_000187.1	AC169534.5	92.102	1456	107	6	147911593	147913042	30141	31594	0	2045
AC_000187.1	AC169534.5	86.039	1934	234	20	143777573	143779475	32063	30135	0	2043
AC_000187.1	AC169534.5	91.859	1474	105	5	143696173	143697645	133910	135369	0	2043
AC_000187.1	AC169534.5	93.108	1393	93	3	145980691	145982080	23163	24555	0	2037
AC_000187.1	AC169534.5	85.808	1973	216	30	144793606	144795554	11405	13337	0	2034
AC_000187.1	AC169534.5	90.534	1553	121	10	144780758	144782289	84887	86434	0	2030
AC_000187.1	AC169534.5	91.655	1474	109	3	145974863	145976334	135370	133909	0	2028
AC_000187.1	AC169534.5	92.97	1394	93	3	146303216	146304608	23162	24551	0	2026
AC_000187.1	AC169534.5	90.314	1559	129	12	143341366	143342908	84883	86435	0	2023
AC_000187.1	AC169534.5	85.817	1939	235	20	144065638	144067542	32063	30131	0	2021
AC_000187.1	AC169534.5	89.773	1584	150	10	143341369	143342943	30132	31712	0	2017
AC_000187.1	AC169534.5	91.486	1480	103	6	147273612	147275082	133909	135374	0	2013
AC_000187.1	AC169534.5	92.744	1392	97	4	143233557	143234945	23162	24552	0	2008
AC_000187.1	AC169534.5	92.672	1392	101	1	143696253	143697644	23162	24552	0	2004
AC_000187.1	AC169534.5	93.033	1378	87	3	144184611	144185988	119033	117665	0	2004
AC_000187.1	AC169534.5	90.557	1525	124	6	145610125	145611631	31802	30280	0	2001
AC_000187.1	AC169534.5	86.681	1832	209	14	147511894	147513721	11339	13139	0	1999
AC_000187.1	AC169534.5	92.611	1394	97	6	143320754	143322143	23162	24553	0	1999
AC_000187.1	AC169534.5	91.322	1475	111	5	146303135	146304608	133909	135367	0	1999
AC_000187.1	AC169534.5	89.911	1576	123	8	143239755	143241317	84883	86435	0	1997
AC_000187.1	AC169534.5	91.216	1480	112	6	146752834	146754309	135374	133909	0	1997
AC_000187.1	AC169534.5	88.152	1688	184	10	145974874	145976557	11340	13015	0	1995
AC_000187.1	AC169534.5	94.844	1280	60	1	144411215	144412488	119126	117847	0	1993
AC_000187.1	AC169534.5	86.117	1880	224	19	144422910	144424781	13189	11339	0	1991
AC_000187.1	AC169534.5	84.363	2104	249	40	144065483	144067547	13393	11331	0	1989
AC_000187.1	AC169534.5	91.511	1449	107	10	143448996	143450435	30133	31574	0	1980
AC_000187.1	AC169534.5	92.424	1386	105	0	147511891	147513276	24547	23162	0	1978
AC_000187.1	AC169534.5	92.655	1375	99	2	147911596	147912969	24535	23162	0	1978
AC_000187.1	AC169534.5	92.984	1354	94	1	147559126	147560478	23162	24515	0	1973
AC_000187.1	AC169534.5	91.76	1432	98	12	143446638	143448056	30150	31574	0	1973
AC_000187.1	AC169534.5	94.609	1280	59	2	144411215	144412488	35406	34131	0	1973
AC_000187.1	AC169534.5	91.082	1469	115	5	147511891	147513357	135363	133909	0	1973
AC_000187.1	AC169534.5	91.088	1470	111	9	145980609	145982073	133909	135363	0	1971
AC_000187.1	AC169534.5	91.419	1445	110	4	147559045	147560487	133909	135341	0	1969
AC_000187.1	AC169534.5	86.194	1847	221	15	144281221	144283063	11339	13155	0	1967
AC_000187.1	AC169534.5	92.547	1382	88	7	143446631	143448003	24537	23162	0	1967
AC_000187.1	AC169534.5	92.91	1354	95	1	144175281	144176633	24515	23162	0	1967
AC_000187.1	AC169534.5	86.194	1847	221	15	144262424	144264240	30136	31978	0	1967
AC_000187.1	AC169534.5	89.948	1542	131	11	144335989	144337520	30150	31677	0	1967
AC_000187.1	AC169534.5	89.948	1542	131	11	144281235	144282762	84904	86435	0	1967
AC_000187.1	AC169534.5	92.28	1386	106	1	145218808	145220192	23162	24547	0	1965
AC_000187.1	AC169534.5	91.289	1458	95	14	143394462	143395898	84886	86332	0	1960
AC_000187.1	AC169534.5	92.098	1392	106	4	145974865	145976253	24552	23162	0	1958
AC_000187.1	AC169534.5	90.659	1488	115	12	144793606	144795077	84956	86435	0	1956
AC_000187.1	AC169534.5	87.594	1725	166	29	144825653	144827372	103467	105148	0	1956
AC_000187.1	AC169534.5	91.14	1456	105	9	143448995	143450435	84886	86332	0	1953
AC_000187.1	AC169534.5	91.166	1449	108	10	143394463	143395898	30133	31574	0	1949
AC_000187.1	AC169534.5	91.103	1450	114	5	144175267	144176714	135345	133909	0	1949
AC_000187.1	AC169534.5	86.514	1787	221	16	143672855	143674626	119446	117665	0	1947
AC_000187.1	AC169534.5	93.078	1329	90	2	145059125	145060451	24552	23224	0	1943
AC_000187.1	AC169534.5	91.954	1392	103	4	143448995	143450382	24548	23162	0	1941
AC_000187.1	AC169534.5	89.352	1559	147	9	146693545	146695090	86435	84883	0	1941
AC_000187.1	AC169534.5	91.148	1446	98	13	143446631	143448056	84897	86332	0	1934
AC_000187.1	AC169534.5	90.57	1474	120	10	143341365	143342833	135368	133909	0	1934
AC_000187.1	AC169534.5	83.52	2148	274	38	143000925	143003033	13445	11339	0	1932
AC_000187.1	AC169534.5	91.804	1391	107	2	147273693	147275076	23162	24552	0	1930
AC_000187.1	AC169534.5	91.073	1445	102	10	143446621	143448056	135363	133937	0	1929
AC_000187.1	AC169534.5	85.122	1929	238	23	146855941	146857825	30139	32062	0	1927
AC_000187.1	AC169534.5	91.412	1409	113	6	145218791	145220193	31538	30132	0	1925
AC_000187.1	AC169534.5	88.979	1597	119	29	144841254	144842816	126828	128401	0	1921
AC_000187.1	AC169534.5	91.301	1414	108	5	145218791	145220192	86297	84887	0	1916
AC_000187.1	AC169534.5	90.859	1444	111	6	143448996	143450435	135363	133937	0	1916
AC_000187.1	AC169534.5	91.465	1406	103	5	145218791	145220193	133973	135364	0	1916
AC_000187.1	AC169534.5	90.224	1473	132	4	146693620	146695092	133909	135369	0	1912
AC_000187.1	AC169534.5	91.5	1400	102	9	144793606	144795002	135294	133909	0	1910
AC_000187.1	AC169534.5	86.136	1796	216	17	143320344	143322132	13110	11341	0	1906
AC_000187.1	AC169534.5	91.565	1387	110	4	143137352	143138731	24548	23162	0	1906
AC_000187.1	AC169534.5	91.667	1380	106	7	144281230	144282606	24535	23162	0	1903
AC_000187.1	AC169534.5	91.451	1392	110	7	144274247	144275632	31521	30133	0	1903
AC_000187.1	AC169534.5	90.135	1480	123	12	147273598	147275068	140935	142400	0	1903
AC_000187.1	AC169534.5	89.556	1532	114	18	143127873	143129393	43724	45220	0	1901
AC_000187.1	AC169534.5	91.457	1393	104	6	143394462	143395845	24548	23162	0	1899
AC_000187.1	AC169534.5	90.054	1478	129	8	143320673	143322146	133909	135372	0	1899
AC_000187.1	AC169534.5	93.569	1275	79	2	143021361	143022635	118936	117665	0	1897
AC_000187.1	AC169534.5	90.007	1481	125	11	143233477	143234950	133909	135373	0	1893
AC_000187.1	AC169534.5	90.569	1442	118	12	147911603	147913041	142384	140958	0	1893
AC_000187.1	AC169534.5	92.302	1338	87	8	145059126	145060450	84883	86217	0	1886
AC_000187.1	AC169534.5	82.885	2232	251	62	143097724	143099870	13586	11401	0	1884
AC_000187.1	AC169534.5	90.519	1445	110	8	143394463	143395898	135363	133937	0	1884
AC_000187.1	AC169534.5	89.872	1481	128	9	145974874	145976348	142399	140935	0	1884
AC_000187.1	AC169534.5	83.99	2005	276	24	143636703	143638673	26535	28528	0	1882
AC_000187.1	AC169534.5	91.006	1401	112	4	144335968	144337365	24551	23162	0	1877
AC_000187.1	AC169534.5	91.006	1401	112	4	144274247	144275636	86280	84883	0	1877
AC_000187.1	AC169534.5	90.13	1459	121	9	143137363	143138812	135353	133909	0	1875
AC_000187.1	AC169534.5	89.817	1473	131	7	144384991	144386446	31602	30132	0	1871
AC_000187.1	AC169534.5	89.817	1473	131	7	144281217	144282687	135364	133909	0	1871
AC_000187.1	AC169534.5	89.655	1479	138	7	143696158	143697635	140935	142399	0	1869
AC_000187.1	AC169534.5	89.164	1532	121	15	143982762	143984283	43724	45220	0	1868
AC_000187.1	AC169534.5	83.863	2014	266	28	143036520	143038494	26535	28528	0	1864
AC_000187.1	AC169534.5	89.609	1482	133	13	146303121	146304599	140935	142398	0	1864
AC_000187.1	AC169534.5	88.983	1534	130	20	144370514	144372045	45220	43724	0	1860
AC_000187.1	AC169534.5	88.424	1555	158	11	144423246	144424784	86435	84887	0	1855
AC_000187.1	AC169534.5	89.049	1525	128	20	144294818	144296305	120953	119431	0	1855
AC_000187.1	AC169534.5	89.588	1479	127	7	144384994	144386449	86357	84883	0	1853
AC_000187.1	AC169534.5	89.541	1482	128	7	144335968	144337445	135367	133909	0	1853
AC_000187.1	AC169534.5	89.599	1471	136	5	144423324	144424790	133912	135369	0	1853
AC_000187.1	AC169534.5	83.996	1987	256	32	143776881	143778822	28524	26555	0	1851
AC_000187.1	AC169534.5	86.116	1743	210	19	144420888	144422601	30132	31871	0	1849
AC_000187.1	AC169534.5	89.392	1480	141	11	147511894	147513371	142400	140935	0	1849
AC_000187.1	AC169534.5	89.452	1479	136	14	145980595	145982068	140935	142398	0	1849
AC_000187.1	AC169534.5	89.459	1480	135	15	143341373	143342846	142400	140936	0	1849
AC_000187.1	AC169534.5	85.378	1826	218	29	144437517	144439299	31951	30132	0	1847
AC_000187.1	AC169534.5	91.623	1337	108	3	143956980	143958312	24554	23218	0	1845
AC_000187.1	AC169534.5	84.803	1882	236	29	144243928	144245781	36175	38034	0	1845
AC_000187.1	AC169534.5	89.7	1466	123	14	144392031	144393482	133909	135360	0	1845
AC_000187.1	AC169534.5	89.7	1466	123	14	144384991	144386442	140949	142400	0	1845
AC_000187.1	AC169534.5	89.324	1480	142	6	146693606	146695083	140935	142400	0	1844
AC_000187.1	AC169534.5	89.378	1478	139	12	146752850	146754323	142398	140935	0	1844
AC_000187.1	AC169534.5	90.699	1387	118	5	144780758	144782134	24547	23162	0	1836
AC_000187.1	AC169534.5	88.126	1558	168	7	143570288	143571833	86435	84883	0	1836
AC_000187.1	AC169534.5	89.238	1496	124	7	143239751	143241242	135371	133909	0	1836
AC_000187.1	AC169534.5	91.888	1319	98	7	144793608	144794921	24476	23162	0	1834
AC_000187.1	AC169534.5	89.488	1465	135	13	144175268	144176728	142384	140935	0	1834
AC_000187.1	AC169534.5	89.669	1452	133	11	147559031	147560479	140935	142372	0	1834
AC_000187.1	AC169534.5	84.145	1930	265	27	143001134	143003029	32062	30140	0	1831
AC_000187.1	AC169534.5	88.368	1556	134	20	143355022	143356537	86435	84887	0	1827
AC_000187.1	AC169534.5	90.367	1391	129	5	143341364	143342750	24553	23164	0	1821
AC_000187.1	AC169534.5	89.252	1470	133	11	144780757	144782215	135364	133909	0	1816
AC_000187.1	AC169534.5	86.292	1707	189	19	144781392	144783066	26535	28228	0	1814
AC_000187.1	AC169534.5	95.359	1142	51	2	147618372	147619512	36175	37315	0	1814
AC_000187.1	AC169534.5	91.152	1345	101	7	143956983	143958312	84883	86224	0	1808
AC_000187.1	AC169534.5	88.413	1519	149	13	145610125	145611628	12992	11486	0	1805
AC_000187.1	AC169534.5	86.142	1703	199	18	144420892	144422569	11339	13029	0	1803
AC_000187.1	AC169534.5	88.446	1532	128	22	144752010	144753527	43724	45220	0	1803
AC_000187.1	AC169534.5	88.859	1481	144	13	144423307	144424781	140935	142400	0	1801
AC_000187.1	AC169534.5	91.609	1311	97	7	145610325	145611628	133909	135213	0	1799
AC_000187.1	AC169534.5	85.789	1731	206	14	143239762	143241486	11339	13035	0	1797
AC_000187.1	AC169534.5	91.413	1316	105	6	145059141	145060450	30145	31458	0	1797
AC_000187.1	AC169534.5	80.594	2458	365	56	143281361	143283785	13711	11333	0	1794
AC_000187.1	AC169534.5	87.365	1575	181	11	143341373	143342942	11339	12900	0	1790
AC_000187.1	AC169534.5	85.216	1806	194	36	143098133	143099877	31984	30191	0	1788
AC_000187.1	AC169534.5	89.518	1412	143	5	146693701	146695108	23162	24572	0	1783
AC_000187.1	AC169534.5	89.95	1393	124	4	144385072	144386450	23162	24552	0	1783
AC_000187.1	AC169534.5	88.911	1479	120	14	144287260	144288728	45168	43724	0	1783
AC_000187.1	AC169534.5	89.95	1393	124	4	144274247	144275637	133990	135368	0	1783
AC_000187.1	AC169534.5	88.701	1478	144	13	143137358	143138826	142398	140935	0	1783
AC_000187.1	AC169534.5	89.8	1402	125	13	145218792	145220189	141013	142400	0	1781
AC_000187.1	AC169534.5	93.174	1216	74	2	143465430	143466645	24554	23348	0	1777
AC_000187.1	AC169534.5	84.541	1850	226	28	146856560	146858364	26535	28369	0	1777
AC_000187.1	AC169534.5	88.844	1479	121	14	144294809	144296253	37643	36175	0	1777
AC_000187.1	AC169534.5	90.043	1386	117	11	143355173	143356537	23162	24547	0	1775
AC_000187.1	AC169534.5	90.923	1333	103	6	145059123	145060451	135370	134052	0	1775
AC_000187.1	AC169534.5	89.758	1406	116	7	145610250	145611631	86435	85034	0	1773
AC_000187.1	AC169534.5	89.611	1415	120	19	143446649	143448056	142371	140977	0	1773
AC_000187.1	AC169534.5	89.485	1417	126	5	143239747	143241161	24557	23162	0	1770
AC_000187.1	AC169534.5	87.268	1563	182	10	145980510	145982068	12890	11341	0	1768
AC_000187.1	AC169534.5	88.425	1486	147	17	144392017	144393482	31616	30136	0	1768
AC_000187.1	AC169534.5	86.133	1673	193	18	142998941	143000599	33757	35404	0	1768
AC_000187.1	AC169534.5	87.42	1558	171	13	143664011	143665548	86435	84883	0	1768
AC_000187.1	AC169534.5	88.469	1483	146	17	144281224	144282701	142397	140935	0	1768
AC_000187.1	AC169534.5	88.438	1479	151	14	143320659	143322132	140935	142398	0	1766
AC_000187.1	AC169534.5	89.422	1418	125	18	144793606	144795016	142334	140935	0	1764
AC_000187.1	AC169534.5	88.443	1471	156	4	143570365	143571834	133911	135368	0	1762
AC_000187.1	AC169534.5	88.981	1443	134	11	143448999	143450435	142400	140977	0	1760
AC_000187.1	AC169534.5	84.7	1817	214	31	144437517	144439295	13129	11339	0	1757
AC_000187.1	AC169534.5	88.322	1490	141	15	144392017	144393480	86374	84892	0	1757
AC_000187.1	AC169534.5	88.322	1490	141	15	144335977	144337459	142398	140935	0	1757
AC_000187.1	AC169534.5	88.644	1453	149	10	147911593	147913042	11344	12783	0	1755
AC_000187.1	AC169534.5	91.766	1263	102	2	143222758	143224018	23290	24552	0	1755
AC_000187.1	AC169534.5	88.422	1477	143	12	143664086	143665550	133909	135369	0	1755
AC_000187.1	AC169534.5	91.056	1297	109	5	143942709	143944001	23257	24550	0	1746
AC_000187.1	AC169534.5	91.504	1283	88	10	146591651	146592914	23267	24547	0	1746
AC_000187.1	AC169534.5	90.419	1336	115	10	143956987	143958312	30133	31465	0	1746
AC_000187.1	AC169534.5	90.541	1332	109	5	147097200	147098530	135368	134053	0	1746
AC_000187.1	AC169534.5	88.835	1442	134	19	143394466	143395898	142400	140977	0	1746
AC_000187.1	AC169534.5	87.443	1545	149	19	147538424	147539937	28065	26535	0	1736
AC_000187.1	AC169534.5	82.364	2098	269	53	144000471	144002512	13391	11339	0	1731
AC_000187.1	AC169534.5	90.269	1336	112	7	143956982	143958312	135368	134046	0	1731
AC_000187.1	AC169534.5	88.041	1480	154	16	143233463	143234935	140935	142398	0	1731
AC_000187.1	AC169534.5	89.853	1360	118	7	147539036	147540378	86435	85079	0	1729
AC_000187.1	AC169534.5	88.041	1480	152	12	144780761	144782229	142400	140935	0	1729
AC_000187.1	AC169534.5	87.049	1552	170	16	144066015	144067540	86433	84887	0	1724
AC_000187.1	AC169534.5	89.097	1385	146	4	144423404	144424784	23164	24547	0	1716
AC_000187.1	AC169534.5	91.001	1289	93	8	147539111	147540391	133909	135182	0	1716
AC_000187.1	AC169534.5	89.903	1347	115	7	143669573	143670913	134033	135364	0	1714
AC_000187.1	AC169534.5	89.843	1339	129	5	143669579	143670912	23211	24547	0	1712
AC_000187.1	AC169534.5	93.322	1168	64	7	144843764	144844930	128363	129517	0	1712
AC_000187.1	AC169534.5	91.044	1284	89	10	146591655	146592915	31412	30132	0	1711
AC_000187.1	AC169534.5	92.571	1198	78	3	146168703	146169891	23357	24552	0	1709
AC_000187.1	AC169534.5	89.872	1333	128	5	147097200	147098530	24552	23225	0	1707
AC_000187.1	AC169534.5	87.076	1532	167	18	144175883	144177393	26535	28056	0	1703
AC_000187.1	AC169534.5	88.651	1401	152	4	145218791	145220189	12734	11339	0	1700
AC_000187.1	AC169534.5	89.797	1333	126	6	147097204	147098531	30132	31459	0	1700
AC_000187.1	AC169534.5	87.959	1470	140	19	143355092	143356538	133909	135364	0	1700
AC_000187.1	AC169534.5	88.392	1430	136	11	143695594	143697004	27953	26535	0	1694
AC_000187.1	AC169534.5	90.19	1315	106	10	143942709	143944006	86185	84877	0	1692
AC_000187.1	AC169534.5	89.607	1347	119	9	143669582	143670912	86228	84887	0	1692
AC_000187.1	AC169534.5	90.945	1281	83	11	146591654	146592915	134098	135364	0	1692
AC_000187.1	AC169534.5	87.467	1500	149	14	143239762	143241256	142400	140935	0	1692
AC_000187.1	AC169534.5	82.947	1941	260	36	144000630	144002512	32063	30136	0	1685
AC_000187.1	AC169534.5	90.731	1273	102	6	143222758	143224017	86152	84883	0	1683
AC_000187.1	AC169534.5	87.917	1440	150	10	143446625	143448056	11340	12763	0	1674
AC_000187.1	AC169534.5	86.443	1549	182	13	144335977	144337520	11341	12866	0	1672
AC_000187.1	AC169534.5	86.443	1549	182	13	144262426	144263951	84892	86435	0	1672
AC_000187.1	AC169534.5	89.676	1327	115	15	147097208	147098530	142400	141092	0	1672
AC_000187.1	AC169534.5	88.648	1383	142	9	144392111	144393480	23162	24542	0	1670
AC_000187.1	AC169534.5	87.879	1452	137	21	147291096	147292518	26941	28382	0	1670
AC_000187.1	AC169534.5	88.648	1383	142	9	144274247	144275627	141029	142398	0	1670
AC_000187.1	AC169534.5	87.474	1469	156	14	144066088	144067541	133909	135364	0	1668
AC_000187.1	AC169534.5	87.517	1458	164	12	143570372	143571826	140958	142400	0	1668
AC_000187.1	AC169534.5	86.191	1557	195	14	143233385	143234935	12883	11341	0	1666
AC_000187.1	AC169534.5	90.015	1302	109	9	147539097	147540391	140935	142222	0	1664
AC_000187.1	AC169534.5	93.128	1135	77	1	143167399	143168532	24552	23418	0	1663
AC_000187.1	AC169534.5	91.564	1221	80	6	143465433	143466642	84883	86091	0	1663
AC_000187.1	AC169534.5	88.235	1394	158	6	143570444	143571834	23162	24552	0	1661
AC_000187.1	AC169534.5	89.915	1299	118	7	143942709	143943998	31426	30132	0	1661
AC_000187.1	AC169534.5	92.523	1177	61	5	147618360	147619512	119472	120645	0	1661
AC_000187.1	AC169534.5	90.031	1294	111	5	143942709	143943998	134085	135364	0	1659
AC_000187.1	AC169534.5	89.553	1321	121	6	145059135	145060451	142398	141091	0	1659
AC_000187.1	AC169534.5	87.372	1465	160	9	144384991	144386442	12791	11339	0	1657
AC_000187.1	AC169534.5	87.372	1465	160	9	144262424	144263876	135360	133909	0	1657
AC_000187.1	AC169534.5	86.765	1496	184	11	143705984	143707472	37667	36179	0	1653
AC_000187.1	AC169534.5	93.304	1120	74	1	145082962	145084081	24552	23434	0	1652
AC_000187.1	AC169534.5	89.054	1343	128	7	147097201	147098531	84883	86218	0	1648
AC_000187.1	AC169534.5	88.922	1345	135	10	143669579	143670913	31472	30132	0	1646
AC_000187.1	AC169534.5	86.871	1531	127	28	144098795	144100287	43724	45218	0	1646
AC_000187.1	AC169534.5	89.331	1331	111	14	145610311	145611625	140935	142250	0	1642
AC_000187.1	AC169534.5	91.772	1191	80	9	146168711	146169887	31318	30132	0	1640
AC_000187.1	AC169534.5	88.029	1395	155	7	142999216	143000599	117731	119124	0	1640
AC_000187.1	AC169534.5	87.439	1441	157	10	143394466	143395898	11339	12763	0	1637
AC_000187.1	AC169534.5	90.181	1273	101	8	144997898	144999164	66621	65367	0	1637
AC_000187.1	AC169534.5	87.37	1441	162	10	143448999	143450435	11339	12763	0	1635
AC_000187.1	AC169534.5	89.984	1278	111	7	146649621	146650894	134098	135362	0	1635
AC_000187.1	AC169534.5	86.824	1480	171	14	143664072	143665541	140935	142400	0	1631
AC_000187.1	AC169534.5	88.831	1343	130	9	143669573	143670909	141072	142400	0	1631
AC_000187.1	AC169534.5	89.851	1271	126	3	146649618	146650885	23267	24537	0	1629
AC_000187.1	AC169534.5	88.641	1347	140	9	143669583	143670923	12664	11325	0	1628
AC_000187.1	AC169534.5	89.791	1293	99	10	146591651	146592914	86175	84887	0	1626
AC_000187.1	AC169534.5	91.24	1210	81	9	146168701	146169890	86087	84883	0	1624
AC_000187.1	AC169534.5	90.411	1241	107	3	147517172	147518408	24547	23315	0	1622
AC_000187.1	AC169534.5	93.285	1102	69	2	146387668	146388768	23451	24548	0	1620
AC_000187.1	AC169534.5	83.547	1793	232	27	143636679	143638440	11942	13702	0	1618
AC_000187.1	AC169534.5	89.58	1286	115	12	144297814	144299087	35387	34109	0	1615
AC_000187.1	AC169534.5	89.58	1286	115	12	144285194	144286472	48002	46729	0	1615
AC_000187.1	AC169534.5	87.317	1435	153	22	143985008	143986427	133942	135362	0	1615
AC_000187.1	AC169534.5	86.689	1480	167	20	144066074	144067537	140935	142400	0	1615
AC_000187.1	AC169534.5	87.634	1399	157	11	143664166	143665552	23162	24556	0	1611
AC_000187.1	AC169534.5	90.372	1236	106	2	145610406	145611628	23162	24397	0	1611
AC_000187.1	AC169534.5	88.78	1328	128	14	143956992	143958312	142398	141085	0	1607
AC_000187.1	AC169534.5	91.106	1203	82	11	146168701	146169893	134183	135370	0	1605
AC_000187.1	AC169534.5	88.424	1339	143	7	147097194	147098530	11326	12654	0	1604
AC_000187.1	AC169534.5	85.714	1554	183	21	144420889	144422408	84887	86435	0	1604
AC_000187.1	AC169534.5	87.544	1413	141	16	144794168	144795560	26535	27932	0	1602
AC_000187.1	AC169534.5	89.33	1284	126	8	144753853	144755135	46729	48002	0	1602
AC_000187.1	AC169534.5	89.305	1281	127	8	146649622	146650894	31412	30134	0	1598
AC_000187.1	AC169534.5	81.804	1984	286	46	143281830	143283786	32064	30129	0	1594
AC_000187.1	AC169534.5	87.636	1383	155	10	144066173	144067540	23166	24547	0	1592
AC_000187.1	AC169534.5	92.192	1127	86	2	146341040	146342165	23427	24552	0	1592
AC_000187.1	AC169534.5	89.156	1291	123	5	146649618	146650894	86175	84888	0	1592
AC_000187.1	AC169534.5	89.936	1252	100	8	147517172	147518408	84887	86127	0	1591
AC_000187.1	AC169534.5	89.557	1264	118	6	143222758	143224019	134118	135369	0	1591
AC_000187.1	AC169534.5	83.324	1805	218	43	143036496	143038261	11942	13702	0	1589
AC_000187.1	AC169534.5	86.978	1436	157	16	145270773	145272196	133934	135351	0	1589
AC_000187.1	AC169534.5	89.166	1283	125	9	143938381	143939659	46729	48001	0	1587
AC_000187.1	AC169534.5	91.323	1164	96	3	143159143	143160301	24552	23389	0	1585
AC_000187.1	AC169534.5	90.512	1212	97	9	143465437	143466642	30133	31332	0	1585
AC_000187.1	AC169534.5	86.437	1482	160	24	143355078	143356534	140935	142400	0	1585
AC_000187.1	AC169534.5	86.223	1488	173	20	144392015	144393485	12807	11335	0	1583
AC_000187.1	AC169534.5	81.45	2000	311	39	144246364	144248319	121342	123325	0	1583
AC_000187.1	AC169534.5	86.223	1488	173	20	144262420	144263892	142403	140933	0	1583
AC_000187.1	AC169534.5	89.176	1275	129	6	146649622	146650892	12608	11339	0	1581
AC_000187.1	AC169534.5	88.311	1326	145	6	143956992	143958312	11341	12661	0	1581
AC_000187.1	AC169534.5	86.26	1492	163	22	144420881	144422347	142409	140935	0	1581
AC_000187.1	AC169534.5	92.65	1102	73	5	146387668	146388767	31228	30133	0	1580
AC_000187.1	AC169534.5	89.132	1279	123	8	146649618	146650892	141134	142400	0	1578
AC_000187.1	AC169534.5	92.785	1095	69	7	147432230	147433321	33738	34825	0	1576
AC_000187.1	AC169534.5	86.314	1476	168	17	144437852	144439306	133909	135371	0	1576
AC_000187.1	AC169534.5	87.265	1382	170	3	144274247	144275627	12717	11341	0	1572
AC_000187.1	AC169534.5	87.265	1382	170	3	144262426	144263802	24542	23162	0	1572
AC_000187.1	AC169534.5	91.894	1135	76	5	146341040	146342172	134255	135375	0	1572
AC_000187.1	AC169534.5	89.241	1264	125	6	144096051	144097308	11391	12649	0	1570
AC_000187.1	AC169534.5	89.34	1257	125	7	143222758	143224007	31393	30139	0	1570
AC_000187.1	AC169534.5	86.597	1440	172	12	145270776	145272200	31574	30141	0	1570
AC_000187.1	AC169534.5	84.188	1657	218	20	143962768	143964390	28528	26882	0	1568
AC_000187.1	AC169534.5	88.863	1284	132	8	147619873	147621155	46729	48002	0	1568
AC_000187.1	AC169534.5	86.57	1452	158	15	145608601	145610023	28178	26735	0	1567
AC_000187.1	AC169534.5	89.567	1246	113	9	147517171	147518408	30132	31368	0	1565
AC_000187.1	AC169534.5	77.035	2961	533	106	144178576	144181444	39080	36175	0	1565
AC_000187.1	AC169534.5	90.339	1211	92	8	143465432	143466640	135368	134181	0	1565
AC_000187.1	AC169534.5	90.199	1204	111	2	147539194	147540391	23164	24366	0	1563
AC_000187.1	AC169534.5	88.786	1293	122	12	143942709	143943994	141124	142400	0	1563
AC_000187.1	AC169534.5	88.115	1321	147	7	145059135	145060451	11341	12655	0	1561
AC_000187.1	AC169534.5	85.126	1553	200	15	143777948	143779475	86435	84889	0	1559
AC_000187.1	AC169534.5	87.74	1354	140	9	146302633	146303968	27880	26535	0	1557
AC_000187.1	AC169534.5	89.144	1262	120	9	144411234	144412488	46729	47980	0	1555
AC_000187.1	AC169534.5	84.978	1591	175	30	143722909	143724461	125145	123581	0	1555
AC_000187.1	AC169534.5	84.735	1605	187	33	144374664	144376228	40556	42142	0	1554
AC_000187.1	AC169534.5	84.735	1605	187	33	144291641	144293227	123581	125145	0	1554
AC_000187.1	AC169534.5	89.503	1248	103	12	147517167	147518408	135368	134143	0	1554
AC_000187.1	AC169534.5	86.784	1415	160	18	143985028	143986425	12743	11339	0	1552
AC_000187.1	AC169534.5	86.026	1467	177	14	143778023	143779475	133909	135361	0	1548
AC_000187.1	AC169534.5	85.413	1515	191	18	145044084	145045576	30133	31639	0	1546
AC_000187.1	AC169534.5	85.667	1507	173	23	144437831	144439302	86381	84883	0	1546
AC_000187.1	AC169534.5	85.889	1474	181	19	146855922	146857375	135375	133909	0	1544
AC_000187.1	AC169534.5	85.032	1550	194	20	143001510	143003029	86435	84894	0	1543
AC_000187.1	AC169534.5	96.017	954	28	9	144745530	144746478	92186	91238	0	1543
AC_000187.1	AC169534.5	88.828	1280	111	15	146591651	146592911	141134	142400	0	1543
AC_000187.1	AC169534.5	83.007	1789	218	40	144277620	144279375	11966	13701	0	1541
AC_000187.1	AC169534.5	88.766	1264	135	5	144096051	144097308	24492	23230	0	1541
AC_000187.1	AC169534.5	94.924	985	49	1	146525701	146526684	23569	24553	0	1541
AC_000187.1	AC169534.5	83.007	1789	218	38	144263051	144264786	26535	28290	0	1541
AC_000187.1	AC169534.5	85.019	1562	183	23	146855931	146857450	84883	86435	0	1541
AC_000187.1	AC169534.5	91.179	1145	86	6	143167400	143168532	84883	86024	0	1541
AC_000187.1	AC169534.5	86.026	1467	169	12	144420887	144422330	135365	133912	0	1541
AC_000187.1	AC169534.5	90.644	1165	99	6	143159147	143160302	30132	31295	0	1539
AC_000187.1	AC169534.5	86.869	1386	167	11	143985056	143986427	23162	24546	0	1537
AC_000187.1	AC169534.5	91.197	1136	92	6	143167403	143168532	30132	31265	0	1537
AC_000187.1	AC169534.5	86.272	1435	172	13	145270776	145272200	12763	11344	0	1535
AC_000187.1	AC169534.5	88.405	1285	136	10	144368908	144370190	48002	46729	0	1535
AC_000187.1	AC169534.5	88.414	1286	134	11	144297814	144299087	119107	117825	0	1535
AC_000187.1	AC169534.5	91.156	1142	86	7	143167393	143168532	135374	134246	0	1535
AC_000187.1	AC169534.5	91.312	1128	89	7	146341040	146342161	31256	30132	0	1531
AC_000187.1	AC169534.5	86.159	1445	168	20	143985012	143986430	86323	84885	0	1531
AC_000187.1	AC169534.5	88.627	1275	124	13	144096051	144097308	84942	86212	0	1531
AC_000187.1	AC169534.5	81.462	1942	293	45	144246364	144248260	38023	39942	0	1530
AC_000187.1	AC169534.5	88.784	1266	119	9	144096051	144097308	135308	134058	0	1530
AC_000187.1	AC169534.5	90.452	1173	93	7	143159144	143160300	84883	86052	0	1528
AC_000187.1	AC169534.5	91.803	1098	87	3	143709436	143710531	24548	23452	0	1526
AC_000187.1	AC169534.5	86.132	1435	175	19	143985013	143986427	31564	30134	0	1526
AC_000187.1	AC169534.5	86.111	1440	171	12	145270773	145272191	86335	84904	0	1524
AC_000187.1	AC169534.5	91.689	1107	79	6	143666299	143667399	33729	34828	0	1522
AC_000187.1	AC169534.5	85.783	1463	172	18	144065480	144066917	27987	26536	0	1517
AC_000187.1	AC169534.5	91.554	1113	75	6	146387668	146388768	85991	84886	0	1517
AC_000187.1	AC169534.5	87.349	1328	163	5	143439323	143440647	122950	121625	0	1517
AC_000187.1	AC169534.5	88.599	1263	121	14	143357465	143358716	35662	34412	0	1513
AC_000187.1	AC169534.5	86.18	1411	181	11	143670915	143672314	37582	36175	0	1513
AC_000187.1	AC169534.5	91.478	1103	88	6	145082967	145084067	30133	31231	0	1511
AC_000187.1	AC169534.5	90.853	1137	88	6	146341040	146342164	86015	84883	0	1509
AC_000187.1	AC169534.5	91.53	1098	87	6	143709437	143710531	30133	31227	0	1507
AC_000187.1	AC169534.5	90.973	1130	87	7	145082963	145084081	84883	86008	0	1507
AC_000187.1	AC169534.5	87.839	1291	145	5	143942709	143943994	12622	11339	0	1504
AC_000187.1	AC169534.5	90.189	1162	103	5	143159143	143160302	135368	134216	0	1504
AC_000187.1	AC169534.5	83.474	1658	227	19	143225379	143226994	30139	31791	0	1500
AC_000187.1	AC169534.5	85.933	1436	167	25	143985008	143986425	140982	142400	0	1500
AC_000187.1	AC169534.5	82.566	1738	267	24	144164216	144165931	123362	121639	0	1498
AC_000187.1	AC169534.5	85.754	1439	177	16	145270773	145272200	140974	142395	0	1496
AC_000187.1	AC169534.5	84.884	1515	191	22	145044088	145045583	11340	12835	0	1495
AC_000187.1	AC169534.5	84.767	1523	196	16	145044089	145045584	84892	86405	0	1495
AC_000187.1	AC169534.5	86.672	1358	167	7	145270829	145272176	23162	24515	0	1493
AC_000187.1	AC169534.5	81.603	1897	261	48	143281286	143283143	28382	26535	0	1489
AC_000187.1	AC169534.5	86.711	1362	146	19	144221200	144222535	11339	12691	0	1480
AC_000187.1	AC169534.5	93.413	1002	61	3	147421428	147422428	24549	23552	0	1480
AC_000187.1	AC169534.5	93.884	981	58	2	147162098	147163077	24547	23568	0	1478
AC_000187.1	AC169534.5	83.393	1674	198	34	143097710	143099325	28187	26536	0	1478
AC_000187.1	AC169534.5	90.706	1119	91	2	146341040	146342157	141294	142400	0	1478
AC_000187.1	AC169534.5	87.896	1264	139	10	144096056	144097308	30193	31453	0	1474
AC_000187.1	AC169534.5	85.075	1474	188	18	143001585	143003040	133909	135368	0	1474
AC_000187.1	AC169534.5	91.099	1101	81	4	146387668	146388767	134279	135363	0	1474
AC_000187.1	AC169534.5	88.006	1259	131	5	145080270	145081526	134121	135361	0	1471
AC_000187.1	AC169534.5	87.774	1276	131	9	146591655	146592911	12608	11339	0	1469
AC_000187.1	AC169534.5	84.505	1536	185	23	143706006	143707527	43724	45220	0	1469
AC_000187.1	AC169534.5	89.205	1195	102	13	146168701	146169883	141221	142400	0	1467
AC_000187.1	AC169534.5	93.056	1008	61	1	146076778	146077776	23546	24553	0	1465
AC_000187.1	AC169534.5	84.997	1473	186	19	145044084	145045539	135363	133909	0	1463
AC_000187.1	AC169534.5	85.155	1455	186	16	143225377	143226805	135359	133909	0	1463
AC_000187.1	AC169534.5	86.374	1365	152	14	143663574	143664911	27892	26535	0	1459
AC_000187.1	AC169534.5	93.1	1000	62	5	146854128	146855122	23549	24546	0	1458
AC_000187.1	AC169534.5	93.489	983	61	3	147162096	147163077	30131	31111	0	1458
AC_000187.1	AC169534.5	86.818	1320	154	17	143116116	143117427	12648	11341	0	1456
AC_000187.1	AC169534.5	87.718	1262	137	10	143357464	143358716	119384	118132	0	1456
AC_000187.1	AC169534.5	83.042	1657	227	22	143225377	143226994	11340	12981	0	1454
AC_000187.1	AC169534.5	87.687	1267	132	16	144096051	144097308	142348	141097	0	1454
AC_000187.1	AC169534.5	86.303	1358	159	14	144221202	144222535	24542	23188	0	1452
AC_000187.1	AC169534.5	90.81	1099	82	6	143709437	143710531	135363	134280	0	1452
AC_000187.1	AC169534.5	87.609	1259	142	6	145080270	145081525	12586	11339	0	1448
AC_000187.1	AC169534.5	89.596	1163	89	13	147618360	147619512	45179	44039	0	1448
AC_000187.1	AC169534.5	88.136	1239	119	16	147517177	147518408	142398	141181	0	1448
AC_000187.1	AC169534.5	85.756	1383	178	13	143778105	143779472	23164	24542	0	1445
AC_000187.1	AC169534.5	92.807	1001	66	5	146710226	146711221	23553	24552	0	1445
AC_000187.1	AC169534.5	86.134	1363	162	10	143569854	143571195	27891	26535	0	1445
AC_000187.1	AC169534.5	90.442	1109	89	7	143709436	143710531	84886	85990	0	1445
AC_000187.1	AC169534.5	85.642	1393	176	13	144437933	144439303	23162	24552	0	1443
AC_000187.1	AC169534.5	88.648	1198	119	8	143512961	143514141	23357	24554	0	1443
AC_000187.1	AC169534.5	90.651	1091	95	5	144757953	144759037	23458	24547	0	1443
AC_000187.1	AC169534.5	88.269	1219	125	9	144184609	144185826	46801	48002	0	1443
AC_000187.1	AC169534.5	86.33	1368	133	23	147291096	147292441	12376	13711	0	1441
AC_000187.1	AC169534.5	90.568	1092	95	7	144757953	144759038	31221	30132	0	1439
AC_000187.1	AC169534.5	87.05	1305	131	22	144100909	144102206	46729	48002	0	1439
AC_000187.1	AC169534.5	88.612	1203	107	12	143512959	143514144	134183	135372	0	1435
AC_000187.1	AC169534.5	96.237	877	29	3	144757119	144757994	87299	86426	0	1434
AC_000187.1	AC169534.5	85.117	1458	153	26	145608599	145610024	13590	12165	0	1432
AC_000187.1	AC169534.5	85.4	1411	169	14	144866626	144868006	31554	30151	0	1430
AC_000187.1	AC169534.5	88.516	1193	120	7	146168701	146169883	12524	11339	0	1428
AC_000187.1	AC169534.5	87.42	1256	141	11	143222757	143224008	141156	142398	0	1428
AC_000187.1	AC169534.5	90.485	1093	89	6	143709441	143710531	142398	141319	0	1428
AC_000187.1	AC169534.5	87.281	1258	148	9	145080270	145081523	23293	24542	0	1426
AC_000187.1	AC169534.5	86.165	1330	173	9	143439323	143440647	39628	38305	0	1426
AC_000187.1	AC169534.5	81.705	1760	279	27	144164196	144165931	40059	38319	0	1426
AC_000187.1	AC169534.5	89.725	1129	98	6	145082955	145084081	135374	134262	0	1426
AC_000187.1	AC169534.5	84.48	1482	190	24	144437838	144439295	140935	142400	0	1426
AC_000187.1	AC169534.5	88.417	1200	116	10	143465442	143466639	142398	141220	0	1424
AC_000187.1	AC169534.5	84.356	1483	198	22	143778009	143779474	140935	142400	0	1423
AC_000187.1	AC169534.5	89.68	1124	102	9	143167407	143168528	142400	141289	0	1421
AC_000187.1	AC169534.5	89.033	1158	109	7	143159151	143160302	142400	141255	0	1419
AC_000187.1	AC169534.5	89.229	1142	112	6	143703279	143704415	11340	12475	0	1417
AC_000187.1	AC169534.5	81.611	1800	251	50	143007224	143008971	19457	17686	0	1417
AC_000187.1	AC169534.5	92.462	995	70	3	146854132	146855122	31127	30134	0	1417
AC_000187.1	AC169534.5	85.652	1373	165	19	144866659	144868005	23162	24528	0	1415
AC_000187.1	AC169534.5	84.59	1486	164	26	143098449	143099874	86428	84948	0	1415
AC_000187.1	AC169534.5	85.332	1384	181	7	144420889	144422250	24547	23164	0	1411
AC_000187.1	AC169534.5	86.677	1276	166	4	143116116	143117389	23231	24504	0	1411
AC_000187.1	AC169534.5	85.288	1407	163	16	144866626	144868006	133957	135345	0	1411
AC_000187.1	AC169534.5	85.862	1358	157	12	144221200	144222535	135360	134016	0	1411
AC_000187.1	AC169534.5	85.693	1363	165	15	144221200	144222535	30136	31495	0	1410
AC_000187.1	AC169534.5	89.464	1120	110	5	146341040	146342157	12452	11339	0	1408
AC_000187.1	AC169534.5	85.284	1393	173	10	144866638	144868006	12738	11354	0	1408
AC_000187.1	AC169534.5	92.269	996	72	4	146710226	146711217	31126	30132	0	1408
AC_000187.1	AC169534.5	90.1	1101	83	11	147273976	147275075	99435	98360	0	1406
AC_000187.1	AC169534.5	90.182	1100	78	20	146341068	146342164	99432	98360	0	1406
AC_000187.1	AC169534.5	90.064	1097	91	4	146387668	146388762	141318	142398	0	1406
AC_000187.1	AC169534.5	92.409	988	69	5	147421442	147422428	30145	31127	0	1404
AC_000187.1	AC169534.5	91.823	1015	66	6	147421425	147422428	84882	85890	0	1399
AC_000187.1	AC169534.5	90.137	1095	80	14	143709437	143710528	98363	99432	0	1399
AC_000187.1	AC169534.5	85.683	1362	155	21	144221199	144222535	142401	141055	0	1399
AC_000187.1	AC169534.5	86.667	1275	153	11	144242681	144243941	34506	35777	0	1397
AC_000187.1	AC169534.5	89.488	1113	106	8	143021361	143022472	46900	48002	0	1397
AC_000187.1	AC169534.5	92.339	992	60	6	147162098	147163077	84887	85874	0	1397
AC_000187.1	AC169534.5	86.751	1268	150	8	143116116	143117370	86211	84949	0	1395
AC_000187.1	AC169534.5	85.116	1384	183	17	145044089	145045455	24542	23165	0	1393
AC_000187.1	AC169534.5	88.141	1189	116	14	143512969	143514135	31318	30133	0	1391
AC_000187.1	AC169534.5	89.973	1097	82	10	146387672	146388767	99432	98363	0	1391
AC_000187.1	AC169534.5	87.327	1231	134	11	147517177	147518400	11341	12556	0	1389
AC_000187.1	AC169534.5	87.676	1209	130	12	147512525	147513721	26535	27736	0	1389
AC_000187.1	AC169534.5	86.491	1288	147	16	142999308	143000582	48002	46729	0	1389
AC_000187.1	AC169534.5	85.93	1322	161	14	143116116	143117431	134059	135361	0	1387
AC_000187.1	AC169534.5	92.052	994	64	6	146525701	146526682	85873	84883	0	1384
AC_000187.1	AC169534.5	84.838	1418	168	21	144866626	144868006	86312	84905	0	1384
AC_000187.1	AC169534.5	90.046	1085	84	12	147911593	147912676	98371	99432	0	1384
AC_000187.1	AC169534.5	86.614	1270	146	15	145080270	145081535	141160	142409	0	1382
AC_000187.1	AC169534.5	86.598	1261	156	8	145080272	145081526	31388	30135	0	1380
AC_000187.1	AC169534.5	91.544	1017	63	6	146076778	146077774	85896	84883	0	1380
AC_000187.1	AC169534.5	92.036	992	63	6	147162089	147163076	135375	134396	0	1380
AC_000187.1	AC169534.5	84.605	1416	186	22	143001668	143003057	23164	24573	0	1378
AC_000187.1	AC169534.5	84.907	1398	172	23	146855930	146857295	24552	23162	0	1376
AC_000187.1	AC169534.5	92.033	979	76	2	146525701	146526678	31110	30133	0	1375
AC_000187.1	AC169534.5	86.635	1272	134	16	143009377	143010617	120518	119252	0	1375
AC_000187.1	AC169534.5	85.628	1322	171	14	143116116	143117426	31452	30139	0	1371
AC_000187.1	AC169534.5	91.477	1009	68	6	146854132	146855125	85890	84885	0	1371
AC_000187.1	AC169534.5	84.814	1396	177	16	143670990	143672352	120837	119444	0	1371
AC_000187.1	AC169534.5	83.151	1555	207	27	144000998	144002510	86433	84892	0	1369
AC_000187.1	AC169534.5	89.373	1101	98	10	144757953	144759037	85984	84887	0	1367
AC_000187.1	AC169534.5	86.378	1270	151	11	145080270	145081526	86149	84889	0	1367
AC_000187.1	AC169534.5	85.607	1327	162	15	143036496	143037796	30742	32065	0	1365
AC_000187.1	AC169534.5	89.599	1096	84	17	147097207	147098300	98365	99432	0	1365
AC_000187.1	AC169534.5	84.719	1407	170	19	144866626	144868005	140996	142384	0	1365
AC_000187.1	AC169534.5	91.658	995	68	3	146854132	146855122	134379	135362	0	1363
AC_000187.1	AC169534.5	83.682	1483	205	22	143001571	143003033	140935	142400	0	1363
AC_000187.1	AC169534.5	88.128	1154	124	6	144749058	144750209	42287	41145	0	1360
AC_000187.1	AC169534.5	87.417	1208	121	16	143512959	143514138	86087	84883	0	1360
AC_000187.1	AC169534.5	89.406	1095	91	10	143942903	143943997	99432	98363	0	1356
AC_000187.1	AC169534.5	91.089	1010	72	7	146710226	146711220	85889	84883	0	1351
AC_000187.1	AC169534.5	85.66	1318	148	19	144281851	144283148	26535	27831	0	1349
AC_000187.1	AC169534.5	85.66	1318	148	15	144277620	144278916	30766	32063	0	1349
AC_000187.1	AC169534.5	87.941	1161	118	10	143608970	143610119	41145	42294	0	1349
AC_000187.1	AC169534.5	84.931	1367	169	14	144221202	144222535	84892	86254	0	1349
AC_000187.1	AC169534.5	85.455	1320	165	19	143116116	143117427	141098	142398	0	1349
AC_000187.1	AC169534.5	88.298	1128	125	4	143167407	143168532	11339	12461	0	1345
AC_000187.1	AC169534.5	85.21	1332	172	16	143636679	143637988	30742	32070	0	1345
AC_000187.1	AC169534.5	88.939	1112	94	18	143696546	143697654	99432	98347	0	1345
AC_000187.1	AC169534.5	89.315	1095	86	14	146591826	146592914	99432	98363	0	1345
AC_000187.1	AC169534.5	94.224	883	47	3	147432440	147433321	117665	118544	0	1345
AC_000187.1	AC169534.5	91.174	997	76	5	146076784	146077770	31127	30133	0	1343
AC_000187.1	AC169534.5	82.935	1547	209	20	143225378	143226876	84892	86431	0	1343
AC_000187.1	AC169534.5	89.204	1093	95	6	147511891	147512983	98363	99432	0	1343
AC_000187.1	AC169534.5	83.707	1473	188	22	144001071	144002512	133909	135360	0	1343
AC_000187.1	AC169534.5	87.737	1158	131	7	143159151	143160302	11339	12491	0	1341
AC_000187.1	AC169534.5	83.136	1524	202	25	144243877	144245383	45220	43735	0	1339
AC_000187.1	AC169534.5	89.214	1094	89	8	147559420	147560507	99431	98361	0	1339
AC_000187.1	AC169534.5	83.525	1481	196	27	146855940	146857389	142398	140935	0	1339
AC_000187.1	AC169534.5	89.061	1097	94	11	145059126	145060220	98360	99432	0	1338
AC_000187.1	AC169534.5	85.344	1310	173	12	143583585	143584886	121527	120229	0	1338
AC_000187.1	AC169534.5	84.55	1411	153	21	143098514	143099875	133909	135303	0	1338
AC_000187.1	AC169534.5	93.617	893	56	1	146779528	146780419	24552	23660	0	1332
AC_000187.1	AC169534.5	86.054	1262	150	9	144422910	144424153	27788	26535	0	1332
AC_000187.1	AC169534.5	88.99	1099	91	16	145974866	145975960	98360	99432	0	1332
AC_000187.1	AC169534.5	89.021	1093	96	7	145219101	145220192	99432	98363	0	1332
AC_000187.1	AC169534.5	83.288	1484	211	24	145044088	145045553	142399	140935	0	1332
AC_000187.1	AC169534.5	88.696	1097	113	5	146387668	146388762	12428	11341	0	1328
AC_000187.1	AC169534.5	89.424	1059	105	4	145975502	145976559	26535	27587	0	1328
AC_000187.1	AC169534.5	89.429	1069	92	12	143870432	143871482	53290	54355	0	1328
AC_000187.1	AC169534.5	88.039	1137	114	12	143763335	143764459	12493	11367	0	1327
AC_000187.1	AC169534.5	88.778	1105	95	8	145608947	145610024	32067	30965	0	1327
AC_000187.1	AC169534.5	84.226	1401	181	21	143010884	143012252	35147	33755	0	1327
AC_000187.1	AC169534.5	88.818	1100	95	17	146303510	146304608	99432	98360	0	1325
AC_000187.1	AC169534.5	88.828	1092	105	5	144757953	144759039	134286	135365	0	1325
AC_000187.1	AC169534.5	88.389	1111	116	7	145082972	145084081	142399	141301	0	1325
AC_000187.1	AC169534.5	85.817	1255	168	7	143222758	143224008	12589	11341	0	1323
AC_000187.1	AC169534.5	88.798	1098	97	8	146693994	146695090	99432	98360	0	1323
AC_000187.1	AC169534.5	88.798	1098	98	18	145082963	145084060	98360	99432	0	1323
AC_000187.1	AC169534.5	88.395	1103	120	5	143709441	143710541	11341	12437	0	1321
AC_000187.1	AC169534.5	85.48	1281	171	13	146649621	146650894	21533	22805	0	1321
AC_000187.1	AC169534.5	93.687	887	49	3	143666517	143667399	117665	118548	0	1321
AC_000187.1	AC169534.5	86.855	1202	131	15	146594721	146595918	34932	33754	0	1319
AC_000187.1	AC169534.5	88.838	1093	97	15	145980983	145982073	99432	98363	0	1319
AC_000187.1	AC169534.5	88.838	1093	97	7	146752845	146753935	98363	99432	0	1319
AC_000187.1	AC169534.5	85.326	1288	174	13	147097202	147098485	22809	21533	0	1317
AC_000187.1	AC169534.5	86.678	1201	143	7	143465442	143466640	11341	12526	0	1315
AC_000187.1	AC169534.5	83.563	1454	190	18	143670915	143672351	43785	45206	0	1315
AC_000187.1	AC169534.5	88.798	1098	89	9	146168802	146169890	99432	98360	0	1315
AC_000187.1	AC169534.5	88.696	1097	99	14	143321046	143322141	99432	98360	0	1315
AC_000187.1	AC169534.5	88.727	1100	91	20	143341366	143342459	98360	99432	0	1314
AC_000187.1	AC169534.5	88.717	1099	92	21	143956983	143958075	98360	99432	0	1314
AC_000187.1	AC169534.5	89.044	1077	95	10	144238527	144239594	135364	134302	0	1314
AC_000187.1	AC169534.5	88.616	1098	98	12	143167400	143168495	98360	99432	0	1310
AC_000187.1	AC169534.5	90.519	1002	80	3	146710226	146711223	134380	135370	0	1310
AC_000187.1	AC169534.5	88.616	1098	93	12	143448996	143450089	98363	99432	0	1306
AC_000187.1	AC169534.5	85.062	1292	180	11	143669628	143670913	21523	22807	0	1304
AC_000187.1	AC169534.5	89.128	1067	91	15	144175275	144176340	98389	99431	0	1304
AC_000187.1	AC169534.5	89.424	1059	79	8	145843259	145844297	134319	135364	0	1304
AC_000187.1	AC169534.5	92.881	899	60	3	145660968	145661864	23647	24543	0	1303
AC_000187.1	AC169534.5	89.225	1058	93	10	145843259	145844297	31187	30132	0	1303
AC_000187.1	AC169534.5	87.435	1146	127	5	143703274	143704415	135364	134232	0	1303
AC_000187.1	AC169534.5	90.771	986	75	4	146525701	146526683	134396	135368	0	1303
AC_000187.1	AC169534.5	94.537	842	46	0	147207973	147208814	23701	24542	0	1301
AC_000187.1	AC169534.5	88.616	1098	87	16	144385365	144386449	99432	98360	0	1301
AC_000187.1	AC169534.5	88.584	1095	94	16	143669824	143670912	99432	98363	0	1301
AC_000187.1	AC169534.5	88.574	1094	96	20	146649805	146650894	99432	98364	0	1301
AC_000187.1	AC169534.5	88.556	1101	88	16	144349445	144350520	135367	134280	0	1301
AC_000187.1	AC169534.5	86.807	1190	128	12	143512959	143514131	141221	142398	0	1301
AC_000187.1	AC169534.5	82.6	1523	216	22	143000918	143002405	28043	26535	0	1299
AC_000187.1	AC169534.5	88.535	1099	90	15	143446621	143447712	98363	99432	0	1299
AC_000187.1	AC169534.5	87.292	1141	138	5	143703280	143704415	24542	23404	0	1297
AC_000187.1	AC169534.5	88.493	1095	96	10	144423695	144424784	99432	98363	0	1297
AC_000187.1	AC169534.5	84.93	1294	177	15	147273801	147275084	21533	22818	0	1293
AC_000187.1	AC169534.5	85.303	1286	151	28	144168328	144169587	46729	48002	0	1293
AC_000187.1	AC169534.5	88.472	1093	97	18	143159144	143160231	98360	99428	0	1293
AC_000187.1	AC169534.5	89.489	1037	87	6	147133654	147134681	134340	135363	0	1291
AC_000187.1	AC169534.5	88.44	1090	98	8	144757953	144759037	99429	98363	0	1290
AC_000187.1	AC169534.5	84.633	1321	173	14	143583585	143584886	38208	36899	0	1288
AC_000187.1	AC169534.5	88.92	1056	99	4	145843259	145844296	23492	24547	0	1286
AC_000187.1	AC169534.5	89.403	1038	86	9	143727403	143728440	43724	44737	0	1286
AC_000187.1	AC169534.5	82.909	1492	193	38	144001057	144002512	140935	142400	0	1286
AC_000187.1	AC169534.5	88.372	1075	116	6	144238528	144239594	24547	23474	0	1284
AC_000187.1	AC169534.5	90.693	967	87	2	143510624	143511587	23582	24548	0	1284
AC_000187.1	AC169534.5	85.214	1285	151	21	143707848	143709104	46729	48002	0	1284
AC_000187.1	AC169534.5	88.43	1089	95	16	143137358	143138439	98368	99432	0	1284
AC_000187.1	AC169534.5	84.837	1286	182	13	143570552	143571832	21532	22809	0	1282
AC_000187.1	AC169534.5	89.95	1005	86	5	144116222	144117213	23550	24552	0	1282
AC_000187.1	AC169534.5	90.593	978	77	9	147162101	147163076	142400	141436	0	1282
AC_000187.1	AC169534.5	88.301	1077	114	9	144238527	144239594	30132	31205	0	1280
AC_000187.1	AC169534.5	85.02	1275	171	11	145270932	145272194	21526	22792	0	1279
AC_000187.1	AC169534.5	83.638	1424	168	31	143098500	143099874	140935	142342	0	1279
AC_000187.1	AC169534.5	84.586	1330	157	20	143098592	143099876	23162	24488	0	1277
AC_000187.1	AC169534.5	86.383	1197	130	16	143645949	143647140	34922	33754	0	1277
AC_000187.1	AC169534.5	89.028	1039	101	10	147133654	147134682	23513	24548	0	1275
AC_000187.1	AC169534.5	87.67	1103	127	7	143320405	143321504	27631	26535	0	1275
AC_000187.1	AC169534.5	89.341	1032	87	16	144814473	144815491	90037	91058	0	1275
AC_000187.1	AC169534.5	88.054	1105	95	20	147517172	147518271	98363	99435	0	1275
AC_000187.1	AC169534.5	90.182	988	83	2	147421441	147422428	135352	134379	0	1275
AC_000187.1	AC169534.5	80.928	1746	217	50	143601678	143603344	19322	21030	0	1273
AC_000187.1	AC169534.5	84.949	1269	177	13	147911608	147912871	22782	21523	0	1273
AC_000187.1	AC169534.5	87.41	1112	132	5	145082972	145084081	11340	12445	0	1271
AC_000187.1	AC169534.5	88.026	1094	105	11	144349448	144350517	30133	31224	0	1271
AC_000187.1	AC169534.5	87.967	1097	106	8	143233850	143234944	99432	98360	0	1271
AC_000187.1	AC169534.5	88.026	1094	105	11	144281218	144282309	98363	99432	0	1271
AC_000187.1	AC169534.5	88.176	1091	95	10	144780758	144781838	98363	99429	0	1269
AC_000187.1	AC169534.5	84.527	1299	181	18	146693799	146695089	21523	22809	0	1267
AC_000187.1	AC169534.5	87.887	1098	107	7	143570737	143571833	99432	98360	0	1267
AC_000187.1	AC169534.5	84.633	1282	183	14	145059130	145060405	22806	21533	0	1264
AC_000187.1	AC169534.5	88.761	1041	103	7	147133654	147134684	31166	30130	0	1262
AC_000187.1	AC169534.5	81.718	1630	193	41	144166382	144167956	37754	36175	0	1262
AC_000187.1	AC169534.5	88.71	1054	92	17	143352260	143353295	37746	36702	0	1262
AC_000187.1	AC169534.5	88.058	1097	89	18	144392401	144393482	99435	98366	0	1262
AC_000187.1	AC169534.5	88.058	1097	89	18	144349451	144350520	142400	141319	0	1262
AC_000187.1	AC169534.5	87.868	1088	114	12	144757953	144759034	141325	142400	0	1262
AC_000187.1	AC169534.5	90.269	966	90	3	143510624	143511586	31097	30133	0	1260
AC_000187.1	AC169534.5	96.119	773	28	2	143937232	143938003	36946	36175	0	1260
AC_000187.1	AC169534.5	89.93	993	77	16	146854132	146855122	99335	98364	0	1258
AC_000187.1	AC169534.5	89.427	1012	87	3	146076778	146077780	134373	135373	0	1258
AC_000187.1	AC169534.5	84.324	1295	192	10	143696351	143697642	21523	22809	0	1256
AC_000187.1	AC169534.5	90.214	981	71	10	147162098	147163077	98363	99319	0	1256
AC_000187.1	AC169534.5	93.039	862	57	2	144966627	144967487	134505	135364	0	1256
AC_000187.1	AC169534.5	82.072	1506	236	20	143251795	143253272	31631	30132	0	1254
AC_000187.1	AC169534.5	93.705	842	45	5	144935762	144936602	33738	34572	0	1254
AC_000187.1	AC169534.5	89.738	994	85	11	146854132	146855120	141419	142400	0	1254
AC_000187.1	AC169534.5	88.781	1034	101	5	147133654	147134678	12366	11339	0	1253
AC_000187.1	AC169534.5	87.818	1100	94	19	143394463	143395552	98363	99432	0	1253
AC_000187.1	AC169534.5	84.424	1284	185	14	145218916	145220193	21533	22807	0	1249
AC_000187.1	AC169534.5	87.85	1070	123	4	143240410	143241478	26535	27598	0	1249
AC_000187.1	AC169534.5	89.505	1010	75	11	143729263	143730270	44704	43724	0	1249
AC_000187.1	AC169534.5	84.235	1294	190	12	146303315	146304604	21523	22806	0	1247
AC_000187.1	AC169534.5	84.276	1291	189	13	145974867	145976150	22809	21526	0	1247
AC_000187.1	AC169534.5	89.736	984	89	5	144597649	144598625	24548	23570	0	1247
AC_000187.1	AC169534.5	91.862	897	68	4	145660968	145661862	31032	30139	0	1247
AC_000187.1	AC169534.5	87.523	1106	105	17	143465433	143466538	98360	99432	0	1247
AC_000187.1	AC169534.5	82.349	1473	225	13	143251824	143253275	133909	135367	0	1247
AC_000187.1	AC169534.5	85.87	1189	147	9	143512959	143514131	12524	11341	0	1245
AC_000187.1	AC169534.5	84.719	1263	173	15	145080270	145081526	21556	22804	0	1245
AC_000187.1	AC169534.5	83.309	1390	192	20	144001152	144002510	23162	24542	0	1245
AC_000187.1	AC169534.5	86.36	1151	145	8	143703274	143704415	30132	31279	0	1245
AC_000187.1	AC169534.5	92.005	888	69	2	146779533	146780419	30133	31019	0	1245
AC_000187.1	AC169534.5	87.364	1100	115	16	144349445	144350520	24551	23452	0	1240
AC_000187.1	AC169534.5	81.368	1594	233	36	143282208	143283782	86435	84887	0	1240
AC_000187.1	AC169534.5	87.42	1097	114	16	144274540	144275636	99432	98360	0	1240
AC_000187.1	AC169534.5	82.389	1482	205	23	143225377	143226819	142399	140935	0	1240
AC_000187.1	AC169534.5	88.302	1060	91	12	145843254	145844293	141354	142400	0	1240
AC_000187.1	AC169534.5	84.17	1295	185	18	146752845	146754130	22806	21523	0	1238
AC_000187.1	AC169534.5	91.694	903	60	5	146779529	146780419	84883	85782	0	1238
AC_000187.1	AC169534.5	88.37	1049	97	11	147133654	147134682	85929	84886	0	1238
AC_000187.1	AC169534.5	79.317	1934	271	67	143290768	143292633	11831	13703	0	1236
AC_000187.1	AC169534.5	84.597	1266	172	19	143446649	143447905	22774	21523	0	1236
AC_000187.1	AC169534.5	93.222	841	56	1	147207973	147208813	30978	30139	0	1236
AC_000187.1	AC169534.5	85.632	1211	134	21	143010884	143012061	118867	117664	0	1236
AC_000187.1	AC169534.5	84.137	1286	192	12	145980793	145982073	21528	22806	0	1234
AC_000187.1	AC169534.5	89.133	1003	93	6	144116220	144117209	31131	30132	0	1234
AC_000187.1	AC169534.5	89.257	996	94	5	144597650	144598638	30133	31122	0	1234
AC_000187.1	AC169534.5	91.366	915	60	8	145660963	145661864	85799	84891	0	1234
AC_000187.1	AC169534.5	92.575	862	59	4	144966627	144967486	23689	24547	0	1232
AC_000187.1	AC169534.5	89.389	999	78	18	146710226	146711220	99334	98360	0	1232
AC_000187.1	AC169534.5	90.391	947	78	12	144793688	144794628	98493	99432	0	1232
AC_000187.1	AC169534.5	87.768	1071	107	17	144238528	144239594	98363	99413	0	1230
AC_000187.1	AC169534.5	89.124	993	101	4	145819747	145820737	11339	12326	0	1229
AC_000187.1	AC169534.5	84.346	1284	170	21	146591654	146592915	21533	22807	0	1229
AC_000187.1	AC169534.5	85.149	1212	164	14	144096066	144097268	22737	21533	0	1227
AC_000187.1	AC169534.5	85.985	1163	144	15	145919732	145920888	34903	33754	0	1227
AC_000187.1	AC169534.5	88.269	1040	103	6	143748384	143749416	135368	134341	0	1227
AC_000187.1	AC169534.5	88.867	1015	88	7	144116220	144117212	85894	84883	0	1225
AC_000187.1	AC169534.5	91.667	888	68	4	145660978	145661863	134475	135358	0	1225
AC_000187.1	AC169534.5	84.034	1284	192	13	143341367	143342644	22809	21533	0	1223
AC_000187.1	AC169534.5	84.137	1286	180	20	143956987	143958260	22806	21533	0	1223
AC_000187.1	AC169534.5	89.538	975	88	7	146525701	146526673	141436	142398	0	1223
AC_000187.1	AC169534.5	84.395	1256	183	13	144175275	144176525	22780	21533	0	1221
AC_000187.1	AC169534.5	86.099	1151	141	7	143703280	143704415	84892	86038	0	1221
AC_000187.1	AC169534.5	86.503	1141	116	15	143763335	143764459	134214	135332	0	1219
AC_000187.1	AC169534.5	87.5	1072	114	13	144238531	144239594	142400	141341	0	1219
AC_000187.1	AC169534.5	84.071	1287	179	14	144438036	144439301	21528	22809	0	1218
AC_000187.1	AC169534.5	86.328	1141	128	14	143763335	143764458	23386	24515	0	1218
AC_000187.1	AC169534.5	88.155	1030	113	5	145610125	145611147	27562	26535	0	1218
AC_000187.1	AC169534.5	89.447	976	87	8	147421454	147422428	142379	141419	0	1218
AC_000187.1	AC169534.5	83.876	1290	192	14	143942716	143943998	21527	22807	0	1216
AC_000187.1	AC169534.5	83.931	1282	194	12	147511891	147513168	22806	21533	0	1216
AC_000187.1	AC169534.5	87.179	1092	111	12	143204591	143205660	12423	11339	0	1214
AC_000187.1	AC169534.5	83.944	1283	190	15	143320862	143322137	21533	22806	0	1214
AC_000187.1	AC169534.5	87.004	1108	106	11	144349445	144350517	84883	85987	0	1214
AC_000187.1	AC169534.5	87.004	1108	106	11	144335968	144337072	98360	99432	0	1214
AC_000187.1	AC169534.5	89.512	963	96	5	145919732	145920693	118623	117665	0	1214
AC_000187.1	AC169534.5	88.109	1026	116	5	147133654	147134678	141380	142400	0	1214
AC_000187.1	AC169534.5	92.148	866	57	2	147293212	147294066	23677	24542	0	1212
AC_000187.1	AC169534.5	86.918	1116	103	20	143239754	143240868	98359	99432	0	1212
AC_000187.1	AC169534.5	84.499	1258	159	20	144866769	144868000	21535	22782	0	1210
AC_000187.1	AC169534.5	84.881	1217	162	20	144793607	144794813	22737	21533	0	1208
AC_000187.1	AC169534.5	86.065	1141	139	10	143703279	143704413	142399	141273	0	1208
AC_000187.1	AC169534.5	88.922	993	93	9	146710226	146711213	141420	142400	0	1208
AC_000187.1	AC169534.5	82.6	1431	188	28	143962991	143964393	13711	12314	0	1206
AC_000187.1	AC169534.5	83.769	1300	184	21	143448996	143450284	22806	21523	0	1206
AC_000187.1	AC169534.5	83.969	1285	178	20	143673196	143674463	46729	48002	0	1206
AC_000187.1	AC169534.5	87.135	1096	102	19	143513059	143514138	99432	98360	0	1206
AC_000187.1	AC169534.5	81.776	1509	214	32	143282283	143283783	133909	135364	0	1206
AC_000187.1	AC169534.5	83.894	1279	188	14	144272619	144273888	12608	11339	0	1205
AC_000187.1	AC169534.5	83.894	1279	188	14	144262424	144263693	22803	21534	0	1205
AC_000187.1	AC169534.5	88.177	1015	114	6	143009377	143010388	37188	36177	0	1205
AC_000187.1	AC169534.5	83.802	1352	133	51	144839936	144841254	125267	126565	0	1205
AC_000187.1	AC169534.5	92.254	852	62	2	147207977	147208826	134521	135370	0	1205
AC_000187.1	AC169534.5	91.29	884	73	4	144878172	144879054	24552	23672	0	1203
AC_000187.1	AC169534.5	92.145	853	66	1	144951681	144952532	24547	23695	0	1203
AC_000187.1	AC169534.5	87.005	1085	120	7	144238528	144239594	84887	85968	0	1203
AC_000187.1	AC169534.5	88.811	1001	85	7	144597650	144598641	135363	134381	0	1203
AC_000187.1	AC169534.5	86.972	1090	115	10	144349451	144350517	11339	12424	0	1201
AC_000187.1	AC169534.5	85.287	1203	133	26	143941352	143942540	12512	11340	0	1201
AC_000187.1	AC169534.5	92.462	849	50	4	147207977	147208814	85737	84892	0	1201
AC_000187.1	AC169534.5	86.972	1090	115	10	144262424	144263509	98366	99432	0	1201
AC_000187.1	AC169534.5	91.216	888	71	5	144878172	144879056	135368	134485	0	1201
AC_000187.1	AC169534.5	84.571	1225	171	18	147559224	147560440	21523	22737	0	1199
AC_000187.1	AC169534.5	86.038	1146	127	19	143763335	143764459	31297	30164	0	1199
AC_000187.1	AC169534.5	89.212	964	99	4	143129719	143130681	46729	47688	0	1199
AC_000187.1	AC169534.5	87.441	1067	102	8	145843259	145844296	85950	84887	0	1199
AC_000187.1	AC169534.5	86.905	1092	116	19	143222923	143224011	99432	98365	0	1199
AC_000187.1	AC169534.5	89.926	943	78	6	145610699	145611627	99432	98493	0	1199
AC_000187.1	AC169534.5	88.546	1004	95	12	146594721	146595722	118652	117667	0	1199
AC_000187.1	AC169534.5	90.929	893	80	1	146779528	146780419	135368	134476	0	1199
AC_000187.1	AC169534.5	88.866	979	101	5	147162101	147163077	11339	12311	0	1197
AC_000187.1	AC169534.5	87.796	1057	86	16	145843259	145844296	99395	98363	0	1197
AC_000187.1	AC169534.5	88.503	1009	90	9	144116220	144117215	134375	135370	0	1197
AC_000187.1	AC169534.5	83.629	1295	188	14	144385170	144386448	21523	22809	0	1195
AC_000187.1	AC169534.5	88.114	1018	105	9	146064334	146065347	24537	23532	0	1195
AC_000187.1	AC169534.5	83.617	1294	190	12	144272608	144273894	134088	135366	0	1195
AC_000187.1	AC169534.5	90.021	932	82	6	143783019	143783940	134439	135369	0	1195
AC_000187.1	AC169534.5	83.815	1279	184	18	143137358	143138623	22801	21533	0	1194
AC_000187.1	AC169534.5	92.686	834	49	7	147316624	147317446	134536	135368	0	1192
AC_000187.1	AC169534.5	83.435	1310	187	21	143394452	143395747	22816	21523	0	1190
AC_000187.1	AC169534.5	87.416	1041	123	5	143748383	143749416	24553	23514	0	1190
AC_000187.1	AC169534.5	88.563	988	101	10	147341875	147342859	12317	11339	0	1188
AC_000187.1	AC169534.5	91.892	851	67	2	144951680	144952529	30132	30981	0	1188
AC_000187.1	AC169534.5	88.62	993	89	6	144728494	144729463	23259	24250	0	1186
AC_000187.1	AC169534.5	91.531	862	69	3	144966627	144967487	30990	30132	0	1184
AC_000187.1	AC169534.5	87.645	1036	105	9	144096051	144097084	98418	99432	0	1182
AC_000187.1	AC169534.5	83.463	1282	198	14	143233665	143234940	21533	22806	0	1181
AC_000187.1	AC169534.5	86.219	1103	137	10	147539300	147540394	21533	22628	0	1181
AC_000187.1	AC169534.5	90.594	893	81	3	147539499	147540391	99412	98523	0	1181
AC_000187.1	AC169534.5	87.464	1053	97	16	143352260	143353295	121065	120031	0	1181
AC_000187.1	AC169534.5	88.377	998	94	9	146076778	146077765	141413	142398	0	1181
AC_000187.1	AC169534.5	81.333	1500	236	26	143251795	143253268	12820	11339	0	1179
AC_000187.1	AC169534.5	86.397	1088	137	6	144757953	144759034	12421	11339	0	1179
AC_000187.1	AC169534.5	83.131	1316	198	20	144423500	144424805	21523	22824	0	1179
AC_000187.1	AC169534.5	83.476	1289	190	20	144281217	144282497	22807	21534	0	1179
AC_000187.1	AC169534.5	83.476	1289	190	20	144272619	144273892	31412	30132	0	1179
AC_000187.1	AC169534.5	87.367	1037	120	8	143748388	143749416	30132	31165	0	1179
AC_000187.1	AC169534.5	88.388	999	90	10	147421430	147422428	98363	99335	0	1179
AC_000187.1	AC169534.5	90.466	902	74	6	143118518	143119411	134474	135371	0	1179
AC_000187.1	AC169534.5	83.541	1282	188	14	144066276	144067541	21533	22807	0	1177
AC_000187.1	AC169534.5	90.899	879	77	3	144878176	144879054	30132	31007	0	1177
AC_000187.1	AC169534.5	88.02	1010	102	10	144597644	144598638	84880	85885	0	1177
AC_000187.1	AC169534.5	86.66	1072	130	6	144238531	144239594	11339	12405	0	1175
AC_000187.1	AC169534.5	82.502	1383	200	16	143225378	143226722	24542	23164	0	1175
AC_000187.1	AC169534.5	87.608	1041	94	19	147133654	147134684	99374	98359	0	1175
AC_000187.1	AC169534.5	87.097	1054	112	9	145843259	145844293	12387	11339	0	1171
AC_000187.1	AC169534.5	88.064	997	108	7	146854129	146855120	12329	11339	0	1171
AC_000187.1	AC169534.5	89.633	926	88	7	143645949	143646870	118642	117721	0	1171
AC_000187.1	AC169534.5	88.798	982	74	9	144728505	144729463	134098	135066	0	1171
AC_000187.1	AC169534.5	88.994	954	94	7	143782996	143783939	23600	24552	0	1170
AC_000187.1	AC169534.5	90.909	880	66	9	147293211	147294077	134492	135370	0	1170
AC_000187.1	AC169534.5	92.716	810	59	0	145908153	145908962	135369	134560	0	1170
AC_000187.1	AC169534.5	84.526	1202	163	15	146168701	146169889	21618	22809	0	1168
AC_000187.1	AC169534.5	88.396	991	87	14	144718535	144719501	23264	24250	0	1168
AC_000187.1	AC169534.5	86.025	1102	138	8	144421509	144422600	26535	27630	0	1168
AC_000187.1	AC169534.5	87.9	1000	111	9	145819744	145820738	30133	31127	0	1168
AC_000187.1	AC169534.5	88.716	966	95	4	143510624	143511586	134409	135363	0	1168
AC_000187.1	AC169534.5	88.028	994	107	7	146710226	146711213	12326	11339	0	1166
AC_000187.1	AC169534.5	88.516	984	86	19	146525701	146526682	99318	98360	0	1166
AC_000187.1	AC169534.5	87.611	1009	119	6	143377058	143378062	122631	121625	0	1166
AC_000187.1	AC169534.5	91.335	854	73	1	144951680	144952532	135364	134511	0	1166
AC_000187.1	AC169534.5	85.601	1139	131	16	143763335	143764459	141253	142372	0	1164
AC_000187.1	AC169534.5	89.077	943	92	8	143342004	143342941	26535	27471	0	1160
AC_000187.1	AC169534.5	91.014	868	66	3	147293216	147294072	30998	30132	0	1160
AC_000187.1	AC169534.5	87.698	1008	109	10	146064343	146065347	30152	31147	0	1160
AC_000187.1	AC169534.5	88.355	979	96	7	143510623	143511587	85860	84886	0	1160
AC_000187.1	AC169534.5	88.136	1003	84	15	146076782	146077774	99337	98360	0	1160
AC_000187.1	AC169534.5	83.178	1290	194	17	144780757	144782031	22807	21526	0	1158
AC_000187.1	AC169534.5	83.039	1303	193	26	143116145	143117433	21523	22811	0	1157
AC_000187.1	AC169534.5	83.101	1290	196	18	143664274	143665551	21533	22812	0	1155
AC_000187.1	AC169534.5	83.19	1279	197	16	144274361	144275632	21539	22806	0	1155
AC_000187.1	AC169534.5	83.734	1248	175	19	147517171	147518408	22807	21578	0	1155
AC_000187.1	AC169534.5	83.19	1279	197	16	144272624	144273891	23276	24547	0	1155
AC_000187.1	AC169534.5	92.224	823	53	6	147316630	147317442	30953	30132	0	1155
AC_000187.1	AC169534.5	85.304	1150	133	14	143763335	143764459	86056	84918	0	1155
AC_000187.1	AC169534.5	86.961	1043	116	10	143748381	143749416	142410	141381	0	1155
AC_000187.1	AC169534.5	88.115	976	107	6	146525701	146526673	12310	11341	0	1151
AC_000187.1	AC169534.5	88.727	958	86	8	144731511	144732446	23264	24221	0	1151
AC_000187.1	AC169534.5	88.064	997	85	11	144728500	144729463	86177	85182	0	1151
AC_000187.1	AC169534.5	83.089	1295	187	27	144335972	144337256	22806	21534	0	1149
AC_000187.1	AC169534.5	83.038	1297	190	20	144272619	144273894	86171	84884	0	1149
AC_000187.1	AC169534.5	84.667	1187	143	22	144152298	144153455	11339	12515	0	1147
AC_000187.1	AC169534.5	85.976	1091	132	9	143204588	143205658	23453	24542	0	1147
AC_000187.1	AC169534.5	91.717	833	59	3	147316624	147317446	23720	24552	0	1147
AC_000187.1	AC169534.5	88.783	945	95	7	143067582	143068517	30830	31772	0	1147
AC_000187.1	AC169534.5	89.878	899	79	7	143118518	143119408	23658	24552	0	1146
AC_000187.1	AC169534.5	86.591	1059	116	14	143895902	143896947	54365	55410	0	1146
AC_000187.1	AC169534.5	87.867	989	103	6	147341875	147342861	134389	135362	0	1146
AC_000187.1	AC169534.5	83.126	1286	186	21	145044084	145045350	22806	21533	0	1144
AC_000187.1	AC169534.5	87.576	990	119	4	147341873	147342861	23560	24546	0	1144
AC_000187.1	AC169534.5	87.664	989	115	7	147341875	147342861	31117	30134	0	1144
AC_000187.1	AC169534.5	90.856	864	64	5	144951681	144952532	84887	85747	0	1144
AC_000187.1	AC169534.5	87.6	1000	105	9	146076778	146077765	12333	11341	0	1142
AC_000187.1	AC169534.5	89.955	896	75	10	143118518	143119404	31021	30132	0	1142
AC_000187.1	AC169534.5	87.007	1039	103	20	143748385	143749416	98360	99373	0	1142
AC_000187.1	AC169534.5	87.328	1018	104	13	146064333	146065347	142394	141399	0	1142
AC_000187.1	AC169534.5	88.163	980	86	17	144728506	144729461	12608	11635	0	1140
AC_000187.1	AC169534.5	90.596	872	65	6	144966627	144967486	85753	84887	0	1140
AC_000187.1	AC169534.5	86.015	1094	118	12	143204588	143205660	134281	135360	0	1140
AC_000187.1	AC169534.5	87.037	1026	111	12	146064327	146065347	11339	12347	0	1138
AC_000187.1	AC169534.5	83.087	1283	185	18	144420887	144422144	22808	21533	0	1138
AC_000187.1	AC169534.5	88.77	935	98	6	145019992	145020922	56401	55470	0	1138
AC_000187.1	AC169534.5	85.871	1097	124	17	145080432	145081526	99432	98365	0	1138
AC_000187.1	AC169534.5	84.467	1191	146	17	144152293	144153458	135365	134189	0	1138
AC_000187.1	AC169534.5	87.003	1031	109	10	146064320	146065347	135367	134359	0	1138
AC_000187.1	AC169534.5	86.725	1032	125	7	143748392	143749416	11339	12365	0	1136
AC_000187.1	AC169534.5	81.737	1451	184	41	144000495	144001885	27964	26535	0	1136
AC_000187.1	AC169534.5	92.279	803	58	3	145622675	145623474	30933	30132	0	1136
AC_000187.1	AC169534.5	87.802	992	93	10	144728499	144729463	31419	30429	0	1136
AC_000187.1	AC169534.5	85.832	1094	127	12	143703275	143704364	98363	99432	0	1136
AC_000187.1	AC169534.5	88.032	986	85	15	144728500	144729463	141132	142106	0	1136
AC_000187.1	AC169534.5	87.663	997	98	9	144597653	144598641	142400	141421	0	1136
AC_000187.1	AC169534.5	87.213	1001	123	5	145819743	145820740	24548	23550	0	1134
AC_000187.1	AC169534.5	89.844	896	73	5	147291096	147291974	31176	32070	0	1134
AC_000187.1	AC169534.5	85.897	1092	122	11	143664459	143665542	99432	98365	0	1134
AC_000187.1	AC169534.5	91.912	816	59	3	145622675	145623485	134562	135375	0	1134
AC_000187.1	AC169534.5	84.219	1204	147	29	143941352	143942538	31316	30139	0	1131
AC_000187.1	AC169534.5	88.667	953	74	11	144731516	144732446	134097	135037	0	1131
AC_000187.1	AC169534.5	84.029	1221	147	25	143941338	143942546	134182	135366	0	1131
AC_000187.1	AC169534.5	82.839	1282	198	21	143778206	143779475	21533	22804	0	1129
AC_000187.1	AC169534.5	88.083	965	98	8	143510623	143511583	141449	142400	0	1129
AC_000187.1	AC169534.5	82.038	1403	177	32	144403292	144404635	133957	135343	0	1125
AC_000187.1	AC169534.5	87.931	986	79	17	144718540	144719501	134097	135066	0	1125
AC_000187.1	AC169534.5	88.211	950	100	8	143782996	143783935	31079	30132	0	1123
AC_000187.1	AC169534.5	91.626	812	66	2	145908158	145908968	30132	30942	0	1122
AC_000187.1	AC169534.5	80.683	1522	227	38	143282269	143283779	140935	142400	0	1120
AC_000187.1	AC169534.5	86.783	1029	104	17	147169358	147170361	11336	12357	0	1118
AC_000187.1	AC169534.5	87.136	995	117	6	147421435	147422427	11341	12326	0	1118
AC_000187.1	AC169534.5	88.004	967	88	13	143510624	143511586	99305	98363	0	1118
AC_000187.1	AC169534.5	87.026	1002	117	3	145819740	145820740	135366	134377	0	1118
AC_000187.1	AC169534.5	84.629	1132	162	11	146341040	146342167	21689	22812	0	1116
AC_000187.1	AC169534.5	91.698	807	64	2	145622675	145623478	23746	24552	0	1116
AC_000187.1	AC169534.5	84.786	1124	156	7	145610514	145611625	21533	22653	0	1114
AC_000187.1	AC169534.5	82.935	1254	196	17	143222763	143224008	21558	22801	0	1114
AC_000187.1	AC169534.5	84.669	1148	143	18	143941346	143942482	23361	24486	0	1114
AC_000187.1	AC169534.5	85.662	1095	116	19	143985348	143986427	99432	98364	0	1114
AC_000187.1	AC169534.5	85.413	1090	137	13	143204591	143205660	31223	30136	0	1112
AC_000187.1	AC169534.5	84.3	1172	148	22	144152314	144153454	30152	31318	0	1112
AC_000187.1	AC169534.5	91.331	819	63	3	147208007	147208825	64562	65372	0	1112
AC_000187.1	AC169534.5	87.373	982	109	9	147341879	147342859	141433	142400	0	1112
AC_000187.1	AC169534.5	82.585	1292	193	23	144392220	144393491	21534	22813	0	1110
AC_000187.1	AC169534.5	81.407	1393	230	21	143251905	143253275	23166	24551	0	1110
AC_000187.1	AC169534.5	86.082	1049	126	7	143748385	143749416	84883	85928	0	1110
AC_000187.1	AC169534.5	82.558	1290	197	20	144272619	144273898	141138	142409	0	1110
AC_000187.1	AC169534.5	82.492	1308	188	22	143239756	143241053	22809	21533	0	1109
AC_000187.1	AC169534.5	89.362	893	79	6	144878173	144879054	84883	85770	0	1109
AC_000187.1	AC169534.5	86.576	1028	110	11	146064334	146065347	84897	85910	0	1109
AC_000187.1	AC169534.5	90.426	846	76	5	143067582	143068425	85593	86435	0	1109
AC_000187.1	AC169534.5	88.21	933	103	4	145980510	145981440	27462	26535	0	1107
AC_000187.1	AC169534.5	80.212	1511	270	24	144753681	144755183	30124	28635	0	1107
AC_000187.1	AC169534.5	82.952	1267	175	22	146855952	146857187	22789	21533	0	1105
AC_000187.1	AC169534.5	83.582	1206	170	19	143941346	143942539	86081	84892	0	1105
AC_000187.1	AC169534.5	89.863	878	64	6	147293211	147294066	85766	84892	0	1105
AC_000187.1	AC169534.5	87.2	1000	91	14	144597647	144598638	98360	99330	0	1103
AC_000187.1	AC169534.5	89.92	873	64	8	144857111	144857975	142440	143296	0	1103
AC_000187.1	AC169534.5	86.987	999	104	10	145819744	145820740	98363	99337	0	1101
AC_000187.1	AC169534.5	87	1000	102	11	144116220	144117205	141415	142400	0	1101
AC_000187.1	AC169534.5	85.259	1099	127	14	143204591	143205658	85986	84892	0	1099
AC_000187.1	AC169534.5	89.631	868	85	3	145721399	145722262	134503	135369	0	1099
AC_000187.1	AC169534.5	82.636	1267	195	17	143001764	143003012	21523	22782	0	1098
AC_000187.1	AC169534.5	83.361	1208	180	14	143465437	143466640	22806	21616	0	1098
AC_000187.1	AC169534.5	86.813	1001	110	11	147341875	147342861	85880	84888	0	1098
AC_000187.1	AC169534.5	85.388	1095	118	22	143355459	143356537	99431	98363	0	1098
AC_000187.1	AC169534.5	92.487	772	51	5	143700937	143701706	134609	135375	0	1098
AC_000187.1	AC169534.5	87.815	952	95	6	147182779	147183714	11345	12291	0	1096
AC_000187.1	AC169534.5	92.559	766	54	3	147238865	147239629	30131	30894	0	1096
AC_000187.1	AC169534.5	89.545	880	70	5	143310350	143311208	135364	134486	0	1096
AC_000187.1	AC169534.5	92.559	766	53	3	147238866	147239629	135364	134601	0	1096
AC_000187.1	AC169534.5	86.747	996	118	6	145819747	145820740	142400	141417	0	1096
AC_000187.1	AC169534.5	85.283	1094	123	14	144066461	144067540	99432	98363	0	1094
AC_000187.1	AC169534.5	90.965	819	62	9	143269270	143270078	23743	24559	0	1092
AC_000187.1	AC169534.5	90.965	819	62	5	146710408	146711222	64562	65372	0	1092
AC_000187.1	AC169534.5	90.51	843	56	8	147316624	147317445	85722	84883	0	1092
AC_000187.1	AC169534.5	83.613	1190	166	15	144152295	144153458	24547	23361	0	1090
AC_000187.1	AC169534.5	91.076	818	55	8	147316639	147317446	64562	65371	0	1090
AC_000187.1	AC169534.5	90.942	817	64	4	144966673	144967488	64562	65369	0	1090
AC_000187.1	AC169534.5	91.021	813	66	2	146525866	146526678	64562	65367	0	1090
AC_000187.1	AC169534.5	91.111	810	64	3	145908153	145908962	65372	64571	0	1090
AC_000187.1	AC169534.5	86.939	1003	89	17	144718535	144719501	86178	85182	0	1088
AC_000187.1	AC169534.5	92.706	754	53	2	147238877	147239629	24537	23785	0	1086
AC_000187.1	AC169534.5	87.058	989	94	17	144718542	144719501	31412	30429	0	1086
AC_000187.1	AC169534.5	87.657	956	90	12	144731518	144732446	31412	30458	0	1086
AC_000187.1	AC169534.5	91.913	779	60	3	145478885	145479661	135381	134604	0	1086
AC_000187.1	AC169534.5	90.72	819	68	3	147274259	147275077	64562	65372	0	1085
AC_000187.1	AC169534.5	79.934	1510	273	23	143938209	143939708	30124	28635	0	1083
AC_000187.1	AC169534.5	87.684	950	92	8	145678313	145679238	30132	31080	0	1083
AC_000187.1	AC169534.5	85.397	1082	114	22	143009377	143010441	44166	45220	0	1083
AC_000187.1	AC169534.5	87.41	969	89	10	144731511	144732446	86178	85210	0	1083
AC_000187.1	AC169534.5	88.403	914	87	12	147182778	147183674	135355	134444	0	1083
AC_000187.1	AC169534.5	87.067	982	95	13	144718542	144719499	12608	11635	0	1081
AC_000187.1	AC169534.5	90.798	815	66	4	147162097	147162910	65368	64562	0	1081
AC_000187.1	AC169534.5	85.128	1096	120	22	144420889	144421964	98363	99435	0	1081
AC_000187.1	AC169534.5	85.032	1089	133	16	145271118	145272200	99435	98371	0	1081
AC_000187.1	AC169534.5	88.395	922	76	16	144731512	144732406	141132	142049	0	1081
AC_000187.1	AC169534.5	87.605	952	90	14	144731518	144732446	12608	11662	0	1079
AC_000187.1	AC169534.5	82.229	1283	199	23	143985164	143986427	21533	22805	0	1079
AC_000187.1	AC169534.5	90.729	809	75	0	145908154	145908962	24552	23744	0	1079
AC_000187.1	AC169534.5	82.523	1316	146	41	143732895	143734156	40556	41841	0	1079
AC_000187.1	AC169534.5	86.217	1023	106	18	145819744	145820740	32154	33167	0	1075
AC_000187.1	AC169534.5	90.932	805	65	3	147911593	147912396	65359	64562	0	1075
AC_000187.1	AC169534.5	83.725	1149	173	11	143703274	143704415	22807	21666	0	1074
AC_000187.1	AC169534.5	89.976	838	71	8	146341348	146342183	64562	65388	0	1070
AC_000187.1	AC169534.5	90.465	818	68	7	146752840	146753655	65371	64562	0	1070
AC_000187.1	AC169534.5	87.137	964	99	11	143782996	143783938	85842	84883	0	1070
AC_000187.1	AC169534.5	90.378	821	67	5	144385633	144386451	64562	65372	0	1068
AC_000187.1	AC169534.5	90.564	816	64	5	146592106	146592916	64562	65369	0	1068
AC_000187.1	AC169534.5	90.529	813	69	5	146387956	146388767	64562	65367	0	1068
AC_000187.1	AC169534.5	90.706	807	68	2	143943193	143943999	64570	65369	0	1068
AC_000187.1	AC169534.5	90.378	821	67	5	144315647	144316457	134551	135369	0	1068
AC_000187.1	AC169534.5	88.432	899	87	10	145660968	145661863	141514	142398	0	1068
AC_000187.1	AC169534.5	86.318	994	118	7	144597653	144598638	11339	12322	0	1066
AC_000187.1	AC169534.5	83.362	1166	180	13	143159145	143160302	22809	21650	0	1066
AC_000187.1	AC169534.5	81.989	1277	211	13	145598976	145600238	23266	24537	0	1066
AC_000187.1	AC169534.5	84.601	1104	136	14	144437598	144438675	27630	26535	0	1066
AC_000187.1	AC169534.5	87.594	927	105	7	143233385	143234307	27455	26535	0	1066
AC_000187.1	AC169534.5	90.354	819	69	4	145974864	145975680	65372	64562	0	1066
AC_000187.1	AC169534.5	87.033	964	101	12	144850008	144850961	135370	136319	0	1066
AC_000187.1	AC169534.5	85.237	1077	111	31	145576730	145577763	30132	31203	0	1064
AC_000187.1	AC169534.5	85.797	1035	112	13	147274077	147275087	33164	32141	0	1064
AC_000187.1	AC169534.5	85.965	1026	108	14	143570832	143571831	33167	32152	0	1064
AC_000187.1	AC169534.5	85.941	1010	127	6	145819743	145820740	84886	85892	0	1064
AC_000187.1	AC169534.5	84.954	1090	120	15	143204591	143205660	99431	98366	0	1064
AC_000187.1	AC169534.5	85.209	1075	114	22	145576731	145577763	24547	23476	0	1062
AC_000187.1	AC169534.5	87.899	909	103	4	144336614	144337520	26535	27438	0	1062
AC_000187.1	AC169534.5	87.261	942	106	9	143067582	143068517	26599	27532	0	1062
AC_000187.1	AC169534.5	79.813	1501	269	29	144285146	144286633	28635	30114	0	1062
AC_000187.1	AC169534.5	79.827	1502	267	30	144279720	144281199	34061	35548	0	1062
AC_000187.1	AC169534.5	90.517	812	66	4	146854315	146855122	64562	65366	0	1062
AC_000187.1	AC169534.5	90.506	811	68	4	143696835	143697645	64571	65372	0	1062
AC_000187.1	AC169534.5	87.899	909	103	4	144277620	144278523	85529	86435	0	1062
AC_000187.1	AC169534.5	87.328	947	96	12	143782996	143783931	141467	142400	0	1062
AC_000187.1	AC169534.5	89.277	858	78	9	144966627	144967483	141556	142400	0	1062
AC_000187.1	AC169534.5	82.222	1260	197	17	145598997	145600240	12592	11344	0	1061
AC_000187.1	AC169534.5	87.25	949	97	7	145678314	145679238	24547	23599	0	1061
AC_000187.1	AC169534.5	90.517	812	63	3	144901986	144902784	31218	32028	0	1061
AC_000187.1	AC169534.5	90.453	817	61	6	145622675	145623477	85696	84883	0	1061
AC_000187.1	AC169534.5	87.433	931	106	7	143036496	143037416	85505	86434	0	1061
AC_000187.1	AC169534.5	87.961	922	82	19	144718536	144719432	141132	142049	0	1061
AC_000187.1	AC169534.5	84.707	1092	133	15	143204591	143205661	141323	142401	0	1061
AC_000187.1	AC169534.5	89.424	851	76	8	147207973	147208822	141568	142405	0	1061
AC_000187.1	AC169534.5	88.164	904	87	9	143714221	143715109	12237	11339	0	1059
AC_000187.1	AC169534.5	90.232	819	69	8	143709433	143710248	65372	64562	0	1059
AC_000187.1	AC169534.5	87.232	932	116	3	143636679	143637608	85505	86435	0	1059
AC_000187.1	AC169534.5	84.75	1082	137	23	144221200	144222268	98366	99432	0	1059
AC_000187.1	AC169534.5	88.261	903	80	18	143016425	143017307	12237	11341	0	1057
AC_000187.1	AC169534.5	84.149	1104	161	11	146387668	146388767	21713	22806	0	1057
AC_000187.1	AC169534.5	91.645	766	60	4	145478899	145479661	24552	23788	0	1057
AC_000187.1	AC169534.5	88.119	909	82	12	143118518	143119407	85784	84883	0	1057
AC_000187.1	AC169534.5	85.192	1040	140	9	144499352	144500386	11340	12370	0	1055
AC_000187.1	AC169534.5	88.763	881	74	6	143310350	143311208	30132	31009	0	1055
AC_000187.1	AC169534.5	85.784	1027	111	17	147097203	147098205	32152	33167	0	1055
AC_000187.1	AC169534.5	80.616	1429	222	36	143282365	143283782	23163	24547	0	1053
AC_000187.1	AC169534.5	91.721	761	59	4	145478903	145479661	30133	30891	0	1053
AC_000187.1	AC169534.5	85.91	1022	104	19	147133692	147134681	33167	32154	0	1053
AC_000187.1	AC169534.5	85.658	1011	133	9	143377058	143378062	39309	38305	0	1053
AC_000187.1	AC169534.5	87.025	948	104	10	143782996	143783931	12279	11339	0	1051
AC_000187.1	AC169534.5	83.435	1153	169	12	144512095	144513234	11346	12489	0	1051
AC_000187.1	AC169534.5	81.172	1365	208	35	143582491	143583836	19018	17684	0	1051
AC_000187.1	AC169534.5	90.074	816	73	3	144951678	144952492	65370	64562	0	1051
AC_000187.1	AC169534.5	90.16	813	72	5	146779533	146780344	65367	64562	0	1051
AC_000187.1	AC169534.5	91.91	754	58	2	145478896	145479648	65374	64623	0	1051
AC_000187.1	AC169534.5	82.047	1270	195	19	145598985	145600239	134103	135354	0	1051
AC_000187.1	AC169534.5	88.545	873	90	8	145721399	145722264	23687	24556	0	1050
AC_000187.1	AC169534.5	91.7	759	59	4	143700937	143701695	30886	30132	0	1050
AC_000187.1	AC169534.5	84.531	1099	128	24	144438223	144439302	99435	98360	0	1050
AC_000187.1	AC169534.5	81.839	1283	200	28	143355281	143356538	21533	22807	0	1048
AC_000187.1	AC169534.5	87.049	942	105	9	147182789	147183714	24528	23588	0	1048
AC_000187.1	AC169534.5	91.492	764	62	3	144410022	144410783	30935	30173	0	1048
AC_000187.1	AC169534.5	90.074	816	70	5	146303790	146304604	64562	65367	0	1048
AC_000187.1	AC169534.5	79.548	1550	254	40	143237069	143238568	86435	84899	0	1048
AC_000187.1	AC169534.5	86.85	943	116	8	143116340	143117279	99432	98495	0	1048
AC_000187.1	AC169534.5	83.537	1148	160	20	144512102	144513232	22789	21654	0	1046
AC_000187.1	AC169534.5	90.311	805	68	7	143269270	143270065	30936	30133	0	1046
AC_000187.1	AC169534.5	85.603	1028	112	18	143942996	143943998	33169	32153	0	1046
AC_000187.1	AC169534.5	89.963	817	73	5	143341365	143342179	65371	64562	0	1046
AC_000187.1	AC169534.5	90.037	813	74	3	147511891	147512703	65367	64562	0	1046
AC_000187.1	AC169534.5	86.235	988	109	14	147341875	147342861	99325	98364	0	1046
AC_000187.1	AC169534.5	87.473	926	92	7	145678313	145679214	135364	134439	0	1046
AC_000187.1	AC169534.5	86.943	942	108	9	143067582	143068517	12030	12962	0	1044
AC_000187.1	AC169534.5	83.247	1152	177	8	144512095	144513234	24537	23390	0	1044
AC_000187.1	AC169534.5	81.504	1303	212	21	145598959	145600240	31435	30141	0	1044
AC_000187.1	AC169534.5	92.297	740	50	3	143867730	143868467	49884	50618	0	1044
AC_000187.1	AC169534.5	89.866	819	74	4	144878172	144878990	65371	64562	0	1044
AC_000187.1	AC169534.5	89.951	816	72	6	147421430	147422245	65367	64562	0	1044
AC_000187.1	AC169534.5	90.16	813	64	4	146076967	146077770	64562	65367	0	1044
AC_000187.1	AC169534.5	90.123	810	71	4	145661054	145661863	64562	65362	0	1044
AC_000187.1	AC169534.5	90.098	818	62	9	143269270	143270069	85699	84883	0	1044
AC_000187.1	AC169534.5	89.136	856	69	6	144951678	144952532	98360	99192	0	1044
AC_000187.1	AC169534.5	89.072	851	79	9	144951684	144952532	142400	141562	0	1044
AC_000187.1	AC169534.5	89.988	819	65	4	146169083	146169892	64562	65372	0	1042
AC_000187.1	AC169534.5	82.931	1201	162	15	144152295	144153458	84887	86081	0	1042
AC_000187.1	AC169534.5	87.816	911	83	18	145660955	145661863	99252	98368	0	1042
AC_000187.1	AC169534.5	91.656	755	60	2	146193201	146193952	134620	135374	0	1042
AC_000187.1	AC169534.5	83.054	1192	159	22	144152298	144153461	142400	141224	0	1042
AC_000187.1	AC169534.5	86.307	964	123	5	143510624	143511583	12297	11339	0	1040
AC_000187.1	AC169534.5	89.626	829	71	8	147882793	147883607	31977	31150	0	1040
AC_000187.1	AC169534.5	87.95	888	97	7	145660978	145661863	12220	11341	0	1038
AC_000187.1	AC169534.5	87.284	928	95	14	144106641	144107552	12353	11433	0	1038
AC_000187.1	AC169534.5	85.976	984	122	11	145839667	145840637	24542	23562	0	1038
AC_000187.1	AC169534.5	88.409	880	78	7	143310351	143311208	24547	23670	0	1038
AC_000187.1	AC169534.5	86.646	951	111	6	147182779	147183714	30142	31091	0	1038
AC_000187.1	AC169534.5	85.142	1023	142	8	144499370	144500386	30152	31170	0	1038
AC_000187.1	AC169534.5	85.7	1014	112	12	147911593	147912581	32162	33167	0	1038
AC_000187.1	AC169534.5	89.914	813	73	4	145059130	145059940	65367	64562	0	1038
AC_000187.1	AC169534.5	89.914	813	73	4	145981263	145982073	64562	65367	0	1038
AC_000187.1	AC169534.5	89.828	816	74	5	143269269	143270075	134558	135373	0	1038
AC_000187.1	AC169534.5	89.841	817	70	8	143783131	143783940	64562	65372	0	1037
AC_000187.1	AC169534.5	84.278	1094	138	24	143778390	143779475	99432	98365	0	1037
AC_000187.1	AC169534.5	85.888	985	123	7	145839666	145840639	11340	12319	0	1035
AC_000187.1	AC169534.5	81.69	1278	203	19	144221200	144222453	22803	21533	0	1035
AC_000187.1	AC169534.5	83.85	1096	168	9	143709437	143710529	22806	21717	0	1035
AC_000187.1	AC169534.5	88.413	863	94	4	145721399	145722257	30992	30132	0	1035
AC_000187.1	AC169534.5	84.537	1080	130	19	143001970	143003039	99412	98360	0	1035
AC_000187.1	AC169534.5	89.231	845	67	9	147207972	147208815	99188	98367	0	1035
AC_000187.1	AC169534.5	83.304	1132	177	12	143167401	143168527	22809	21685	0	1033
AC_000187.1	AC169534.5	84.904	1040	137	17	147133654	147134681	21775	22806	0	1033
AC_000187.1	AC169534.5	85.658	1011	111	12	147162090	147163075	32146	33147	0	1033
AC_000187.1	AC169534.5	89.816	815	70	8	143500766	143501574	34654	33847	0	1033
AC_000187.1	AC169534.5	84.73	1074	119	22	143763399	143764459	99435	98394	0	1033
AC_000187.1	AC169534.5	88.009	884	92	8	146779538	146780419	142398	141527	0	1033
AC_000187.1	AC169534.5	89.277	830	80	4	143746857	143747678	23731	24559	0	1031
AC_000187.1	AC169534.5	85.366	1025	116	13	146341163	146342162	33167	32152	0	1031
AC_000187.1	AC169534.5	88.018	893	80	15	143118518	143119400	141525	142400	0	1031
AC_000187.1	AC169534.5	85.359	1004	136	10	145819740	145820739	22809	21813	0	1029
AC_000187.1	AC169534.5	80.508	1416	215	40	143237066	143238442	31680	30287	0	1029
AC_000187.1	AC169534.5	85.449	1024	109	16	146649900	146650894	33167	32155	0	1029
AC_000187.1	AC169534.5	90.201	796	69	4	144175267	144176061	65349	64562	0	1029
AC_000187.1	AC169534.5	89.467	826	72	9	145908155	145908968	84883	85705	0	1029
AC_000187.1	AC169534.5	85.758	983	127	9	145839668	145840639	30139	31119	0	1027
AC_000187.1	AC169534.5	89.571	815	77	3	145219381	145220194	64562	65369	0	1027
AC_000187.1	AC169534.5	89.851	808	71	7	145622675	145623479	64573	65372	0	1027
AC_000187.1	AC169534.5	88.136	885	78	11	144878173	144879056	98360	99218	0	1027
AC_000187.1	AC169534.5	83.189	1154	162	16	144512095	144513234	135353	134218	0	1027
AC_000187.1	AC169534.5	85.903	986	114	12	145839666	145840639	135359	134387	0	1027
AC_000187.1	AC169534.5	88.041	878	91	8	144878180	144879056	142400	141536	0	1027
AC_000187.1	AC169534.5	92.066	731	55	3	146942854	146943582	30132	30861	0	1026
AC_000187.1	AC169534.5	89.487	818	76	5	143159143	143159958	65371	64562	0	1026
AC_000187.1	AC169534.5	89.668	813	72	5	147559698	147560505	64562	65367	0	1026
AC_000187.1	AC169534.5	85.462	1018	108	21	144283242	144284249	11339	12326	0	1024
AC_000187.1	AC169534.5	79.247	1513	281	28	147619701	147621203	30124	28635	0	1024
AC_000187.1	AC169534.5	85.462	1018	108	21	144262424	144263411	32157	33164	0	1024
AC_000187.1	AC169534.5	89.416	822	74	6	147097200	147098020	65371	64562	0	1024
AC_000187.1	AC169534.5	89.583	816	71	6	143448996	143449809	65367	64564	0	1024
AC_000187.1	AC169534.5	82.96	1162	170	17	144512095	144513234	84897	86052	0	1024
AC_000187.1	AC169534.5	85.203	1034	111	25	146064319	146065347	98359	99355	0	1024
AC_000187.1	AC169534.5	89.104	826	84	3	147912218	147913042	26535	27355	0	1022
AC_000187.1	AC169534.5	85.309	1021	114	12	146710226	146711218	33164	32152	0	1022
AC_000187.1	AC169534.5	86.892	946	82	19	143352366	143353295	43724	44643	0	1022
AC_000187.1	AC169534.5	85.758	983	120	12	143357742	143358716	46731	47701	0	1022
AC_000187.1	AC169534.5	91.111	765	52	6	147238877	147239629	84897	85657	0	1022
AC_000187.1	AC169534.5	89.435	814	78	3	145082967	145083780	65367	64562	0	1020
AC_000187.1	AC169534.5	90.826	763	68	1	144410016	144410776	134554	135316	0	1020
AC_000187.1	AC169534.5	89.435	814	77	4	144315647	144316452	23735	24547	0	1018
AC_000187.1	AC169534.5	89.435	814	77	4	144274820	144275632	64562	65367	0	1018
AC_000187.1	AC169534.5	81.438	1266	214	13	145598986	145600238	21539	22796	0	1016
AC_000187.1	AC169534.5	82.942	1149	175	10	144512102	144513234	30150	31293	0	1016
AC_000187.1	AC169534.5	85.361	1011	114	18	147341875	147342861	33155	32155	0	1016
AC_000187.1	AC169534.5	89.091	825	80	5	143746857	143747673	134547	135369	0	1016
AC_000187.1	AC169534.5	89.312	814	79	3	144315647	144316453	30944	30132	0	1014
AC_000187.1	AC169534.5	85.102	1027	116	19	143703274	143704273	32153	33169	0	1014
AC_000187.1	AC169534.5	85.142	1023	117	18	143709437	143710433	32154	33167	0	1014
AC_000187.1	AC169534.5	89.312	814	79	3	144281217	144282029	65368	64562	0	1014
AC_000187.1	AC169534.5	89.48	808	77	3	143137358	143138164	65362	64562	0	1014
AC_000187.1	AC169534.5	89.565	805	77	2	143223204	143224008	64565	65362	0	1014
AC_000187.1	AC169534.5	87.668	892	85	17	146779529	146780419	98360	99227	0	1014
AC_000187.1	AC169534.5	85.315	1001	124	11	144116220	144117205	12331	11339	0	1013
AC_000187.1	AC169534.5	85.059	1024	119	12	145974868	145975865	32152	33167	0	1013
AC_000187.1	AC169534.5	85.059	1024	119	12	145059130	145060127	32154	33169	0	1013
AC_000187.1	AC169534.5	85.599	993	111	14	144175280	144176248	32185	33169	0	1013
AC_000187.1	AC169534.5	86.492	955	90	17	143782996	143783938	99287	98360	0	1013
AC_000187.1	AC169534.5	92.405	711	52	1	147274372	147275082	115112	114404	0	1013
AC_000187.1	AC169534.5	84.843	1016	140	12	144499378	144500386	22779	21771	0	1011
AC_000187.1	AC169534.5	84.831	1035	123	11	146694089	146695097	33167	32141	0	1011
AC_000187.1	AC169534.5	83.1	1142	158	22	143763337	143764459	21650	22775	0	1007
AC_000187.1	AC169534.5	87.654	891	78	11	147882745	147883607	27801	26915	0	1007
AC_000187.1	AC169534.5	90.415	772	64	5	147238860	147239629	65375	64612	0	1007
AC_000187.1	AC169534.5	86.247	938	115	10	143105673	143106602	11339	12270	0	1005
AC_000187.1	AC169534.5	88.998	818	83	2	143746857	143747668	30948	30132	0	1005
AC_000187.1	AC169534.5	85.005	1027	113	23	143341368	143342364	32152	33167	0	1005
AC_000187.1	AC169534.5	89.011	819	81	4	143167398	143168215	65372	64562	0	1005
AC_000187.1	AC169534.5	84.34	1060	128	27	145576731	145577763	98363	99411	0	1003
AC_000187.1	AC169534.5	84.004	1094	124	19	146855940	146857008	98368	99435	0	1003
AC_000187.1	AC169534.5	87.457	877	100	7	144878180	144879054	11339	12207	0	1002
AC_000187.1	AC169534.5	84.902	1020	123	14	144283238	144284250	30132	31127	0	1002
AC_000187.1	AC169534.5	80.014	1471	200	44	143290768	143292178	30627	32063	0	1002
AC_000187.1	AC169534.5	84.902	1020	123	14	144281217	144282212	32153	33165	0	1002
AC_000187.1	AC169534.5	84.863	1024	121	12	146752845	146753842	32154	33169	0	1002
AC_000187.1	AC169534.5	88.902	829	70	11	143118595	143119414	64562	65377	0	1002
AC_000187.1	AC169534.5	89.506	810	59	11	145908155	145908963	98360	99144	0	1002
AC_000187.1	AC169534.5	86.865	906	105	3	143714222	143715113	134459	135364	0	1002
AC_000187.1	AC169534.5	89.206	806	79	4	143447254	143448056	26535	27335	0	1000
AC_000187.1	AC169534.5	84.98	1012	122	16	147169376	147170361	30150	31157	0	1000
AC_000187.1	AC169534.5	84.825	1028	119	12	146387765	146388767	33169	32154	0	1000
AC_000187.1	AC169534.5	88.971	816	80	5	143670101	143670914	64562	65369	0	1000
AC_000187.1	AC169534.5	84.235	1072	120	23	145576734	145577763	11339	12403	0	998
AC_000187.1	AC169534.5	89.053	813	78	5	143956987	143957795	65367	64562	0	998
AC_000187.1	AC169534.5	90.608	756	65	5	143700945	143701700	64623	65372	0	998
AC_000187.1	AC169534.5	87.571	877	90	7	145721399	145722260	85755	84883	0	998
AC_000187.1	AC169534.5	84.834	1022	120	17	146854128	146855122	33168	32155	0	996
AC_000187.1	AC169534.5	78.563	1614	272	46	144524296	144525862	35653	34067	0	996
AC_000187.1	AC169534.5	88.943	814	80	5	143321326	143322137	64562	65367	0	996
AC_000187.1	AC169534.5	87.5	888	79	11	143310351	143311208	84887	85772	0	996
AC_000187.1	AC169534.5	88.051	862	75	19	144966627	144967486	99198	98363	0	996
AC_000187.1	AC169534.5	87.119	885	105	6	146779538	146780419	11341	12219	0	994
AC_000187.1	AC169534.5	80.72	1333	209	33	143002703	143004007	19252	17940	0	994
AC_000187.1	AC169534.5	84.39	1025	147	12	144499370	144500386	24528	23509	0	994
AC_000187.1	AC169534.5	84.789	1019	124	15	143226003	143226994	26537	27551	0	994
AC_000187.1	AC169534.5	84.863	1024	114	13	146076780	146077770	33169	32154	0	994
AC_000187.1	AC169534.5	88.875	827	67	10	147316624	147317438	141587	142400	0	994
AC_000187.1	AC169534.5	82.786	1127	179	15	145082960	145084081	22812	21696	0	992
AC_000187.1	AC169534.5	84.683	1025	124	19	147169369	147170365	24537	23518	0	992
AC_000187.1	AC169534.5	84.615	1027	127	22	146064322	146065328	32152	33167	0	992
AC_000187.1	AC169534.5	90.738	745	67	2	146193204	146193947	64629	65372	0	992
AC_000187.1	AC169534.5	84.145	1047	142	13	144499346	144500386	135364	134336	0	992
AC_000187.1	AC169534.5	80.915	1289	218	15	145598965	145600240	141122	142395	0	992
AC_000187.1	AC169534.5	84.541	1035	122	21	143669916	143670922	33167	32143	0	990
AC_000187.1	AC169534.5	88.821	814	82	4	144116407	144117214	64562	65372	0	990
AC_000187.1	AC169534.5	85.908	958	101	12	145678314	145679238	84887	85843	0	990
AC_000187.1	AC169534.5	85.939	953	105	10	147182788	147183714	84905	85854	0	990
AC_000187.1	AC169534.5	80.949	1286	214	26	143252010	143253274	21534	22809	0	989
AC_000187.1	AC169534.5	87.208	899	77	21	143118518	143119407	99229	98360	0	989
AC_000187.1	AC169534.5	87.644	866	88	16	143310351	143311208	98363	99217	0	989
AC_000187.1	AC169534.5	84.77	998	136	16	147162081	147163072	22822	21835	0	987
AC_000187.1	AC169534.5	88.537	820	86	4	146694274	146695093	64562	65373	0	987
AC_000187.1	AC169534.5	88.475	833	74	9	143746857	143747671	85711	84883	0	987
AC_000187.1	AC169534.5	92.275	699	48	3	146854428	146855122	115112	114416	0	987
AC_000187.1	AC169534.5	90.701	742	68	1	147046125	147046866	134623	135363	0	987
AC_000187.1	AC169534.5	87.586	870	84	9	147293211	147294068	141543	142400	0	987
AC_000187.1	AC169534.5	89.166	803	72	9	145908162	145908962	142400	141611	0	987
AC_000187.1	AC169534.5	84.518	1027	126	14	143696639	143697641	33169	32152	0	985
AC_000187.1	AC169534.5	88.609	834	64	12	143937232	143938055	44408	45220	0	985
AC_000187.1	AC169534.5	80.69	1305	220	16	145598959	145600238	86194	84897	0	985
AC_000187.1	AC169534.5	86	950	97	18	147182779	147183714	98372	99299	0	985
AC_000187.1	AC169534.5	89.44	786	76	7	143067582	143068364	141716	140935	0	985
AC_000187.1	AC169534.5	84.615	1001	141	11	146710226	146711219	21815	22809	0	983
AC_000187.1	AC169534.5	88.834	806	82	4	143449633	143450435	26535	27335	0	983
AC_000187.1	AC169534.5	84.555	1023	125	11	145219196	145220193	33167	32153	0	983
AC_000187.1	AC169534.5	91.528	720	52	6	147299184	147299901	33738	34450	0	983
AC_000187.1	AC169534.5	88.821	814	73	4	147293270	147294072	64562	65368	0	983
AC_000187.1	AC169534.5	88.564	822	78	4	143465437	143466258	65367	64562	0	983
AC_000187.1	AC169534.5	91.377	719	61	1	146193245	146193962	115112	114394	0	983
AC_000187.1	AC169534.5	91.725	713	52	5	147162089	147162797	114403	115112	0	983
AC_000187.1	AC169534.5	90.4	750	67	4	146193201	146193946	23804	24552	0	981
AC_000187.1	AC169534.5	90.959	730	64	2	146942855	146943582	24547	23818	0	981
AC_000187.1	AC169534.5	90.566	742	68	2	147046125	147046866	30872	30133	0	981
AC_000187.1	AC169534.5	84.503	1026	124	11	147421427	147422428	32151	33165	0	981
AC_000187.1	AC169534.5	84.57	1024	120	16	146591921	146592915	33167	32153	0	981
AC_000187.1	AC169534.5	90.579	743	67	2	147046124	147046866	64628	65367	0	981
AC_000187.1	AC169534.5	90.374	748	69	3	143700937	143701684	23793	24537	0	979
AC_000187.1	AC169534.5	88.834	806	78	4	143395100	143395898	26535	27335	0	979
AC_000187.1	AC169534.5	84.503	1026	122	19	143159146	143160142	32152	33169	0	979
AC_000187.1	AC169534.5	88.457	823	79	5	144780756	144781571	65369	64556	0	979
AC_000187.1	AC169534.5	88.561	813	85	3	143234129	143234940	64562	65367	0	979
AC_000187.1	AC169534.5	88.645	819	73	10	143446621	143447432	65367	64562	0	979
AC_000187.1	AC169534.5	89.806	775	63	6	145478900	145479661	84883	85654	0	979
AC_000187.1	AC169534.5	88.517	836	60	9	147316624	147317448	99167	98357	0	979
AC_000187.1	AC169534.5	78.345	1607	282	42	144524301	144525862	119368	117783	0	979
AC_000187.1	AC169534.5	88.642	810	83	6	145908162	145908968	11339	12142	0	977
AC_000187.1	AC169534.5	90.444	743	70	1	147046125	147046867	23807	24548	0	977
AC_000187.1	AC169534.5	88.645	819	72	10	144597650	144598460	65367	64562	0	977
AC_000187.1	AC169534.5	91.869	701	54	2	147046166	147046866	115112	114415	0	976
AC_000187.1	AC169534.5	86.424	906	105	6	143016426	143017313	134459	135364	0	976
AC_000187.1	AC169534.5	87.805	861	70	10	143310354	143311192	142400	141553	0	976
AC_000187.1	AC169534.5	87.311	859	100	5	144966627	144967483	12190	11339	0	974
AC_000187.1	AC169534.5	80.742	1293	212	28	147642789	147644060	12622	11346	0	974
AC_000187.1	AC169534.5	82.954	1097	169	16	144757953	144759039	21720	22808	0	974
AC_000187.1	AC169534.5	92.174	690	53	1	147336962	147337651	23867	24555	0	974
AC_000187.1	AC169534.5	90.431	742	67	3	146193204	146193942	30872	30132	0	974
AC_000187.1	AC169534.5	88.438	813	87	3	145678312	145679122	65369	64562	0	974
AC_000187.1	AC169534.5	90.331	755	56	7	147046125	147046867	85635	84886	0	974
AC_000187.1	AC169534.5	86.615	904	93	13	143888261	143889145	86338	85444	0	974
AC_000187.1	AC169534.5	83.185	1124	130	35	143941435	143942546	99437	98361	0	974
AC_000187.1	AC169534.5	91.655	707	54	4	146388069	146388774	115112	114410	0	974
AC_000187.1	AC169534.5	90.566	742	61	6	144199833	144200569	135364	134627	0	974
AC_000187.1	AC169534.5	87.427	851	100	4	144951684	144952532	11339	12184	0	972
AC_000187.1	AC169534.5	84.054	1041	132	18	143010884	143011897	46969	48002	0	972
AC_000187.1	AC169534.5	91.738	702	54	3	147238866	147239566	114414	115112	0	972
AC_000187.1	AC169534.5	84.293	1025	127	12	144283239	144284254	24547	23548	0	970
AC_000187.1	AC169534.5	89.392	773	78	3	144410016	144410785	23738	24509	0	970
AC_000187.1	AC169534.5	84.293	1025	127	12	144274633	144275632	33169	32154	0	970
AC_000187.1	AC169534.5	88.523	819	71	7	145576955	145577763	135109	134304	0	970
AC_000187.1	AC169534.5	84.272	1030	124	13	147169361	147170365	135361	134345	0	970
AC_000187.1	AC169534.5	87.209	860	99	6	145721399	145722253	12192	11339	0	968
AC_000187.1	AC169534.5	88.136	826	82	6	147316624	147317438	12159	11339	0	968
AC_000187.1	AC169534.5	84.277	1024	128	14	143167402	143168400	32152	33167	0	968
AC_000187.1	AC169534.5	84.308	1026	124	19	143233942	143234940	33169	32154	0	968
AC_000187.1	AC169534.5	88.2	822	83	7	143510769	143511586	64556	65367	0	968
AC_000187.1	AC169534.5	88.136	826	83	8	144423975	144424795	64562	65377	0	968
AC_000187.1	AC169534.5	88.329	814	86	4	144758227	144759038	64562	65368	0	968
AC_000187.1	AC169534.5	87.011	870	99	7	143978489	143979345	135369	134501	0	968
AC_000187.1	AC169534.5	85.519	953	108	15	147182779	147183714	142394	141455	0	968
AC_000187.1	AC169534.5	81.605	1196	194	15	143512959	143514135	21618	22806	0	966
AC_000187.1	AC169534.5	87.802	828	97	3	143714222	143715046	31036	30210	0	966
AC_000187.1	AC169534.5	84.631	1002	121	11	146525702	146526678	33147	32154	0	966
AC_000187.1	AC169534.5	84.308	1026	121	21	145080527	145081526	33167	32156	0	966
AC_000187.1	AC169534.5	88.575	814	69	14	144410016	144410815	64565	65368	0	966
AC_000187.1	AC169534.5	83.303	1102	130	33	144152295	144153369	98363	99437	0	966
AC_000187.1	AC169534.5	91.176	714	59	3	143700993	143701706	115112	114403	0	966
AC_000187.1	AC169534.5	90.392	739	65	4	146942848	146943582	135370	134634	0	966
AC_000187.1	AC169534.5	84.18	1024	130	10	147511891	147512890	32154	33169	0	965
AC_000187.1	AC169534.5	90.366	737	67	3	144199831	144200565	65370	64636	0	965
AC_000187.1	AC169534.5	87.256	871	79	16	147293211	147294071	99211	98363	0	965
AC_000187.1	AC169534.5	91.384	708	56	4	144878171	144878877	114409	115112	0	965
AC_000187.1	AC169534.5	88.409	811	81	5	144858306	144859113	143811	144611	0	965
AC_000187.1	AC169534.5	91.36	706	57	3	145908154	145908858	114410	115112	0	963
AC_000187.1	AC169534.5	85.622	925	123	8	143105672	143106588	135361	134439	0	963
AC_000187.1	AC169534.5	87.337	845	99	5	147207973	147208815	12178	11340	0	961
AC_000187.1	AC169534.5	80.908	1278	192	27	143225377	143226613	22802	21536	0	961
AC_000187.1	AC169534.5	84.669	998	116	14	147559514	147560484	33167	32180	0	961
AC_000187.1	AC169534.5	91.501	706	48	5	145467317	145468010	85500	86205	0	961
AC_000187.1	AC169534.5	77.087	1737	352	31	143012289	143014012	121524	119821	0	961
AC_000187.1	AC169534.5	89.481	770	67	5	143067582	143068350	134665	133909	0	961
AC_000187.1	AC169534.5	87.893	826	86	9	146397232	146398050	12157	11339	0	959
AC_000187.1	AC169534.5	84.343	990	144	11	147341875	147342861	21824	22805	0	959
AC_000187.1	AC169534.5	91.453	702	55	3	144966787	144967487	115111	114414	0	959
AC_000187.1	AC169534.5	79.266	1471	231	38	143237144	143238568	133909	135351	0	959
AC_000187.1	AC169534.5	80.514	1283	221	17	147642797	147644060	23265	24537	0	957
AC_000187.1	AC169534.5	87.985	824	81	6	144901986	144902793	26983	27804	0	957
AC_000187.1	AC169534.5	84.082	1024	130	12	143321139	143322137	33169	32154	0	957
AC_000187.1	AC169534.5	90.133	750	55	8	146164899	146165630	134624	135372	0	957
AC_000187.1	AC169534.5	84.122	1014	133	14	147169376	147170365	22789	21780	0	955
AC_000187.1	AC169534.5	84.184	999	143	15	146854132	146855122	21814	22805	0	955
AC_000187.1	AC169534.5	78.439	1512	293	29	144368861	144370362	28636	30124	0	955
AC_000187.1	AC169534.5	84.247	1022	117	26	143137358	143138346	32159	33169	0	955
AC_000187.1	AC169534.5	87.971	823	81	5	147517170	147517989	65369	64562	0	955
AC_000187.1	AC169534.5	84.406	994	131	9	145839667	145840639	84892	85882	0	955
AC_000187.1	AC169534.5	91.404	698	58	1	147511891	147512588	114415	115110	0	955
AC_000187.1	AC169534.5	78.439	1512	293	28	144279721	144281209	117778	119279	0	955
AC_000187.1	AC169534.5	80.543	1290	212	20	147642789	147644060	134085	135353	0	955
AC_000187.1	AC169534.5	81.616	1213	168	30	143098700	143099865	21533	22737	0	953
AC_000187.1	AC169534.5	92.62	664	48	1	147336962	147337625	30812	30150	0	953
AC_000187.1	AC169534.5	87.805	820	92	3	146650084	146650902	64562	65374	0	953
AC_000187.1	AC169534.5	88.308	804	82	7	143269269	143270065	64569	65367	0	953
AC_000187.1	AC169534.5	90.884	713	61	3	146341461	146342172	115112	114403	0	953
AC_000187.1	AC169534.5	83.865	1035	129	18	143956976	143957980	32141	33167	0	952
AC_000187.1	AC169534.5	83.961	1035	123	25	143446612	143447617	32147	33167	0	952
AC_000187.1	AC169534.5	85.169	944	122	9	145044235	145045165	98493	99431	0	952
AC_000187.1	AC169534.5	91.064	705	61	1	147208120	147208824	115112	114410	0	952
AC_000187.1	AC169534.5	86.598	873	102	5	147293211	147294072	12203	11335	0	950
AC_000187.1	AC169534.5	79.558	1404	230	32	143237069	143238442	12866	11490	0	950
AC_000187.1	AC169534.5	85.068	951	121	8	143963461	143964392	32063	31115	0	950
AC_000187.1	AC169534.5	85.021	968	107	20	144096051	144096989	32209	33167	0	950
AC_000187.1	AC169534.5	89.933	745	63	6	144793606	144794346	65298	64562	0	950
AC_000187.1	AC169534.5	91.064	705	60	2	143696940	143697644	115111	114410	0	950
AC_000187.1	AC169534.5	92.377	669	48	3	143490997	143491663	134678	135345	0	950
AC_000187.1	AC169534.5	81.43	1217	174	25	143603992	143605174	21951	23149	0	948
AC_000187.1	AC169534.5	85.453	928	116	15	144106642	144107553	23527	24451	0	948
AC_000187.1	AC169534.5	83.953	1022	130	12	145981078	145982073	33167	32154	0	948
AC_000187.1	AC169534.5	85.761	913	110	14	143718654	143719558	34654	33754	0	948
AC_000187.1	AC169534.5	93.949	628	36	2	147032238	147032865	37742	38367	0	948
AC_000187.1	AC169534.5	88.49	808	62	15	145622675	145623477	99141	98360	0	948
AC_000187.1	AC169534.5	90.973	709	57	4	146710521	146711225	115112	114407	0	948
AC_000187.1	AC169534.5	91.206	705	50	5	147316752	147317446	115112	114410	0	948
AC_000187.1	AC169534.5	91.168	702	57	4	144951680	144952379	114414	115112	0	948
AC_000187.1	AC169534.5	93.829	632	35	3	144935971	144936602	117665	118292	0	948
AC_000187.1	AC169534.5	89.564	757	66	7	145478907	145479662	142398	141654	0	948
AC_000187.1	AC169534.5	85.288	938	114	14	146629268	146630187	26961	27892	0	946
AC_000187.1	AC169534.5	89.851	739	71	4	144199833	144200569	30132	30868	0	946
AC_000187.1	AC169534.5	84.164	1023	112	17	145843317	145844297	33167	32153	0	946
AC_000187.1	AC169534.5	94.608	612	32	1	147155607	147156217	34785	35396	0	946
AC_000187.1	AC169534.5	85.216	947	111	9	144866950	144867873	99433	98493	0	946
AC_000187.1	AC169534.5	91.193	704	50	7	146600890	146601586	135368	134670	0	946
AC_000187.1	AC169534.5	86.876	861	93	12	145721399	145722253	141554	142400	0	946
AC_000187.1	AC169534.5	86.099	892	106	11	143118518	143119400	12221	11339	0	944
AC_000187.1	AC169534.5	82.733	1083	165	16	144238527	144239596	22807	21734	0	944
AC_000187.1	AC169534.5	85.746	905	115	7	143714222	143715112	23643	24547	0	944
AC_000187.1	AC169534.5	80.264	1287	226	23	144411214	144412488	29974	28704	0	944
AC_000187.1	AC169534.5	89.837	738	71	4	143295309	143296044	30867	30132	0	944
AC_000187.1	AC169534.5	83.685	1042	128	16	143448981	143449996	32142	33167	0	944
AC_000187.1	AC169534.5	87.946	813	83	5	147133877	147134681	64562	65367	0	944
AC_000187.1	AC169534.5	91.013	701	61	1	143943298	143943998	115112	114414	0	944
AC_000187.1	AC169534.5	91.236	696	57	3	145661167	145661862	115112	114421	0	944
AC_000187.1	AC169534.5	86.483	873	103	10	143036496	143037356	141804	140935	0	944
AC_000187.1	AC169534.5	84.35	984	131	9	144728499	144729461	21527	22508	0	942
AC_000187.1	AC169534.5	80.516	1278	207	26	144001264	144002512	21539	22803	0	942
AC_000187.1	AC169534.5	84.296	987	132	12	146064367	146065347	22763	21794	0	942
AC_000187.1	AC169534.5	89.46	759	63	7	143700937	143701684	85649	84897	0	942
AC_000187.1	AC169534.5	91.168	702	48	4	147336962	147337652	85575	84877	0	941
AC_000187.1	AC169534.5	90.476	714	66	1	144385746	144386459	115112	114401	0	941
AC_000187.1	AC169534.5	90.678	708	64	1	146525979	146526686	115112	114407	0	941
AC_000187.1	AC169534.5	90.476	714	66	1	144365484	144366195	135377	134664	0	941
AC_000187.1	AC169534.5	85.269	930	115	16	144106641	144107553	31153	30229	0	939
AC_000187.1	AC169534.5	83.934	1027	118	24	144066556	144067544	33167	32150	0	939
AC_000187.1	AC169534.5	83.675	1023	139	20	147517171	147518173	32153	33167	0	939
AC_000187.1	AC169534.5	83.789	1024	130	15	146303606	146304604	33166	32154	0	939
AC_000187.1	AC169534.5	90.49	715	63	3	145622777	145623488	115112	114400	0	939
AC_000187.1	AC169534.5	89.362	752	73	4	143295306	143296053	134625	135373	0	939
AC_000187.1	AC169534.5	90.123	729	62	2	144230718	144231436	134636	135364	0	939
AC_000187.1	AC169534.5	89.716	739	70	4	146596888	146597623	135373	134638	0	939
AC_000187.1	AC169534.5	88.831	770	77	5	144277620	144278385	23913	23149	0	937
AC_000187.1	AC169534.5	87.305	835	86	12	144384991	144385811	27363	26535	0	937
AC_000187.1	AC169534.5	89.243	753	76	2	144274247	144274998	27283	26535	0	937
AC_000187.1	AC169534.5	83.707	1025	134	11	145082967	145083967	32154	33169	0	937
AC_000187.1	AC169534.5	91.292	689	56	3	146600890	146601575	65371	64684	0	937
AC_000187.1	AC169534.5	92.09	670	46	7	143926451	143927113	86171	85502	0	937
AC_000187.1	AC169534.5	90.476	714	63	4	147421419	147422132	114404	115112	0	937
AC_000187.1	AC169534.5	87.365	831	87	9	144277623	144278448	134726	133909	0	937
AC_000187.1	AC169534.5	87.47	838	74	13	143888261	143889080	133931	134755	0	937
AC_000187.1	AC169534.5	85.021	948	110	9	145678317	145679238	11339	12280	0	935
AC_000187.1	AC169534.5	87.53	826	82	12	143746861	143747677	64562	65375	0	935
AC_000187.1	AC169534.5	90.665	707	61	4	143159142	143159846	114409	115112	0	935
AC_000187.1	AC169534.5	90.652	706	63	2	146779527	146780231	114409	115112	0	935
AC_000187.1	AC169534.5	90.87	701	59	4	143709437	143710135	114415	115112	0	935
AC_000187.1	AC169534.5	78.849	1494	236	51	143740431	143741870	142400	140933	0	935
AC_000187.1	AC169534.5	85.336	907	127	4	143105702	143106602	24515	23609	0	933
AC_000187.1	AC169534.5	88.701	770	80	4	145218791	145219558	27299	26535	0	933
AC_000187.1	AC169534.5	87.868	816	72	8	145843502	145844298	64562	65369	0	933
AC_000187.1	AC169534.5	89.674	736	71	4	146942849	146943582	65372	64640	0	933
AC_000187.1	AC169534.5	91.803	671	53	1	146526949	146527619	65368	64700	0	933
AC_000187.1	AC169534.5	83.673	1029	129	17	147169369	147170362	84897	85921	0	933
AC_000187.1	AC169534.5	89.267	764	56	11	145478900	145479661	98360	99099	0	933
AC_000187.1	AC169534.5	90.153	721	66	4	143341350	143342068	114395	115112	0	933
AC_000187.1	AC169534.5	90.638	705	62	3	145478899	145479601	114410	115112	0	933
AC_000187.1	AC169534.5	92.98	641	44	1	144949496	144950135	135368	134728	0	933
AC_000187.1	AC169534.5	90.278	720	58	6	145467303	145468010	23956	23237	0	931
AC_000187.1	AC169534.5	87.097	837	91	12	145977524	145978351	27649	28477	0	931
AC_000187.1	AC169534.5	91.483	681	52	4	146600894	146601569	30132	30811	0	931
AC_000187.1	AC169534.5	87.273	825	94	10	146397236	146398053	30953	30133	0	931
AC_000187.1	AC169534.5	87.793	811	79	9	144392684	144393482	64562	65364	0	931
AC_000187.1	AC169534.5	93.73	622	38	1	147032238	147032859	121061	121681	0	931
AC_000187.1	AC169534.5	87.793	811	79	9	144315647	144316449	141602	142400	0	931
AC_000187.1	AC169534.5	87.183	827	95	6	143571008	143571834	64556	65371	0	929
AC_000187.1	AC169534.5	87.823	813	74	7	143310350	143311143	65368	64562	0	929
AC_000187.1	AC169534.5	83.173	1040	152	13	144499356	144500386	142401	141376	0	929
AC_000187.1	AC169534.5	85.683	908	99	19	143888261	143889145	31580	30681	0	928
AC_000187.1	AC169534.5	83.592	1030	128	13	143465437	143466442	32154	33166	0	928
AC_000187.1	AC169534.5	87.393	817	92	9	143645949	143646762	47194	48002	0	928
AC_000187.1	AC169534.5	88.206	797	69	9	144728690	144729463	99432	98638	0	928
AC_000187.1	AC169534.5	90.309	712	64	4	143167393	143168102	114404	115112	0	928
AC_000187.1	AC169534.5	90.295	711	65	3	146752834	146753542	114404	115112	0	928
AC_000187.1	AC169534.5	86.464	857	102	4	143636679	143637533	134753	133909	0	928
AC_000187.1	AC169534.5	86.076	869	114	7	143636679	143637543	141804	140939	0	928
AC_000187.1	AC169534.5	82.332	1098	164	19	144349448	144350520	22806	21714	0	926
AC_000187.1	AC169534.5	86.627	845	104	5	144392021	144392862	27373	26535	0	926
AC_000187.1	AC169534.5	85.447	907	113	9	143016426	143017314	31036	30131	0	926
AC_000187.1	AC169534.5	90.585	701	63	2	144365497	144366195	30132	30831	0	926
AC_000187.1	AC169534.5	83.61	1025	129	18	144780757	144781750	32153	33169	0	926
AC_000187.1	AC169534.5	85.291	911	118	11	143620319	143621223	34654	33754	0	926
AC_000187.1	AC169534.5	82.364	1100	160	23	144272799	144273891	99435	98363	0	926
AC_000187.1	AC169534.5	91.215	683	57	2	146600890	146601569	114410	115092	0	926
AC_000187.1	AC169534.5	90.585	701	63	2	144281217	144281916	114414	115112	0	926
AC_000187.1	AC169534.5	86.627	845	104	5	144277620	144278458	141780	140939	0	926
AC_000187.1	AC169534.5	88.616	773	73	9	144410016	144410785	141605	142365	0	926
AC_000187.1	AC169534.5	87.875	800	81	8	145622675	145623470	141613	142400	0	926
AC_000187.1	AC169534.5	85.414	905	114	11	143016426	143017312	23643	24547	0	924
AC_000187.1	AC169534.5	86.505	867	86	16	145721399	145722260	99200	98360	0	924
AC_000187.1	AC169534.5	91.518	672	55	1	146526948	146527619	114413	115082	0	924
AC_000187.1	AC169534.5	85.161	930	106	15	144106641	144107553	134353	135267	0	924
AC_000187.1	AC169534.5	86.957	828	100	6	146397232	146398053	134538	135363	0	924
AC_000187.1	AC169534.5	89.295	738	76	3	144199834	144200569	24547	23811	0	922
AC_000187.1	AC169534.5	87.424	819	81	9	143394463	143395272	65367	64562	0	922
AC_000187.1	AC169534.5	89.005	764	59	10	147238867	147239629	98363	99102	0	922
AC_000187.1	AC169534.5	90.07	715	65	5	145219493	145220203	115112	114400	0	922
AC_000187.1	AC169534.5	86.105	878	97	8	143336308	143337161	135360	134484	0	922
AC_000187.1	AC169534.5	81.643	1144	181	17	144512104	144513234	142384	141257	0	922
AC_000187.1	AC169534.5	89.2	750	65	8	143700937	143701685	141660	142394	0	922
AC_000187.1	AC169534.5	84.304	962	130	14	145839666	145840613	22802	21848	0	920
AC_000187.1	AC169534.5	83.496	1024	132	12	143748387	143749381	32152	33167	0	920
AC_000187.1	AC169534.5	83.594	1024	125	19	144385459	144386447	33167	32152	0	920
AC_000187.1	AC169534.5	85.376	930	88	23	143714223	143715113	33073	32153	0	920
AC_000187.1	AC169534.5	83.691	1024	117	28	143985443	143986427	33167	32155	0	920
AC_000187.1	AC169534.5	87.155	833	79	7	143239758	143240588	65368	64562	0	920
AC_000187.1	AC169534.5	87.226	822	88	6	144335972	144336792	65367	64562	0	920
AC_000187.1	AC169534.5	89.466	731	74	2	146596893	146597623	65371	64644	0	920
AC_000187.1	AC169534.5	87.226	822	88	6	144315647	144316452	85707	84887	0	920
AC_000187.1	AC169534.5	86.464	857	94	7	143036496	143037342	134753	133909	0	920
AC_000187.1	AC169534.5	83.594	1024	125	19	144283237	144284252	135365	134377	0	920
AC_000187.1	AC169534.5	89.445	739	65	2	147238892	147239629	142378	141652	0	920
AC_000187.1	AC169534.5	80.142	1269	221	21	144184612	144185874	29878	28635	0	918
AC_000187.1	AC169534.5	81.271	1164	192	21	143021364	143022520	29779	28635	0	918
AC_000187.1	AC169534.5	83.464	1022	134	22	143116435	143117431	33167	32156	0	918
AC_000187.1	AC169534.5	84.639	957	110	18	144793606	144794535	32223	33169	0	918
AC_000187.1	AC169534.5	83.092	1035	150	16	144499370	144500386	84906	85933	0	918
AC_000187.1	AC169534.5	86.557	848	97	11	143142506	143143340	134520	135363	0	918
AC_000187.1	AC169534.5	84.359	959	127	12	145839666	145840613	142399	141453	0	918
AC_000187.1	AC169534.5	86.439	848	101	11	143142510	143143345	23707	24552	0	917
AC_000187.1	AC169534.5	87.673	795	89	8	143985012	143985800	27326	26535	0	917
AC_000187.1	AC169534.5	84.1	1000	105	28	143763497	143764459	33167	32185	0	917
AC_000187.1	AC169534.5	89.339	741	63	6	146942855	146943582	84887	85624	0	917
AC_000187.1	AC169534.5	87.004	831	87	6	145576953	145577763	85137	85966	0	917
AC_000187.1	AC169534.5	91.163	679	55	4	147559811	147560487	115112	114437	0	917
AC_000187.1	AC169534.5	86.449	856	92	11	143888261	143889095	140971	141823	0	917
AC_000187.1	AC169534.5	89.712	729	60	10	145467296	145468010	141831	141104	0	917
AC_000187.1	AC169534.5	87.302	819	82	11	145576955	145577763	142149	141343	0	917
AC_000187.1	AC169534.5	89.353	742	59	9	146164899	146165622	30871	30132	0	915
AC_000187.1	AC169534.5	83.48	1023	128	23	143778483	143779475	33167	32156	0	915
AC_000187.1	AC169534.5	90.213	705	63	4	144424089	144424789	115112	114410	0	915
AC_000187.1	AC169534.5	90.127	709	63	4	147097200	147097907	114410	115112	0	915
AC_000187.1	AC169534.5	83.482	1011	137	15	144749208	144750209	125139	124150	0	915
AC_000187.1	AC169534.5	92.025	652	51	1	147598240	147598890	135379	134728	0	915
AC_000187.1	AC169534.5	86.667	840	94	15	143941335	143942161	141215	142049	0	915
AC_000187.1	AC169534.5	86.095	863	102	7	143978498	143979347	11339	12196	0	913
AC_000187.1	AC169534.5	84.349	952	127	14	147182780	147183714	22796	21850	0	913
AC_000187.1	AC169534.5	79.907	1289	223	21	147642789	147644053	31426	30150	0	913
AC_000187.1	AC169534.5	85.421	926	81	25	143016432	143017313	33068	32153	0	913
AC_000187.1	AC169534.5	87.042	818	94	4	143748384	143749197	65371	64562	0	913
AC_000187.1	AC169534.5	82.983	1046	142	21	144499347	144500386	98363	99378	0	913
AC_000187.1	AC169534.5	90.896	681	58	4	143067591	143068269	23840	23162	0	911
AC_000187.1	AC169534.5	87.117	815	91	6	144238526	144239333	65369	64562	0	911
AC_000187.1	AC169534.5	90.071	705	66	2	145974865	145975567	114410	115112	0	911
AC_000187.1	AC169534.5	88.757	756	70	4	143306679	143307420	134615	135369	0	911
AC_000187.1	AC169534.5	81.549	1149	171	24	143941354	143942489	21632	22752	0	909
AC_000187.1	AC169534.5	86.555	833	102	4	143978525	143979347	24515	23683	0	909
AC_000187.1	AC169534.5	89.438	729	66	3	144230718	144231436	30859	30132	0	909
AC_000187.1	AC169534.5	84.312	937	140	6	143105672	143106602	30135	31070	0	909
AC_000187.1	AC169534.5	77.451	1632	297	52	143111432	143113016	34113	35720	0	909
AC_000187.1	AC169534.5	88.919	740	79	2	143295306	143296044	64631	65368	0	909
AC_000187.1	AC169534.5	88.727	754	72	4	146193204	146193945	85635	84883	0	909
AC_000187.1	AC169534.5	89.776	714	67	5	145082955	145083667	114404	115112	0	909
AC_000187.1	AC169534.5	91.369	672	47	11	143926451	143927113	141138	141807	0	909
AC_000187.1	AC169534.5	91.22	672	52	7	143926449	143927114	23271	23941	0	907
AC_000187.1	AC169534.5	90.462	692	61	3	146600889	146601575	24553	23862	0	907
AC_000187.1	AC169534.5	85.912	866	104	7	143978499	143979347	30132	30996	0	907
AC_000187.1	AC169534.5	90.99	677	56	4	143490989	143491663	64676	65349	0	907
AC_000187.1	AC169534.5	79.816	1303	218	26	147642789	147644060	86185	84897	0	907
AC_000187.1	AC169534.5	88.542	768	63	9	144731702	144732446	99432	98667	0	907
AC_000187.1	AC169534.5	89.958	707	65	3	146303903	146304608	115112	114411	0	907
AC_000187.1	AC169534.5	83.605	982	143	16	146525705	146526678	21835	22806	0	905
AC_000187.1	AC169534.5	87.595	790	86	6	144118468	144119248	30918	30132	0	905
AC_000187.1	AC169534.5	83.22	1025	135	18	144758045	144759040	33167	32151	0	905
AC_000187.1	AC169534.5	84.168	979	107	22	147182779	147183718	32163	33132	0	905
AC_000187.1	AC169534.5	89.33	731	64	5	144230718	144231437	64642	65369	0	905
AC_000187.1	AC169534.5	89.762	713	65	7	146942843	146943552	114405	115112	0	905
AC_000187.1	AC169534.5	91.73	653	52	2	145596090	145596740	135371	134719	0	905
AC_000187.1	AC169534.5	87.25	800	93	5	145622675	145623470	12133	11339	0	904
AC_000187.1	AC169534.5	81.364	1202	143	35	143974994	143976133	30881	32063	0	904
AC_000187.1	AC169534.5	87.675	787	84	9	146629268	146630046	31196	31977	0	904
AC_000187.1	AC169534.5	83.686	993	126	17	143510628	143511592	33131	32147	0	904
AC_000187.1	AC169534.5	89.9	703	70	1	144365493	144366195	65371	64670	0	904
AC_000187.1	AC169534.5	89.9	703	70	1	144315755	144316456	115112	114410	0	904
AC_000187.1	AC169534.5	85.763	878	96	14	143336308	143337161	11339	12211	0	902
AC_000187.1	AC169534.5	85.747	877	97	8	143310354	143311208	11339	12209	0	902
AC_000187.1	AC169534.5	87.16	810	84	11	147182779	147183575	65358	64556	0	902
AC_000187.1	AC169534.5	86.839	813	99	4	145819744	145820555	65367	64562	0	902
AC_000187.1	AC169534.5	84.558	939	114	15	144106641	144107553	85916	84983	0	902
AC_000187.1	AC169534.5	82.332	1098	138	24	144001440	144002512	99432	98366	0	902
AC_000187.1	AC169534.5	89.704	709	69	3	145059121	145059828	114407	115112	0	902
AC_000187.1	AC169534.5	90.028	702	62	4	146592219	146592915	115112	114414	0	902
AC_000187.1	AC169534.5	90	700	67	2	145981375	145982073	115112	114415	0	902
AC_000187.1	AC169534.5	89.65	715	65	7	143500766	143501476	118374	117665	0	902
AC_000187.1	AC169534.5	87.5	792	85	8	147076205	147076983	134569	135359	0	902
AC_000187.1	AC169534.5	79.922	1285	212	27	147642789	147644051	141124	142384	0	902
AC_000187.1	AC169534.5	86.941	827	77	16	144225718	144226516	3826	3003	0	900
AC_000187.1	AC169534.5	88.889	747	62	10	146164899	146165626	23808	24552	0	900
AC_000187.1	AC169534.5	88.575	744	82	3	143295306	143296047	23809	24551	0	900
AC_000187.1	AC169534.5	91.796	646	53	0	147598250	147598895	24552	23907	0	900
AC_000187.1	AC169534.5	90.346	694	55	2	145452667	145453349	30132	30824	0	900
AC_000187.1	AC169534.5	91.018	668	59	1	146526949	146527616	30132	30798	0	900
AC_000187.1	AC169534.5	84.103	975	110	17	143782997	143783936	33116	32152	0	900
AC_000187.1	AC169534.5	87.595	790	81	12	147076205	147076983	64580	65363	0	900
AC_000187.1	AC169534.5	89.845	709	60	5	146169196	146169895	115112	114407	0	900
AC_000187.1	AC169534.5	89.929	705	62	6	144597650	144598352	114415	115112	0	900
AC_000187.1	AC169534.5	84.477	947	110	13	145678317	145679238	142400	141466	0	900
AC_000187.1	AC169534.5	83.469	986	142	18	147421454	147422431	22782	21810	0	898
AC_000187.1	AC169534.5	86.374	844	90	6	143888320	143889145	23162	23998	0	898
AC_000187.1	AC169534.5	83.236	1026	125	23	144116222	144117210	33167	32152	0	898
AC_000187.1	AC169534.5	83.252	1027	122	16	147169361	147170362	98365	99366	0	898
AC_000187.1	AC169534.5	85.665	872	104	14	144106641	144107496	99361	98495	0	898
AC_000187.1	AC169534.5	90.497	684	59	5	144175267	144175948	114433	115112	0	898
AC_000187.1	AC169534.5	89.438	729	53	9	145467294	145468010	134781	134065	0	898
AC_000187.1	AC169534.5	85.301	898	98	23	143888267	143889145	12763	11881	0	896
AC_000187.1	AC169534.5	90.014	701	59	1	145452663	145453352	24552	23852	0	896
AC_000187.1	AC169534.5	91.101	663	57	2	146526955	146527616	24542	23881	0	896
AC_000187.1	AC169534.5	86	850	103	14	143142503	143143340	30978	30133	0	896
AC_000187.1	AC169534.5	84.074	967	114	21	143105665	143106600	32149	33106	0	896
AC_000187.1	AC169534.5	88.212	755	83	4	143016423	143017173	99247	98495	0	896
AC_000187.1	AC169534.5	83.284	1011	131	21	143608970	143609963	124150	125139	0	896
AC_000187.1	AC169534.5	87.358	791	89	5	144118468	144119249	134577	135365	0	896
AC_000187.1	AC169534.5	88.814	742	67	4	146193201	146193938	141671	142400	0	896
AC_000187.1	AC169534.5	79.719	1282	225	21	147642792	147644053	21523	22789	0	894
AC_000187.1	AC169534.5	83.1	1000	151	11	146076783	146077770	21813	22806	0	894
AC_000187.1	AC169534.5	83.012	1036	129	16	143394454	143395457	32147	33167	0	894
AC_000187.1	AC169534.5	87.145	809	79	9	143513348	143514139	64571	65371	0	894
AC_000187.1	AC169534.5	89.704	709	62	2	145609326	145610024	86435	85728	0	894
AC_000187.1	AC169534.5	88.467	763	59	14	143700937	143701698	99094	98360	0	894
AC_000187.1	AC169534.5	83.655	985	126	20	145839666	145840639	98367	99327	0	894
AC_000187.1	AC169534.5	88.111	757	85	4	143714219	143714972	99247	98493	0	894
AC_000187.1	AC169534.5	89.451	711	71	3	143234241	143234950	115112	114405	0	894
AC_000187.1	AC169534.5	89.607	712	63	6	143118705	143119411	115112	114407	0	894
AC_000187.1	AC169534.5	85.698	874	93	13	147882745	147883607	13202	12350	0	893
AC_000187.1	AC169534.5	90.653	674	59	4	143490992	143491663	30822	30151	0	893
AC_000187.1	AC169534.5	82.609	1081	121	36	143602737	143603754	32063	30987	0	893
AC_000187.1	AC169534.5	82.975	1022	140	14	143223016	143224011	33169	32156	0	893
AC_000187.1	AC169534.5	83.333	1008	126	17	145839666	145840639	32158	33157	0	893
AC_000187.1	AC169534.5	89.66	706	65	6	143956982	143957682	114410	115112	0	893
AC_000187.1	AC169534.5	90.308	681	66	0	147336962	147337642	134683	135363	0	893
AC_000187.1	AC169534.5	82.281	1061	159	17	145843259	145844297	21754	22807	0	891
AC_000187.1	AC169534.5	86.124	836	104	11	146397228	146398055	23718	24549	0	891
AC_000187.1	AC169534.5	91.862	639	51	1	147598254	147598892	30132	30769	0	891
AC_000187.1	AC169534.5	87.016	801	91	10	145919732	145920530	47213	48002	0	891
AC_000187.1	AC169534.5	88.518	749	69	6	144199834	144200569	84887	85631	0	891
AC_000187.1	AC169534.5	88.114	774	60	15	144410015	144410783	99149	98403	0	891
AC_000187.1	AC169534.5	89.437	710	70	4	143321439	143322146	115112	114406	0	891
AC_000187.1	AC169534.5	89.704	709	57	9	144230746	144231441	115112	114407	0	891
AC_000187.1	AC169534.5	91.298	655	53	2	145596090	145596742	114407	115059	0	891
AC_000187.1	AC169534.5	89.773	704	61	1	145452660	145453352	135371	134668	0	891
AC_000187.1	AC169534.5	83.451	991	129	21	144718536	144719499	21526	22508	0	889
AC_000187.1	AC169534.5	89.645	705	64	4	143448996	143449698	114415	115112	0	889
AC_000187.1	AC169534.5	90.937	662	57	2	145596084	145596742	24562	23901	0	887
AC_000187.1	AC169534.5	82.647	1020	160	12	143239757	143240768	32152	33162	0	887
AC_000187.1	AC169534.5	86.256	844	85	14	147539575	147540395	33166	32331	0	887
AC_000187.1	AC169534.5	86.994	815	72	13	144349448	144350237	65367	64562	0	887
AC_000187.1	AC169534.5	87.145	809	70	13	144315656	144316455	99143	98360	0	887
AC_000187.1	AC169534.5	91.371	649	54	1	147598244	147598892	114404	115050	0	887
AC_000187.1	AC169534.5	92.822	613	43	1	147155607	147156218	118505	119117	0	887
AC_000187.1	AC169534.5	80.924	1169	182	25	144152320	144153458	22781	21624	0	885
AC_000187.1	AC169534.5	90.385	676	62	3	143490989	143491662	23854	24528	0	885
AC_000187.1	AC169534.5	83.039	1020	129	23	144597650	144598638	32154	33160	0	885
AC_000187.1	AC169534.5	84.657	919	107	12	145660970	145661863	33068	32159	0	885
AC_000187.1	AC169534.5	91.956	634	47	2	147274439	147275072	46733	46104	0	885
AC_000187.1	AC169534.5	88.032	752	82	5	145478907	145479656	11341	12086	0	883
AC_000187.1	AC169534.5	90.147	680	65	1	147274397	147275076	15948	16625	0	883
AC_000187.1	AC169534.5	88.935	723	70	2	144230718	144231430	23820	24542	0	883
AC_000187.1	AC169534.5	82.893	1023	136	14	144238527	144239518	32153	33167	0	883
AC_000187.1	AC169534.5	84.316	950	100	16	145678314	145679238	98363	99288	0	883
AC_000187.1	AC169534.5	89.155	710	75	1	146596888	146597597	114405	115112	0	883
AC_000187.1	AC169534.5	86.56	811	96	6	144315647	144316449	12144	11339	0	881
AC_000187.1	AC169534.5	83.017	1001	143	21	144597650	144598637	22806	21820	0	881
AC_000187.1	AC169534.5	86.584	805	101	6	143433340	143434139	24548	23746	0	881
AC_000187.1	AC169534.5	87.072	789	91	5	144118468	144119247	23761	24547	0	881
AC_000187.1	AC169534.5	76.829	1709	308	48	144056309	144057966	35422	33751	0	881
AC_000187.1	AC169534.5	89.121	717	67	8	147432603	147433318	48002	47296	0	881
AC_000187.1	AC169534.5	86.56	811	96	6	144262424	144263229	65364	64562	0	881
AC_000187.1	AC169534.5	89.422	709	62	5	147293383	147294080	115112	114406	0	881
AC_000187.1	AC169534.5	89.625	694	70	1	143223314	143224007	115112	114421	0	881
AC_000187.1	AC169534.5	90.896	670	42	9	143926451	143927113	134099	134756	0	881
AC_000187.1	AC169534.5	90.327	672	65	0	146526948	146527619	135365	134694	0	881
AC_000187.1	AC169534.5	88.363	739	77	6	147046127	147046863	12070	11339	0	880
AC_000187.1	AC169534.5	87.34	782	81	8	147076215	147076983	12116	11340	0	880
AC_000187.1	AC169534.5	87.125	800	74	16	144718726	144719501	99432	98638	0	880
AC_000187.1	AC169534.5	89.296	710	65	4	146077080	146077780	115112	114405	0	880
AC_000187.1	AC169534.5	90.356	674	60	4	143490992	143491663	115103	114433	0	880
AC_000187.1	AC169534.5	82.796	1023	138	16	147169368	147170365	142394	141385	0	880
AC_000187.1	AC169534.5	81.67	1102	160	25	143204595	143205665	21722	22812	0	878
AC_000187.1	AC169534.5	91.536	638	52	2	144949500	144950136	30132	30768	0	878
AC_000187.1	AC169534.5	86.22	820	102	6	143664733	143665550	64562	65372	0	878
AC_000187.1	AC169534.5	87.089	790	84	7	144118468	144119248	64588	65368	0	878
AC_000187.1	AC169534.5	89.316	702	71	3	144758340	144759039	115112	114413	0	878
AC_000187.1	AC169534.5	81.81	1072	169	16	143694007	143695061	11344	12406	0	876
AC_000187.1	AC169534.5	90.103	677	63	3	147162097	147162772	16621	15948	0	876
AC_000187.1	AC169534.5	88.446	727	83	1	146596897	146597623	30132	30857	0	876
AC_000187.1	AC169534.5	87.355	775	85	10	143497247	143498016	34523	33757	0	876
AC_000187.1	AC169534.5	89.091	715	65	5	143465432	143466145	114410	115112	0	876
AC_000187.1	AC169534.5	91.879	628	49	1	144655804	144656429	135362	134735	0	876
AC_000187.1	AC169534.5	88.235	731	86	0	146596893	146597623	24552	23822	0	874
AC_000187.1	AC169534.5	87.018	778	97	4	146918336	146919111	30140	30915	0	874
AC_000187.1	AC169534.5	82.893	1023	125	24	144420887	144421866	32152	33167	0	874
AC_000187.1	AC169534.5	85.402	870	96	9	147207976	147208821	33014	32152	0	874
AC_000187.1	AC169534.5	84.598	909	108	10	146779533	146780416	32154	33055	0	874
AC_000187.1	AC169534.5	86.275	816	99	9	147342048	147342861	64562	65366	0	874
AC_000187.1	AC169534.5	89.781	685	67	2	147336962	147337646	64689	65370	0	874
AC_000187.1	AC169534.5	89.868	681	67	1	147336962	147337642	115093	114415	0	874
AC_000187.1	AC169534.5	84.177	929	117	17	144106641	144107553	141393	142307	0	874
AC_000187.1	AC169534.5	84.624	904	112	11	143714221	143715109	141509	142400	0	874
AC_000187.1	AC169534.5	86.783	802	84	9	143269269	143270060	141609	142398	0	874
AC_000187.1	AC169534.5	89.853	680	67	1	145908154	145908833	16625	15948	0	872
AC_000187.1	AC169534.5	92.358	615	43	2	147316828	147317442	46714	46104	0	872
AC_000187.1	AC169534.5	88.22	747	66	9	146164899	146165627	64630	65372	0	872
AC_000187.1	AC169534.5	89.755	693	56	5	146600891	146601569	84883	85574	0	872
AC_000187.1	AC169534.5	90.62	661	57	3	144410125	144410783	115112	114455	0	872
AC_000187.1	AC169534.5	89.736	682	68	1	146596891	146597572	16627	15948	0	870
AC_000187.1	AC169534.5	94.504	564	31	0	143822283	143822846	23960	23397	0	870
AC_000187.1	AC169534.5	88.259	741	70	7	143306679	143307404	23799	24537	0	870
AC_000187.1	AC169534.5	85.134	861	117	6	145044728	145045584	26555	27408	0	870
AC_000187.1	AC169534.5	83.032	996	134	17	145407453	145408435	30132	31105	0	870
AC_000187.1	AC169534.5	88.156	743	72	6	143306679	143307407	30880	30140	0	870
AC_000187.1	AC169534.5	82.732	1025	131	26	143002045	143003034	33169	32156	0	870
AC_000187.1	AC169534.5	84.615	884	126	8	144242681	144243559	47607	46729	0	870
AC_000187.1	AC169534.5	84.297	917	116	10	143714221	143715112	85800	84887	0	870
AC_000187.1	AC169534.5	89.296	710	55	9	146164939	146165630	115112	114406	0	870
AC_000187.1	AC169534.5	85.646	836	108	11	146397232	146398061	21984	22813	0	869
AC_000187.1	AC169534.5	88.952	706	74	3	144365493	144366195	24552	23848	0	869
AC_000187.1	AC169534.5	90.937	651	51	3	143821633	143822275	24554	23904	0	869
AC_000187.1	AC169534.5	88.42	734	67	10	145467294	145468010	30714	31446	0	869
AC_000187.1	AC169534.5	88.952	706	74	3	144274933	144275637	115112	114410	0	869
AC_000187.1	AC169534.5	86.301	803	105	4	143433341	143434139	135363	134562	0	869
AC_000187.1	AC169534.5	88.414	725	76	5	146596901	146597623	11339	12057	0	867
AC_000187.1	AC169534.5	89.721	681	67	2	143696964	143697644	15948	16625	0	867
AC_000187.1	AC169534.5	86.873	777	98	4	143636679	143637452	23937	23162	0	867
AC_000187.1	AC169534.5	90.895	648	56	2	145596097	145596742	30132	30778	0	867
AC_000187.1	AC169534.5	84.949	877	108	9	143336308	143337161	30136	31011	0	867
AC_000187.1	AC169534.5	82.677	1016	139	21	145271212	145272200	33167	32162	0	867
AC_000187.1	AC169534.5	90.498	663	53	3	145610969	145611628	64562	65217	0	867
AC_000187.1	AC169534.5	88.952	706	73	4	143783236	143783939	115112	114410	0	867
AC_000187.1	AC169534.5	88.92	713	66	6	147517167	147517876	114410	115112	0	867
AC_000187.1	AC169534.5	84.59	902	108	15	143016425	143017307	141509	142398	0	867
AC_000187.1	AC169534.5	84.932	876	109	9	143336310	143337162	24542	23667	0	865
AC_000187.1	AC169534.5	91.25	640	48	2	147137002	147137633	24537	23898	0	865
AC_000187.1	AC169534.5	77.778	1494	272	45	144168179	144169637	30101	28633	0	865
AC_000187.1	AC169534.5	82.634	1025	133	24	144423794	144424786	33163	32152	0	865
AC_000187.1	AC169534.5	95.247	547	25	1	146526141	146526686	56398	56944	0	865
AC_000187.1	AC169534.5	88.842	708	73	3	143269374	143270075	115112	114405	0	865
AC_000187.1	AC169534.5	89.911	674	64	2	145843626	145844297	115085	114414	0	865
AC_000187.1	AC169534.5	93.063	591	41	0	146140605	146141195	135381	134791	0	865
AC_000187.1	AC169534.5	81.835	1057	165	20	143694022	143695060	22783	21736	0	863
AC_000187.1	AC169534.5	86.152	816	94	11	145576953	145577755	22555	21746	0	863
AC_000187.1	AC169534.5	93.61	579	35	2	146140618	146141195	24552	23975	0	863
AC_000187.1	AC169534.5	84.464	914	101	19	143118523	143119405	33055	32152	0	863
AC_000187.1	AC169534.5	82.829	1025	117	31	147169358	147170333	32153	33167	0	863
AC_000187.1	AC169534.5	82.512	1035	131	17	144335972	144336977	32154	33167	0	863
AC_000187.1	AC169534.5	82.512	1035	131	17	144283239	144284252	84887	85892	0	863
AC_000187.1	AC169534.5	86.634	808	75	20	143269271	143270069	99143	98360	0	863
AC_000187.1	AC169534.5	88.655	714	73	7	143718654	143719363	118374	117665	0	863
AC_000187.1	AC169534.5	82.88	993	136	15	145407457	145408438	11339	12308	0	861
AC_000187.1	AC169534.5	87.434	756	86	6	143700937	143701691	12086	11339	0	861
AC_000187.1	AC169534.5	90.135	669	57	9	143926451	143927111	12608	11941	0	861
AC_000187.1	AC169534.5	89.691	679	65	4	146600890	146601564	16625	15948	0	861
AC_000187.1	AC169534.5	79.889	1258	187	44	143237225	143238442	23162	24393	0	861
AC_000187.1	AC169534.5	86.118	814	95	11	143142537	143143340	64562	65367	0	861
AC_000187.1	AC169534.5	84.205	918	111	20	143016425	143017312	85800	84887	0	861
AC_000187.1	AC169534.5	84.154	934	101	23	143098888	143099779	99430	98502	0	861
AC_000187.1	AC169534.5	86.152	816	92	7	143746857	143747664	141598	142400	0	861
AC_000187.1	AC169534.5	86.558	796	87	8	144118459	144119244	12124	11339	0	859
AC_000187.1	AC169534.5	89.66	677	66	3	147238866	147239541	16621	15948	0	859
AC_000187.1	AC169534.5	83.333	960	131	16	144731512	144732446	21526	22481	0	859
AC_000187.1	AC169534.5	90.994	644	49	4	147137000	147137635	30141	30783	0	859
AC_000187.1	AC169534.5	92.512	601	44	1	144068492	144069092	30873	30274	0	859
AC_000187.1	AC169534.5	81.526	1088	161	28	145599167	145600240	99432	98371	0	859
AC_000187.1	AC169534.5	88.608	711	76	4	143295345	143296053	115112	114405	0	859
AC_000187.1	AC169534.5	83.547	936	137	11	143105673	143106602	142400	141476	0	859
AC_000187.1	AC169534.5	89.645	676	67	2	147046191	147046866	15948	16620	0	857
AC_000187.1	AC169534.5	89.543	679	67	3	145478899	145479575	16625	15949	0	857
AC_000187.1	AC169534.5	86.049	810	99	8	145270773	145271574	27338	26535	0	857
AC_000187.1	AC169534.5	86.052	803	106	5	143433341	143434139	30133	30933	0	857
AC_000187.1	AC169534.5	85.783	837	87	13	145908157	145908968	32152	32981	0	857
AC_000187.1	AC169534.5	95.37	540	23	2	146388231	146388768	56398	56937	0	857
AC_000187.1	AC169534.5	85.924	817	100	5	145080712	145081526	64562	65365	0	857
AC_000187.1	AC169534.5	84.755	879	108	9	143978491	143979346	84883	85758	0	857
AC_000187.1	AC169534.5	87.854	741	76	4	146596894	146597623	84883	85620	0	857
AC_000187.1	AC169534.5	89.124	708	52	7	145452664	145453349	84883	85587	0	857
AC_000187.1	AC169534.5	88.086	747	58	13	146193204	146193945	99080	98360	0	857
AC_000187.1	AC169534.5	81.468	1090	163	18	144512095	144513172	98373	99435	0	857
AC_000187.1	AC169534.5	88.841	699	77	1	145678313	145679010	114414	115112	0	857
AC_000187.1	AC169534.5	89.049	694	73	2	143137359	143138051	114421	115112	0	857
AC_000187.1	AC169534.5	89.412	680	70	1	147208145	147208824	15948	16625	0	856
AC_000187.1	AC169534.5	89.412	680	70	1	143341365	143342044	16625	15948	0	856
AC_000187.1	AC169534.5	84.66	867	124	9	145660978	145661841	21921	22781	0	856
AC_000187.1	AC169534.5	90.683	644	59	1	144949494	144950136	24554	23911	0	856
AC_000187.1	AC169534.5	89.427	681	68	3	144096630	144097308	26537	27215	0	856
AC_000187.1	AC169534.5	84.914	875	100	15	144951680	144952529	32153	33020	0	856
AC_000187.1	AC169534.5	85.784	816	106	4	143703273	143704086	65369	64562	0	856
AC_000187.1	AC169534.5	85.818	825	95	9	146064323	146065143	65368	64562	0	856
AC_000187.1	AC169534.5	88.022	743	63	9	147046125	147046866	99080	98363	0	856
AC_000187.1	AC169534.5	88.842	708	64	6	145452653	145453349	114402	115105	0	856
AC_000187.1	AC169534.5	88.841	699	75	2	146650197	146650894	115112	114416	0	856
AC_000187.1	AC169534.5	84.988	866	104	13	143978492	143979344	142405	141553	0	856
AC_000187.1	AC169534.5	86.19	811	87	7	143888263	143889054	27339	26535	0	854
AC_000187.1	AC169534.5	84.755	879	104	14	144966636	144967491	33020	32149	0	854
AC_000187.1	AC169534.5	84.685	888	100	16	145721399	145722258	33031	32152	0	854
AC_000187.1	AC169534.5	95.353	538	23	2	146779528	146780064	56941	56405	0	854
AC_000187.1	AC169534.5	85.697	818	108	8	143002232	143003044	64562	65375	0	854
AC_000187.1	AC169534.5	85.837	812	106	7	146397245	146398053	64562	65367	0	854
AC_000187.1	AC169534.5	86.216	798	98	6	143433341	143434134	65367	64578	0	854
AC_000187.1	AC169534.5	83.176	951	142	8	143105668	143106602	84885	85833	0	854
AC_000187.1	AC169534.5	89.481	675	69	1	147511891	147512565	16620	15948	0	852
AC_000187.1	AC169534.5	86.598	776	99	4	143036496	143037266	23937	23162	0	852
AC_000187.1	AC169534.5	91.125	631	53	2	144655801	144656429	30131	30760	0	852
AC_000187.1	AC169534.5	95.497	533	24	0	145981542	145982074	56405	56937	0	852
AC_000187.1	AC169534.5	85.907	816	96	13	143355735	143356539	64562	65369	0	852
AC_000187.1	AC169534.5	88.511	705	79	1	146694387	146695091	115112	114410	0	852
AC_000187.1	AC169534.5	88.714	700	75	2	143510889	143511586	115112	114415	0	852
AC_000187.1	AC169534.5	87.891	735	75	7	144199837	144200569	142400	141678	0	852
AC_000187.1	AC169534.5	90.995	633	53	2	147511891	147512523	46105	46733	0	850
AC_000187.1	AC169534.5	90.654	642	57	2	144949496	144950136	114410	115049	0	850
AC_000187.1	AC169534.5	88.588	701	78	1	143670213	143670913	115112	114414	0	850
AC_000187.1	AC169534.5	86.26	786	105	3	146918331	146919114	135361	134577	0	850
AC_000187.1	AC169534.5	91.097	629	52	1	147208187	147208815	46733	46109	0	848
AC_000187.1	AC169534.5	88.588	701	76	3	144199833	144200531	114414	115112	0	848
AC_000187.1	AC169534.5	83.493	939	126	11	145407453	145408381	135364	134445	0	848
AC_000187.1	AC169534.5	89.45	673	67	4	146526948	146527619	16622	15953	0	846
AC_000187.1	AC169534.5	84.483	870	122	11	144966627	144967491	21951	22812	0	846
AC_000187.1	AC169534.5	91.79	609	48	2	144061591	144062198	23948	24555	0	846
AC_000187.1	AC169534.5	78.64	1353	234	29	145597459	145598769	28523	27184	0	846
AC_000187.1	AC169534.5	85.242	847	97	16	146594717	146595560	47180	48001	0	846
AC_000187.1	AC169534.5	88.746	702	65	3	145452662	145453352	65372	64674	0	846
AC_000187.1	AC169534.5	90.199	653	59	3	145596092	145596742	65372	64723	0	846
AC_000187.1	AC169534.5	85.238	840	104	13	143142507	143143337	141572	142400	0	846
AC_000187.1	AC169534.5	81.217	1134	137	21	143602688	143603754	27880	26756	0	845
AC_000187.1	AC169534.5	82.336	1019	137	22	144392499	144393482	33167	32157	0	845
AC_000187.1	AC169534.5	87.268	754	78	8	143306681	143307420	64623	65372	0	845
AC_000187.1	AC169534.5	90.323	651	53	4	143821635	143822277	114410	115058	0	845
AC_000187.1	AC169534.5	90.995	633	48	8	144793606	144794233	114484	115112	0	845
AC_000187.1	AC169534.5	82.353	1020	135	23	144283242	144284252	142400	141417	0	845
AC_000187.1	AC169534.5	87.568	740	78	8	147046125	147046863	141674	142400	0	845
AC_000187.1	AC169534.5	85.98	806	91	9	144901986	144902790	12418	13202	0	843
AC_000187.1	AC169534.5	89.217	677	69	3	143943323	143943998	15948	16621	0	843
AC_000187.1	AC169534.5	82.983	952	142	15	143782999	143783937	21865	22809	0	843
AC_000187.1	AC169534.5	93.206	574	38	1	146140622	146141195	30132	30704	0	843
AC_000187.1	AC169534.5	90.837	633	53	2	145478903	145479534	46105	46733	0	843
AC_000187.1	AC169534.5	88	725	72	9	143666680	143667399	48002	47288	0	843
AC_000187.1	AC169534.5	85.767	815	95	15	143985624	143986427	64562	65366	0	843
AC_000187.1	AC169534.5	90.03	662	50	10	145596094	145596742	84883	85541	0	843
AC_000187.1	AC169534.5	89.624	665	65	4	143746857	143747520	99156	98495	0	843
AC_000187.1	AC169534.5	88.762	703	59	6	143310347	143311030	114411	115112	0	843
AC_000187.1	AC169534.5	88.385	706	72	7	146465733	146466436	11336	12033	0	841
AC_000187.1	AC169534.5	89.118	680	69	3	146193270	146193946	15948	16625	0	841
AC_000187.1	AC169534.5	86.247	778	104	3	146918339	146919114	24537	23761	0	841
AC_000187.1	AC169534.5	82.387	1022	127	27	144438323	144439300	33164	32152	0	841
AC_000187.1	AC169534.5	90.823	632	53	3	147046235	147046866	46731	46105	0	841
AC_000187.1	AC169534.5	95.131	534	24	2	147337111	147337643	56405	56937	0	841
AC_000187.1	AC169534.5	88.219	713	72	3	144365494	144366195	84883	85594	0	841
AC_000187.1	AC169534.5	88.219	713	72	3	144335968	144336679	114411	115112	0	841
AC_000187.1	AC169534.5	90.895	626	57	0	144655804	144656429	114416	115041	0	841
AC_000187.1	AC169534.5	76.018	1743	351	44	143710609	143712323	121524	119821	0	841
AC_000187.1	AC169534.5	85.49	827	97	14	146397232	146398050	141589	142400	0	841
AC_000187.1	AC169534.5	88.138	725	63	5	144230718	144231431	141687	142399	0	841
AC_000187.1	AC169534.5	86.728	761	93	5	147238871	147239629	11340	12094	0	839
AC_000187.1	AC169534.5	86.076	790	98	9	147076205	147076982	23753	24542	0	839
AC_000187.1	AC169534.5	88.522	697	75	2	143957617	143958312	26535	27227	0	839
AC_000187.1	AC169534.5	88.712	691	72	3	145059763	145060451	26535	27221	0	839
AC_000187.1	AC169534.5	90.498	642	52	7	146526046	146526684	46733	46098	0	839
AC_000187.1	AC169534.5	87.434	756	62	10	146164899	146165625	85634	84883	0	839
AC_000187.1	AC169534.5	90.154	650	56	3	143821635	143822276	135368	134719	0	839
AC_000187.1	AC169534.5	87.671	730	76	8	145467294	145468010	11914	12642	0	837
AC_000187.1	AC169534.5	82.125	1007	152	19	144116223	144117211	21813	22809	0	837
AC_000187.1	AC169534.5	90.694	634	51	5	146710588	146711217	46733	46104	0	837
AC_000187.1	AC169534.5	94.485	544	28	2	145082956	145083499	56946	56405	0	837
AC_000187.1	AC169534.5	90.352	653	41	7	147137002	147137635	84897	85546	0	837
AC_000187.1	AC169534.5	88.971	680	69	3	146710546	146711221	15948	16625	0	835
AC_000187.1	AC169534.5	83.937	884	131	11	144878174	144879054	22809	21934	0	835
AC_000187.1	AC169534.5	82.242	1008	141	19	145407465	145408455	24536	23550	0	835
AC_000187.1	AC169534.5	91.04	625	47	4	144903210	144903826	23929	24552	0	835
AC_000187.1	AC169534.5	89.419	671	60	8	143130675	143131342	34400	33738	0	835
AC_000187.1	AC169534.5	90.536	634	56	2	146526949	146527582	46104	46733	0	835
AC_000187.1	AC169534.5	94.786	537	27	1	143913185	143913721	56405	56940	0	835
AC_000187.1	AC169534.5	87.084	751	82	5	143295309	143296047	85630	84883	0	835
AC_000187.1	AC169534.5	88.369	705	69	6	143446621	143447319	114415	115112	0	835
AC_000187.1	AC169534.5	90.895	626	51	4	145609401	145610024	133909	134530	0	835
AC_000187.1	AC169534.5	86.005	786	101	6	146918329	146919111	11336	12115	0	833
AC_000187.1	AC169534.5	88.84	681	72	3	146341486	146342165	15948	16625	0	833
AC_000187.1	AC169534.5	91.694	602	48	2	144068492	144069092	23806	24406	0	833
AC_000187.1	AC169534.5	85.47	819	98	12	143016510	143017313	64556	65368	0	833
AC_000187.1	AC169534.5	88.119	707	76	5	145721559	145722261	115112	114410	0	833
AC_000187.1	AC169534.5	88.385	706	65	7	143306728	143307419	115112	114410	0	833
AC_000187.1	AC169534.5	87.246	737	85	5	146193206	146193938	12070	11339	0	832
AC_000187.1	AC169534.5	88.905	676	73	1	145219518	145220193	15948	16621	0	832
AC_000187.1	AC169534.5	83.628	904	129	13	143714225	143715113	21908	22807	0	832
AC_000187.1	AC169534.5	89.185	675	62	9	143926451	143927114	31412	30738	0	832
AC_000187.1	AC169534.5	90.506	632	56	2	145908158	145908789	46104	46731	0	832
AC_000187.1	AC169534.5	94.291	543	31	0	146077239	146077781	56405	56947	0	832
AC_000187.1	AC169534.5	94.925	532	26	1	147162098	147162628	56936	56405	0	832
AC_000187.1	AC169534.5	85.538	809	102	6	145271396	145272200	64562	65359	0	832
AC_000187.1	AC169534.5	84.87	846	104	13	146397228	146398055	85724	84885	0	832
AC_000187.1	AC169534.5	90.65	631	52	3	144903210	144903834	115031	114402	0	832
AC_000187.1	AC169534.5	88.473	694	72	6	143355851	143356538	115105	114414	0	832
AC_000187.1	AC169534.5	90.108	647	54	4	147137000	147137638	114423	115067	0	832
AC_000187.1	AC169534.5	87.707	724	76	7	146596901	146597623	142400	141689	0	832
AC_000187.1	AC169534.5	88.824	680	71	3	145622802	145623478	15948	16625	0	830
AC_000187.1	AC169534.5	89.724	652	63	2	145596093	145596742	16625	15976	0	830
AC_000187.1	AC169534.5	85.859	792	99	7	147076211	147076990	30920	30130	0	830
AC_000187.1	AC169534.5	84.813	856	96	13	143169449	143170293	34212	35044	0	830
AC_000187.1	AC169534.5	90.379	634	57	2	144878176	144878809	46104	46733	0	830
AC_000187.1	AC169534.5	94.747	533	28	0	147348088	147348620	56937	56405	0	830
AC_000187.1	AC169534.5	90.424	637	51	6	144903210	144903837	134745	135380	0	830
AC_000187.1	AC169534.5	88.71	682	71	3	146303928	146304608	15948	16624	0	828
AC_000187.1	AC169534.5	83.669	894	130	14	146779533	146780419	22806	21922	0	828
AC_000187.1	AC169534.5	85.488	820	89	11	143512158	143512954	27177	27989	0	828
AC_000187.1	AC169534.5	90.982	621	46	6	144903210	144903822	30750	30132	0	828
AC_000187.1	AC169534.5	82.266	1015	127	25	144221200	144222170	32157	33162	0	828
AC_000187.1	AC169534.5	94.28	542	30	1	146752835	146753375	56946	56405	0	828
AC_000187.1	AC169534.5	88.757	676	74	1	143670238	143670913	15948	16621	0	826
AC_000187.1	AC169534.5	90.62	629	50	4	143821657	143822277	30150	30777	0	826
AC_000187.1	AC169534.5	90.267	637	55	4	144966853	144967488	46733	46103	0	826
AC_000187.1	AC169534.5	90.363	633	56	3	146388136	146388767	46733	46105	0	826
AC_000187.1	AC169534.5	94.413	537	30	0	147316910	147317446	56405	56941	0	826
AC_000187.1	AC169534.5	86.561	759	91	5	144096051	144096806	65312	64562	0	826
AC_000187.1	AC169534.5	89.153	673	59	4	146526955	146527616	84892	85561	0	826
AC_000187.1	AC169534.5	83.155	932	130	16	143105672	143106598	98365	99274	0	826
AC_000187.1	AC169534.5	87.828	723	65	9	143239755	143240475	114411	115112	0	826
AC_000187.1	AC169534.5	86.275	765	97	4	144410022	144410783	12135	11376	0	824
AC_000187.1	AC169534.5	88.563	682	74	3	143701018	143701699	15948	16625	0	824
AC_000187.1	AC169534.5	88.757	676	73	2	144951680	144952354	16621	15948	0	824
AC_000187.1	AC169534.5	82.143	980	157	17	143510623	143511592	21843	22814	0	824
AC_000187.1	AC169534.5	90.379	634	52	5	146600894	146601522	46104	46733	0	824
AC_000187.1	AC169534.5	90.236	635	56	4	147162097	147162730	46104	46733	0	824
AC_000187.1	AC169534.5	90.705	624	51	3	147421430	147422053	46105	46721	0	824
AC_000187.1	AC169534.5	93.807	549	33	1	146140613	146141160	56946	56398	0	824
AC_000187.1	AC169534.5	85.067	817	112	8	144499345	144500160	65369	64562	0	824
AC_000187.1	AC169534.5	87.943	705	77	3	144116515	144117213	115112	114410	0	824
AC_000187.1	AC169534.5	85.482	799	106	8	144797651	144798440	134566	135363	0	824
AC_000187.1	AC169534.5	88.741	675	73	2	146388094	146388767	15948	16620	0	822
AC_000187.1	AC169534.5	81.923	1040	127	25	143941532	143942540	33167	32158	0	822
AC_000187.1	AC169534.5	90.894	615	52	2	146169273	146169887	46714	46104	0	822
AC_000187.1	AC169534.5	90.11	637	58	3	146779533	146780168	46105	46737	0	822
AC_000187.1	AC169534.5	94.413	537	27	1	147421428	147421964	56938	56405	0	822
AC_000187.1	AC169534.5	84.483	870	95	17	143978491	143979346	98360	99203	0	822
AC_000187.1	AC169534.5	87.943	705	76	5	143394463	143395165	114415	115112	0	822
AC_000187.1	AC169534.5	88.467	685	72	4	147097199	147097882	16626	15948	0	821
AC_000187.1	AC169534.5	84.149	858	124	11	144951680	144952532	22807	21957	0	821
AC_000187.1	AC169534.5	87.243	729	81	6	144221814	144222535	26534	27257	0	821
AC_000187.1	AC169534.5	90.079	635	59	2	143943365	143943999	46733	46103	0	821
AC_000187.1	AC169534.5	90.865	613	54	1	147293460	147294072	46714	46104	0	821
AC_000187.1	AC169534.5	94.403	536	26	2	146854591	146855122	56400	56935	0	821
AC_000187.1	AC169534.5	94.249	539	28	1	146304070	146304608	56405	56940	0	821
AC_000187.1	AC169534.5	84.874	833	104	10	143978477	143979295	65386	64562	0	821
AC_000187.1	AC169534.5	92.908	564	40	0	143822283	143822846	85482	86045	0	821
AC_000187.1	AC169534.5	87.363	728	77	9	146942858	146943582	142400	141685	0	821
AC_000187.1	AC169534.5	88.261	690	73	5	146701187	146701874	11339	12022	0	819
AC_000187.1	AC169534.5	88.724	674	70	4	146854453	146855122	15948	16619	0	819
AC_000187.1	AC169534.5	75.832	1742	350	42	143121581	143123269	30164	31887	0	819
AC_000187.1	AC169534.5	90.079	635	57	4	147238866	147239499	46104	46733	0	819
AC_000187.1	AC169534.5	93.923	543	32	1	143234410	143234951	56405	56947	0	819
AC_000187.1	AC169534.5	94.227	537	29	1	146928520	146929054	56941	56405	0	819
AC_000187.1	AC169534.5	94.687	527	28	0	147208288	147208814	56405	56931	0	819
AC_000187.1	AC169534.5	89.561	661	47	9	143821636	143822277	84883	85540	0	819
AC_000187.1	AC169534.5	89.708	651	53	4	147598251	147598890	84883	85530	0	819
AC_000187.1	AC169534.5	88.399	681	75	3	146694412	146695091	15948	16625	0	817
AC_000187.1	AC169534.5	83.463	901	126	15	143016432	143017313	21911	22807	0	817
AC_000187.1	AC169534.5	90.063	634	57	2	145974869	145975500	46104	46733	0	817
AC_000187.1	AC169534.5	94.382	534	27	2	147293536	147294066	56398	56931	0	817
AC_000187.1	AC169534.5	94.528	530	27	2	145661335	145661864	56405	56932	0	817
AC_000187.1	AC169534.5	89.72	642	62	3	144949496	144950136	65371	64733	0	817
AC_000187.1	AC169534.5	87.263	738	67	17	144199831	144200565	98360	99073	0	817
AC_000187.1	AC169534.5	91.181	601	53	0	144068492	144069092	134622	135222	0	817
AC_000187.1	AC169534.5	84.83	824	110	11	143433321	143434139	11320	12133	0	815
AC_000187.1	AC169534.5	88.382	680	75	3	145974865	145975542	16625	15948	0	815
AC_000187.1	AC169534.5	88.593	675	71	4	145843626	145844297	15950	16621	0	815
AC_000187.1	AC169534.5	83.75	880	123	11	147293211	147294076	21938	22811	0	815
AC_000187.1	AC169534.5	90.287	628	54	5	146752839	146753463	46098	46721	0	815
AC_000187.1	AC169534.5	90.063	634	56	3	146193312	146193942	46733	46104	0	815
AC_000187.1	AC169534.5	89.937	636	58	4	143701060	143701695	46733	46104	0	815
AC_000187.1	AC169534.5	85.409	795	105	8	144797652	144798440	64578	65367	0	815
AC_000187.1	AC169534.5	82.893	947	123	14	143225525	143226436	98493	99435	0	815
AC_000187.1	AC169534.5	87.66	705	81	2	143748384	143749084	114410	115112	0	815
AC_000187.1	AC169534.5	87.749	702	80	4	147342161	147342861	115112	114416	0	815
AC_000187.1	AC169534.5	87.395	714	84	5	143620319	143621030	118374	117665	0	815
AC_000187.1	AC169534.5	89.21	658	63	6	143008711	143009365	121533	120881	0	815
AC_000187.1	AC169534.5	89.628	646	59	3	147137001	147137638	135354	134709	0	815
AC_000187.1	AC169534.5	84.073	879	104	14	143336307	143337161	142401	141535	0	815
AC_000187.1	AC169534.5	88.955	670	60	6	146526948	146527616	142404	141748	0	815
AC_000187.1	AC169534.5	90.453	618	58	1	146596888	146597505	9114	8498	0	813
AC_000187.1	AC169534.5	88.529	680	67	3	146169221	146169891	15948	16625	0	813
AC_000187.1	AC169534.5	88.462	676	74	3	144199833	144200506	16621	15948	0	813
AC_000187.1	AC169534.5	81.994	983	153	15	143694097	143695061	24449	23473	0	813
AC_000187.1	AC169534.5	93.153	555	37	1	143913167	143913721	23998	24551	0	813
AC_000187.1	AC169534.5	83.518	904	116	16	144878175	144879054	32152	33046	0	813
AC_000187.1	AC169534.5	94.041	537	30	1	145224258	145224792	56941	56405	0	813
AC_000187.1	AC169534.5	94.041	537	31	1	145059125	145059660	56941	56405	0	813
AC_000187.1	AC169534.5	89.628	646	57	4	143821640	143822277	65367	64724	0	813
AC_000187.1	AC169534.5	90.096	626	62	0	144655804	144656429	65366	64741	0	813
AC_000187.1	AC169534.5	87.193	734	70	7	144230718	144231430	85622	84892	0	813
AC_000187.1	AC169534.5	87.518	705	86	1	143571130	143571834	115112	114410	0	813
AC_000187.1	AC169534.5	88.158	684	77	3	146779525	146780206	16629	15948	0	811
AC_000187.1	AC169534.5	87.66	705	77	5	143669579	143670278	27234	26535	0	811
AC_000187.1	AC169534.5	93.431	548	34	2	147348089	147348635	30133	30679	0	811
AC_000187.1	AC169534.5	89.474	646	62	4	144949489	144950132	46092	46733	0	811
AC_000187.1	AC169534.5	89.905	634	59	3	145082967	145083600	46105	46733	0	811
AC_000187.1	AC169534.5	93.866	538	33	0	145312642	145313179	56405	56942	0	811
AC_000187.1	AC169534.5	89.555	651	53	5	144949497	144950135	84883	85530	0	811
AC_000187.1	AC169534.5	87.896	694	79	2	144780757	144781447	114414	115105	0	811
AC_000187.1	AC169534.5	88.235	680	77	2	143159143	143159821	16625	15948	0	809
AC_000187.1	AC169534.5	88.348	678	74	3	144966811	144967487	15948	16621	0	809
AC_000187.1	AC169534.5	84.123	844	127	7	147207981	147208822	21971	22809	0	809
AC_000187.1	AC169534.5	91.897	580	45	2	145312594	145313173	30710	30133	0	809
AC_000187.1	AC169534.5	81.961	1020	124	33	146855940	146856910	32159	33167	0	809
AC_000187.1	AC169534.5	85.217	805	99	8	143336308	143337094	65364	64562	0	809
AC_000187.1	AC169534.5	89.335	647	66	2	147598249	147598895	65372	64729	0	809
AC_000187.1	AC169534.5	87.697	699	80	5	147338821	147339514	115112	114415	0	809
AC_000187.1	AC169534.5	89.024	656	68	3	143046929	143047580	118642	117987	0	809
AC_000187.1	AC169534.5	87.412	707	83	6	144255640	144256341	2055	2760	0	808
AC_000187.1	AC169534.5	87.429	708	81	6	144253140	144253845	4555	5256	0	808
AC_000187.1	AC169534.5	84.736	832	99	12	146629268	146630096	12396	13202	0	808
AC_000187.1	AC169534.5	88.606	667	73	2	147911593	147912258	16612	15948	0	808
AC_000187.1	AC169534.5	84.514	833	112	10	147316624	147317444	21982	22809	0	808
AC_000187.1	AC169534.5	89.857	631	60	4	144067647	144068276	30766	30139	0	808
AC_000187.1	AC169534.5	87.396	722	68	12	144448666	144449376	34463	33754	0	808
AC_000187.1	AC169534.5	90.879	603	54	1	147155607	147156208	47331	46729	0	808
AC_000187.1	AC169534.5	93.273	550	33	2	143269531	143270076	56398	56947	0	808
AC_000187.1	AC169534.5	93.542	542	35	0	147598245	147598786	56946	56405	0	808
AC_000187.1	AC169534.5	83.908	870	115	12	143142495	143143344	85747	84883	0	808
AC_000187.1	AC169534.5	85.553	796	87	18	147076211	147076982	85683	84892	0	808
AC_000187.1	AC169534.5	84.903	828	94	20	146397232	146398053	99165	98363	0	808
AC_000187.1	AC169534.5	85.934	782	81	20	147076211	147076983	99128	98367	0	808
AC_000187.1	AC169534.5	91.231	593	52	0	144736273	144736865	134782	135374	0	808
AC_000187.1	AC169534.5	85.66	795	83	14	147076205	147076983	141620	142399	0	808
AC_000187.1	AC169534.5	84.772	834	93	14	146055767	146056584	11338	12153	0	806
AC_000187.1	AC169534.5	80.78	1077	168	23	143515086	143516137	12406	11344	0	806
AC_000187.1	AC169534.5	88.314	676	74	4	143709437	143710110	16620	15948	0	806
AC_000187.1	AC169534.5	88.906	658	68	4	143491008	143491663	15948	16602	0	806
AC_000187.1	AC169534.5	88.006	692	70	9	143851365	143852046	27694	28382	0	806
AC_000187.1	AC169534.5	89.231	650	62	5	143697006	143697653	46733	46090	0	806
AC_000187.1	AC169534.5	93.542	542	33	1	145622944	145623483	56405	56946	0	806
AC_000187.1	AC169534.5	93.985	532	32	0	147511891	147512422	56936	56405	0	806
AC_000187.1	AC169534.5	93.985	532	32	0	144951681	144952212	56936	56405	0	806
AC_000187.1	AC169534.5	86.605	754	72	8	143306679	143307407	85643	84894	0	806
AC_000187.1	AC169534.5	88.088	680	78	2	143167399	143168077	16625	15948	0	804
AC_000187.1	AC169534.5	88.365	679	66	5	147316779	147317447	15951	16626	0	804
AC_000187.1	AC169534.5	85.298	789	104	10	146918331	146919114	22804	22023	0	804
AC_000187.1	AC169534.5	89.809	628	62	1	144655804	144656429	24546	23919	0	804
AC_000187.1	AC169534.5	87.826	690	79	2	147097842	147098530	26535	27220	0	804
AC_000187.1	AC169534.5	81.579	1026	142	24	143355551	143356538	33169	32153	0	804
AC_000187.1	AC169534.5	90.789	608	47	8	143988976	143989580	34339	33738	0	804
AC_000187.1	AC169534.5	93.53	541	34	1	143321607	143322146	56405	56945	0	804
AC_000187.1	AC169534.5	93.669	537	34	0	146169355	146169891	56405	56941	0	804
AC_000187.1	AC169534.5	87.141	731	67	8	146942855	146943582	98363	99069	0	804
AC_000187.1	AC169534.5	79.738	1145	203	19	143807803	143808928	12473	11339	0	802
AC_000187.1	AC169534.5	84.7	817	109	7	143746857	143747664	12148	11339	0	802
AC_000187.1	AC169534.5	87.24	721	71	9	143871132	143871837	12053	11339	0	802
AC_000187.1	AC169534.5	87.808	689	78	4	144365486	144366170	16634	15948	0	802
AC_000187.1	AC169534.5	88.148	675	78	1	147336968	147337642	15948	16620	0	802
AC_000187.1	AC169534.5	84.625	813	117	8	145908152	145908962	22812	22006	0	802
AC_000187.1	AC169534.5	84.131	857	106	11	146055744	146056584	24568	23726	0	802
AC_000187.1	AC169534.5	90.064	624	54	6	146341540	146342161	46721	46104	0	802
AC_000187.1	AC169534.5	90.047	633	44	11	144903210	144903825	85513	84883	0	802
AC_000187.1	AC169534.5	88.175	685	66	10	145452664	145453347	98360	99030	0	802
AC_000187.1	AC169534.5	87.808	689	78	4	144267033	144267719	115087	114403	0	802
AC_000187.1	AC169534.5	87.394	706	79	4	143746974	143747672	115112	114410	0	802
AC_000187.1	AC169534.5	84.717	831	93	14	146059882	146060696	11341	12153	0	800
AC_000187.1	AC169534.5	83.092	899	133	16	143118518	143119406	21920	22809	0	800
AC_000187.1	AC169534.5	84.845	805	110	11	143433341	143434139	22806	22008	0	800
AC_000187.1	AC169534.5	89.59	634	60	3	145596097	145596728	46104	46733	0	800
AC_000187.1	AC169534.5	90.048	623	54	4	144903210	144903826	64751	65371	0	800
AC_000187.1	AC169534.5	91.312	587	49	1	146140609	146141195	114401	114985	0	800
AC_000187.1	AC169534.5	88.27	682	63	9	146600899	146601575	142398	141729	0	800
AC_000187.1	AC169534.5	85.05	796	105	8	144797651	144798437	12129	11339	0	798
AC_000187.1	AC169534.5	87.977	682	75	6	143783261	143783939	15948	16625	0	798
AC_000187.1	AC169534.5	88.088	680	72	5	144597650	144598327	16620	15948	0	798
AC_000187.1	AC169534.5	92.909	550	38	1	143913167	143913716	30681	30133	0	798
AC_000187.1	AC169534.5	81.238	1018	166	17	143694062	143695061	30196	31206	0	798
AC_000187.1	AC169534.5	88.72	656	70	2	143046929	143047580	34922	34267	0	798
AC_000187.1	AC169534.5	90.016	621	57	3	145059130	145059749	46105	46721	0	798
AC_000187.1	AC169534.5	89.683	630	59	4	145661234	145661863	46733	46110	0	798
[truncated: 656,545 more rows]
