# Supplementary material for: Deviations from Mendelian Inheritance on Bovine X-Chromosome Revealing Recombination, Sex-of-Offspring Effects and Fertility-Related Candidate Genes
Source: Genes (Basel). 2022 Dec 9;13(12):2322. doi: 10.3390/genes13122322 (PMC9778079; doi:10.3390/genes13122322)
Supplement: Supplementary file 1 [file genes-13-02322-s001.zip › Table S6.txt]

© 2000-2019 QIAGEN. All rights reserved.
Ingenuity Canonical Pathways	-log(p-value)	Ratio	z-score	Molecules
Citrulline Degradation	2.14E00	1E00	NaN	OTC
Spermine Biosynthesis	1.84E00	5E-01	NaN	SMS
PRPP Biosynthesis I	1.55E00	2.5E-01	NaN	PRPS1
Arginine Biosynthesis IV	1.37E00	1.67E-01	NaN	OTC
Proline Biosynthesis II (from Arginine)	1.37E00	1.67E-01	NaN	OTC
Urea Cycle	1.37E00	1.67E-01	NaN	OTC
Pentose Phosphate Pathway (Non-oxidative Branch)	1.37E00	1.67E-01	NaN	TKTL1
Glycine Cleavage Complex	1.37E00	1.67E-01	NaN	GCSH
Phosphatidylcholine Biosynthesis I	1.31E00	1.43E-01	NaN	PCYT1B
Acetyl-CoA Biosynthesis I (Pyruvate Dehydrogenase Complex)	1.31E00	1.43E-01	NaN	PDHA1
Clathrin-mediated Endocytosis Signaling	1.29E00	2.07E-02	NaN	AP1S2,FGF13,SH3KBP1,VEGFD
GP6 Signaling Pathway	1.26E00	2.52E-02	NaN	BTK,COL4A6,NOX1
Leukocyte Extravasation Signaling	1.26E00	2.02E-02	NaN	BMX,BTK,CLDN2,NOX1
Phototransduction Pathway	1.25E00	3.77E-02	NaN	ARR3,OPN1LW
Sirtuin Signaling Pathway	1.22E00	1.71E-02	NaN	ATG4A,NDUFA1,OTC,PDHA1,TIMM8A
Citrulline Biosynthesis	1.2E00	1.11E-01	NaN	OTC
Pentose Phosphate Pathway	1.16E00	1E-01	NaN	TKTL1
Dolichyl-diphosphooligosaccharide Biosynthesis	1.16E00	1E-01	NaN	ALG13
Cleavage and Polyadenylation of Pre-mRNA	1.08E00	8.33E-02	NaN	CSTF2
DNA Double-Strand Break Repair by Homologous Recombination	1.02E00	7.14E-02	NaN	POLA1
Superpathway of Citrulline Metabolism	9.87E-01	6.67E-02	NaN	OTC
Choline Biosynthesis III	9.87E-01	6.67E-02	NaN	PCYT1B
Role of Wnt/GSK-3β Signaling in the Pathogenesis of Influenza	9.63E-01	2.56E-02	NaN	CSNK1A1,SIAH1
RAN Signaling	9.36E-01	5.88E-02	NaN	RAN
Endoplasmic Reticulum Stress Pathway	8.51E-01	4.76E-02	NaN	MBTPS2
Hepatic Fibrosis / Hepatic Stellate Cell Activation	8.21E-01	1.61E-02	NaN	COL4A6,IL1RAPL2,VEGFD
Apelin Cardiac Fibroblast Signaling Pathway	8.15E-01	4.35E-02	NaN	ACE2
Bladder Cancer Signaling	8.1E-01	2.06E-02	NaN	FGF13,VEGFD
VEGF Signaling	7.9E-01	2E-02	NaN	EIF1AX,VEGFD
T Cell Receptor Signaling	7.57E-01	1.9E-02	NaN	BMX,BTK
Virus Entry via Endocytic Pathways	7.45E-01	1.87E-02	NaN	AP1S2,FLNA
NGF Signaling	7.03E-01	1.75E-02	NaN	MAP3K15,RPS6KA3
p38 MAPK Signaling	6.8E-01	1.69E-02	NaN	IL1RAPL2,RPS6KA3
IL-15 Production	6.64E-01	1.65E-02	NaN	BMX,BTK
DNA Methylation and Transcriptional Repression Signaling	6.62E-01	2.94E-02	NaN	MECP2
Signaling by Rho Family GTPases	5.93E-01	1.23E-02	NaN	ARHGEF9,NOX1,SEPT6
Role of IL-17F in Allergic Inflammatory Airway Diseases	5.56E-01	2.22E-02	NaN	RPS6KA3
Phospholipase C Signaling	5.48E-01	1.17E-02	NaN	ARHGEF9,BTK,RPS6KA3
Primary Immunodeficiency Signaling	5.17E-01	2E-02	NaN	BTK
Assembly of RNA Polymerase II Complex	5.17E-01	2E-02	NaN	TAF7L
Amyloid Processing	5.1E-01	1.96E-02	NaN	CSNK1A1
UVB-Induced MAPK Signaling	5.03E-01	1.92E-02	NaN	RPS6KA3
CD27 Signaling in Lymphocytes	4.96E-01	1.89E-02	NaN	MAP3K15
Transcriptional Regulatory Network in Embryonic Stem Cells	4.91E-01	1.85E-02	NaN	ESX1
Protein Kinase A Signaling	4.89E-01	1E-02	NaN	AKAP14,DUSP21,FLNA,PHKA2
Tec Kinase Signaling	4.8E-01	1.22E-02	NaN	BMX,BTK
Cell Cycle Control of Chromosomal Replication	4.78E-01	1.79E-02	NaN	POLA1
Unfolded protein response	4.78E-01	1.79E-02	NaN	MBTPS2
Tight Junction Signaling	4.67E-01	1.19E-02	NaN	CLDN2,CSTF2
Mitochondrial Dysfunction	4.57E-01	1.17E-02	NaN	NDUFA1,PDHA1
CNTF Signaling	4.53E-01	1.67E-02	NaN	RPS6KA3
Autophagy	4.47E-01	1.64E-02	NaN	ATG4A
Granulocyte Adhesion and Diapedesis	4.32E-01	1.12E-02	NaN	CLDN2,IL1RAPL2
Role of NFAT in Regulation of the Immune Response	4.26E-01	1.1E-02	NaN	BTK,CSNK1A1
Pyridoxal 5'-phosphate Salvage Pathway	4.26E-01	1.54E-02	NaN	CSNK1A1
B Cell Receptor Signaling	4.15E-01	1.08E-02	NaN	BTK,MAP3K15
Sertoli Cell-Sertoli Cell Junction Signaling	4.11E-01	1.08E-02	NaN	CLDN2,MAP3K15
Role of Macrophages, Fibroblasts and Endothelial Cells in Rheumatoid Arthritis	4.08E-01	9.62E-03	NaN	CSNK1A1,IL1RAPL2,VEGFD
IL-10 Signaling	4.06E-01	1.45E-02	NaN	IL1RAPL2
ILK Signaling	3.97E-01	1.05E-02	NaN	FLNA,VEGFD
Growth Hormone Signaling	3.96E-01	1.41E-02	NaN	RPS6KA3
ERK5 Signaling	3.91E-01	1.39E-02	NaN	RPS6KA3
Caveolar-mediated Endocytosis Signaling	3.87E-01	1.37E-02	NaN	FLNA
GPCR-Mediated Integration of Enteroendocrine Signaling Exemplified by an L Cell	3.87E-01	1.37E-02	NaN	GRPR
Hypoxia Signaling in the Cardiovascular System	3.82E-01	1.35E-02	NaN	UBE2A
FcγRIIB Signaling in B Lymphocytes	3.78E-01	1.33E-02	NaN	BTK
IL-8 Signaling	3.76E-01	1.01E-02	NaN	NOX1,VEGFD
Reelin Signaling in Neurons	3.66E-01	1.28E-02	NaN	ARHGEF9
Role of BRCA1 in DNA Damage Response	3.57E-01	1.25E-02	NaN	FANCB
Chemokine Signaling	3.57E-01	1.25E-02	NaN	NOX1
Apelin Adipocyte Signaling Pathway	3.53E-01	1.23E-02	NaN	NOX1
mTOR Signaling	3.49E-01	9.52E-03	NaN	RPS6KA3,VEGFD
FLT3 Signaling in Hematopoietic Progenitor Cells	3.45E-01	1.2E-02	NaN	RPS6KA3
Osteoarthritis Pathway	3.42E-01	9.39E-03	NaN	IL1RAPL2,VEGFD
VEGF Family Ligand-Receptor Interactions	3.41E-01	1.19E-02	NaN	VEGFD
FGF Signaling	3.41E-01	1.19E-02	NaN	FGF13
Integrin Signaling	3.4E-01	9.35E-03	NaN	TSPAN6,TSPAN7
Actin Cytoskeleton Signaling	3.29E-01	9.13E-03	NaN	FGF13,FLNA
RANK Signaling in Osteoclasts	3.27E-01	1.14E-02	NaN	MAP3K15
Role of Osteoblasts, Osteoclasts and Chondrocytes in Rheumatoid Arthritis	3.26E-01	9.09E-03	NaN	CSNK1A1,IL1RAPL2
Sperm Motility	3.24E-01	9.05E-03	NaN	BMX,BTK
CTLA4 Signaling in Cytotoxic T Lymphocytes	3.23E-01	1.12E-02	NaN	AP1S2
EIF2 Signaling	3.18E-01	8.93E-03	NaN	EIF1AX,RPL36A
Melanocyte Development and Pigmentation Signaling	3.06E-01	1.06E-02	NaN	RPS6KA3
α-Adrenergic Signaling	3.04E-01	1.05E-02	NaN	PHKA2
Amyotrophic Lateral Sclerosis Signaling	2.97E-01	1.03E-02	NaN	VEGFD
Salvage Pathways of Pyrimidine Ribonucleotides	2.97E-01	1.03E-02	NaN	CSNK1A1
UVA-Induced MAPK Signaling	2.94E-01	1.02E-02	NaN	RPS6KA3
Nitric Oxide Signaling in the Cardiovascular System	2.91E-01	1.01E-02	NaN	VEGFD
Sumoylation Pathway	2.79E-01	9.71E-03	NaN	RAN
NER Pathway	2.79E-01	9.71E-03	NaN	POLA1
PPAR Signaling	2.77E-01	9.62E-03	NaN	IL1RAPL2
Colorectal Cancer Metastasis Signaling	2.63E-01	7.91E-03	NaN	SIAH1,VEGFD
Pancreatic Adenocarcinoma Signaling	2.63E-01	9.17E-03	NaN	VEGFD
Oxidative Phosphorylation	2.63E-01	9.17E-03	NaN	NDUFA1
HGF Signaling	2.57E-01	9.01E-03	NaN	MAP3K15
Rac Signaling	2.57E-01	9.01E-03	NaN	NOX1
HIF1α Signaling	2.53E-01	8.85E-03	NaN	VEGFD
fMLP Signaling in Neutrophils	2.45E-01	8.62E-03	NaN	NOX1
Fc Epsilon RI Signaling	2.43E-01	8.55E-03	NaN	BTK
Renin-Angiotensin Signaling	2.4E-01	8.47E-03	NaN	NOX1
Role of Tissue Factor in Cancer	2.36E-01	8.33E-03	NaN	RPS6KA3
LXR/RXR Activation	2.34E-01	8.26E-03	NaN	IL1RAPL2
G Beta Gamma Signaling	2.31E-01	8.2E-03	NaN	BTK
Protein Ubiquitination Pathway	2.31E-01	7.33E-03	NaN	PSMD10,UBE2A
RhoA Signaling	2.29E-01	8.13E-03	NaN	SEPT6
IL-6 Signaling	2.25E-01	8E-03	NaN	IL1RAPL2
P2Y Purigenic Receptor Signaling Pathway	2.2E-01	7.87E-03	NaN	P2RY4
p70S6K Signaling	2.17E-01	7.75E-03	NaN	BTK
Gα12/13 Signaling	2.15E-01	7.69E-03	NaN	BTK
Estrogen Receptor Signaling	2.01E-01	7.3E-03	NaN	TAF7L
PI3K Signaling in B Lymphocytes	1.99E-01	7.25E-03	NaN	BTK
Glucocorticoid Receptor Signaling	-0E00	5.95E-03	NaN	TAF7L,TSC22D3
Axonal Guidance Signaling	-0E00	2.06E-03	NaN	VEGFD
PPARα/RXRα Activation	-0E00	5.26E-03	NaN	IL1RAPL2
Aryl Hydrocarbon Receptor Signaling	-0E00	6.99E-03	NaN	POLA1
LPS/IL-1 Mediated Inhibition of RXR Function	-0E00	4.46E-03	NaN	IL1RAPL2
Hepatic Cholestasis	-0E00	5.43E-03	NaN	IL1RAPL2
Thrombin Signaling	-0E00	4.81E-03	NaN	ARHGEF9
Cardiac Hypertrophy Signaling	-0E00	4.17E-03	NaN	MAP3K15
Molecular Mechanisms of Cancer	-0E00	2.55E-03	NaN	ARHGEF9
GNRH Signaling	-0E00	5.78E-03	NaN	MAP3K15
Germ Cell-Sertoli Cell Junction Signaling	-0E00	5.81E-03	NaN	MAP3K15
Production of Nitric Oxide and Reactive Oxygen Species in Macrophages	-0E00	5.32E-03	NaN	MAP3K15
AMPK Signaling	-0E00	4.72E-03	NaN	RAB9B
Hereditary Breast Cancer Signaling	-0E00	7.14E-03	NaN	FANCB
Ovarian Cancer Signaling	-0E00	7.19E-03	NaN	VEGFD
Regulation of eIF4 and p70S6K Signaling	-0E00	6.37E-03	NaN	EIF1AX
Role of NFAT in Cardiac Hypertrophy	-0E00	4.67E-03	NaN	CSNK1A1
Breast Cancer Regulation by Stathmin1	-0E00	5E-03	NaN	ARHGEF9
PKCθ Signaling in T Lymphocytes	-0E00	6.45E-03	NaN	MAP3K15
Dopamine-DARPP32 Feedback in cAMP Signaling	-0E00	6.13E-03	NaN	CSNK1A1
RhoGDI Signaling	-0E00	5.56E-03	NaN	ARHGEF9
Gap Junction Signaling	-0E00	5.05E-03	NaN	CSNK1A1
eNOS Signaling	-0E00	6.29E-03	NaN	VEGFD
D-myo-inositol-5-phosphate Metabolism	-0E00	6.41E-03	NaN	MTMR8
D-myo-inositol (1,4,5,6)-Tetrakisphosphate Biosynthesis	-0E00	7.09E-03	NaN	MTMR8
Superpathway of Inositol Phosphate Compounds	-0E00	5.05E-03	NaN	MTMR8
D-myo-inositol (3,4,5,6)-tetrakisphosphate Biosynthesis	-0E00	7.09E-03	NaN	MTMR8
3-phosphoinositide Degradation	-0E00	6.45E-03	NaN	MTMR8
3-phosphoinositide Biosynthesis	-0E00	6.06E-03	NaN	MTMR8
Gαq Signaling	-0E00	6.37E-03	NaN	BTK
Agranulocyte Adhesion and Diapedesis	-0E00	5.21E-03	NaN	CLDN2
Regulation of the Epithelial-Mesenchymal Transition Pathway	-0E00	5.18E-03	NaN	FGF13
Cardiac β-adrenergic Signaling	-0E00	7.14E-03	NaN	AKAP14
Xenobiotic Metabolism Signaling	-0E00	3.48E-03	NaN	MAP3K15
Wnt/β-catenin Signaling	-0E00	5.78E-03	NaN	CSNK1A1
cAMP-mediated signaling	-0E00	4.41E-03	NaN	AKAP14
Gustation Pathway	-0E00	6.54E-03	NaN	P2RY4
Phagosome Maturation	-0E00	6.67E-03	NaN	NOX1
Neuroinflammation Signaling Pathway	-0E00	3.33E-03	NaN	NOX1
Opioid Signaling Pathway	-0E00	4E-03	NaN	RPS6KA3
Endocannabinoid Cancer Inhibition Pathway	-0E00	6.99E-03	NaN	VEGFD
Cardiac Hypertrophy Signaling (Enhanced)	-0E00	4.12E-03	NaN	FGF13,MAP3K15
Synaptogenesis Signaling Pathway	-0E00	3.21E-03	NaN	NLGN4Y
Systemic Lupus Erythematosus In B Cell Signaling Pathway	-0E00	3.64E-03	NaN	BTK
Ephrin Receptor Signaling	-0E00	5.56E-03	NaN	VEGFD
