# Supplementary material for: Deviations from Mendelian Inheritance on Bovine X-Chromosome Revealing Recombination, Sex-of-Offspring Effects and Fertility-Related Candidate Genes
Source: Genes (Basel). 2022 Dec 9;13(12):2322. doi: 10.3390/genes13122322 (PMC9778079; doi:10.3390/genes13122322)
Supplement: Supplementary file 1 [file genes-13-02322-s001.zip › Table S7.txt]

© 2000-2019 QIAGEN. All rights reserved.
Categories	Diseases or Functions Annotation	p-value	Molecules	# Molecules
Hereditary Disorder,Organismal Injury and Abnormalities	X-linked hereditary disease	3.21E-47	ADGRG2,ALG13,AMELX,AMER1,ANOS1,AP1S2,ARHGEF9,ARMCX5-GPRASP2/GPRASP2,ARR3,BTK,CA5B,CDKL5,CNKSR2,COL4A6,FANCB,FGF13,FLNA,FRMD7,GLA,GPR143,HNRNPH2,IGSF1,KDM6A,KIF4A,MBTPS2,MECP2,MID2,mir-221,NDUFA1,OPN1LW,OTC,PCDH19,PDHA1,PDK3,PHEX,PHKA2,PIGA,PIH1D3,PLP1,POLA1,PRPS1,RNF113A,RPS6KA3,RS1,SERPINA7,SMPX,SMS,SRPX2,TIMM8A,TSPAN7,UBE2A,ZC4H2,ZNF674	53
Developmental Disorder,Hereditary Disorder,Neurological Disease,Organismal Injury and Abnormalities	X-linked mental retardation	1.47E-15	AP1S2,CNKSR2,HNRNPH2,KDM6A,KIF4A,MECP2,MID2,PDHA1,RNF113A,RPS6KA3,SMS,SRPX2,TSPAN7,UBE2A,ZC4H2,ZNF674	16
Auditory Disease,Hereditary Disorder,Neurological Disease,Organismal Injury and Abnormalities	X-linked hearing loss	1.29E-08	ARMCX5-GPRASP2/GPRASP2,COL4A6,PRPS1,SMPX	4
Developmental Disorder,Hereditary Disorder,Neurological Disease,Organismal Injury and Abnormalities	Syndromic X-linked mental retardation	1.97E-08	AP1S2,CNKSR2,HNRNPH2,KDM6A,MECP2,SMS,SRPX2,UBE2A,ZC4H2	9
Developmental Disorder,Hereditary Disorder,Neurological Disease,Organismal Injury and Abnormalities	Familial mental retardation	4.28E-08	AP1S2,CNKSR2,FLNA,HNRNPH2,KDM6A,KIF4A,MECP2,MID2,PDHA1,RNF113A,RPS6KA3,SMS,SRPX2,TSPAN7,UBE2A,ZC4H2,ZNF674	17
Auditory Disease,Hereditary Disorder,Neurological Disease,Organismal Injury and Abnormalities	X-linked nonsyndromic sensorineural hearing loss	1.46E-06	COL4A6,PRPS1,SMPX	3
Developmental Disorder	Autism or intellectual disability	1.95E-06	AP1S2,CDKL5,CNKSR2,FLNA,HNRNPH2,KDM6A,KIF4A,MECP2,MID2,PDHA1,RNF113A,RPS6KA3,SMS,SRPX2,TSPAN7,UBE2A,ZC4H2,ZNF674	18
Developmental Disorder,Hereditary Disorder,Neurological Disease,Organismal Injury and Abnormalities	Familial syndromic intellectual disability	2.57E-06	AP1S2,CNKSR2,FLNA,HNRNPH2,KDM6A,MECP2,SMS,SRPX2,UBE2A,ZC4H2	10
Neurological Disease,Organismal Injury and Abnormalities	Childhood onset epilepsy syndrome	3.63E-06	ARHGEF9,CDKL5,SRPX2	3
Neurological Disease	Cognitive impairment	3.49E-05	AP1S2,ARHGEF9,CA5B,CNKSR2,FLNA,HNRNPH2,KDM6A,KIF4A,MECP2,MID2,PDHA1,RNF113A,RPS6KA3,SMS,SRPX2,TSPAN7,UBE2A,VEGFD,ZC4H2,ZNF674	20
Developmental Disorder,Hereditary Disorder,Ophthalmic Disease,Organismal Injury and Abnormalities	X-linked congenital nystagmus	5.15E-05	FRMD7,GPR143	2
Cancer,Organismal Injury and Abnormalities,Respiratory Disease	Lung carcinoma	1.19E-04	ACE2,ALG13,AMELX,AMER1,ARHGAP36,ARL13A,ARMCX1,ARMCX2,ASB11,BEND2,BMX,BTK,CA5B,CLDN2,CLTRN,CNKSR2,COL4A6,DRP2,FLNA,FRMPD3,GCSH,GLRA4,GRPR,H2BFWT,IGSF1,KDM6A,MAGEA11,MID2,MOSPD2,NRK,NXF3,OPN1LW,OR13H1,P2RY4,PDHA1,PLP1,POLA1,RNF128,SHROOM2,SPIN4,SRPX2,SYTL4,TCEAL7,VEGFD	44
Hereditary Disorder,Neurological Disease,Organismal Injury and Abnormalities	Atypical Rett syndrome	1.54E-04	CDKL5,MECP2	2
Neurological Disease,Organismal Injury and Abnormalities	Syndromic epilepsy	1.75E-04	ARHGEF9,CA5B,CDKL5,SRPX2	4
Hereditary Disorder,Neurological Disease,Organismal Injury and Abnormalities	Familial encephalopathy	2.34E-04	ALG13,AMER1,ANOS1,ARHGEF9,ARMCX2,ARMCX3,ARR3,BEX2,BEX3,BEX4,CA5B,CDKL5,FANCB,FGF13,FLNA,MECP2,OPN1LW,PCDH19,PDK3,PIGA,PLP1,RPS6KA3,RS1,SEPT6,SRPX2,SYTL4,TSC22D3	27
Cancer,Organismal Injury and Abnormalities	Non-melanoma solid tumor	2.49E-04	ACE2,AKAP14,ALG13,AMELX,AMER1,ANOS1,AP1S2,ARHGAP36,ARHGEF9,ARL13A,ARMCX1,ARMCX2,ARMCX3,ARMCX5,ARMCX5-GPRASP2/GPRASP2,ARMCX6,ARR3,ASB11,ASB12,ASB9,ATG4A,AWAT1,BEND2,BEX2,BEX4,BEX5,BMX,BTK,CA5B,CDKL5,CENPI,CLDN2,CLTRN,CNKSR2,COL4A6,CSNK1A1,CSTF2,DGAT2L6,DIPK2B,DRP2,DUSP21,EIF1AX,ERI1,ESX1,FAM199X,FANCB,FGF13,FLNA,FRMD7,FRMPD3,FUNDC1,GCSH,GLA,GLRA2,GLRA4,GPR143,GPRASP1,GRPR,H2BFWT,HNRNPH2,IGSF1,IL1R…	145
Cancer,Organismal Injury and Abnormalities,Respiratory Disease	Respiratory system tumor	3.02E-04	ACE2,ALG13,AMELX,AMER1,ARHGAP36,ARL13A,ARMCX1,ARMCX2,ASB11,ASB12,BEND2,BMX,BTK,CA5B,CLDN2,CLTRN,CNKSR2,COL4A6,DRP2,FGF13,FLNA,FRMPD3,GCSH,GLRA2,GLRA4,GRPR,H2BFWT,IGSF1,KDM6A,MAGEA11,MAP3K15,MID2,mir-221,mir-504,MOSPD2,MTMR8,NRK,NXF3,OPN1LW,OR13H1,P2RY4,PDHA1,PLP1,POLA1,RNF128,SHROOM2,SLITRK4,SPIN4,SRPX2,SYTL4,TCEAL7,VEGFD	52
Hereditary Disorder,Neurological Disease,Organismal Injury and Abnormalities,Skeletal and Muscular Disorders	Charcot-Marie-Tooth disease, X-linked	3.06E-04	PDK3,PRPS1	2
Cancer,Organismal Injury and Abnormalities,Respiratory Disease	Lung cancer	3.51E-04	ACE2,ALG13,AMELX,AMER1,ARHGAP36,ARL13A,ARMCX1,ARMCX2,ASB11,BEND2,BMX,BTK,CA5B,CLDN2,CLTRN,CNKSR2,COL4A6,DRP2,FLNA,FRMPD3,GCSH,GLRA4,GRPR,H2BFWT,IGSF1,KDM6A,MAGEA11,MID2,mir-221,MOSPD2,NRK,NXF3,OPN1LW,OR13H1,P2RY4,PDHA1,PLP1,POLA1,RNF128,SHROOM2,SPIN4,SRPX2,SYTL4,TCEAL7,VEGFD	45
Developmental Disorder,Hereditary Disorder,Neurological Disease,Organismal Injury and Abnormalities	Recessive mental retardation	3.80E-04	AP1S2,KIF4A,MECP2,MID2,SMS,TSPAN7,UBE2A,ZC4H2	8
Cancer,Organismal Injury and Abnormalities,Reproductive System Disease	Female genital tract adenocarcinoma	4.17E-04	ACE2,ALG13,AMER1,AP1S2,ARHGAP36,ARMCX1,ARMCX2,ASB11,ASB12,BMX,BTK,CDKL5,CENPI,COL4A6,CSTF2,DGAT2L6,DRP2,DUSP21,EIF1AX,FLNA,FRMPD3,GCSH,GLA,GLRA4,GPR143,GPRASP1,GRPR,IGSF1,KDM6A,KIF4A,MAP3K15,MBTPS2,MTMR8,NKRF,NRK,OTC,PCDH19,PHEX,PHKA2,PLP1,POLA1,PPEF1,PWWP3B,RAB9B,RADX,RPS6KA3,SCML2,SEPT6,SERPINA7,SHROOM2,SRPX2,TBC1D8B,TCEAL7,TSC22D3,VSIG1,ZNF146,ZXDB	57
Cancer,Hematological Disease,Immunological Disease,Organismal Injury and Abnormalities	Advanced 17p deletion negative chronic lymphocytic leukemia	5.08E-04	BTK,POLA1	2
Cancer,Hematological Disease,Immunological Disease,Organismal Injury and Abnormalities	Active stage TP53 mutation negative chronic lymphocytic leukemia	5.08E-04	BTK,POLA1	2
Cancer,Hematological Disease,Immunological Disease,Organismal Injury and Abnormalities	Early stage 17p deletion negative chronic lymphocytic leukemia	5.08E-04	BTK,POLA1	2
Cancer,Hematological Disease,Immunological Disease,Organismal Injury and Abnormalities	Early stage TP53 mutation negative chronic lymphocytic leukemia	5.08E-04	BTK,POLA1	2
Cell Death and Survival,Hematological System Development and Function	Survival of peripheral B lymphocytes	5.08E-04	BTK,SH3KBP1	2
Cancer,Hematological Disease,Immunological Disease,Organismal Injury and Abnormalities	Active stage small B-cell lymphocytic lymphoma	5.08E-04	BTK,POLA1	2
Cancer,Hematological Disease,Immunological Disease,Organismal Injury and Abnormalities	Advanced TP53 mutation negative chronic lymphocytic leukemia	5.08E-04	BTK,POLA1	2
Cancer,Organismal Injury and Abnormalities	Carcinoma	5.20E-04	ACE2,AKAP14,ALG13,AMELX,AMER1,AP1S2,ARHGAP36,ARHGEF9,ARL13A,ARMCX1,ARMCX2,ARMCX3,ARMCX5,ARMCX5-GPRASP2/GPRASP2,ARMCX6,ARR3,ASB11,ASB12,ASB9,ATG4A,AWAT1,BEND2,BEX2,BEX4,BEX5,BMX,BTK,CA5B,CDKL5,CENPI,CLDN2,CLTRN,CNKSR2,COL4A6,CSNK1A1,CSTF2,DGAT2L6,DIPK2B,DRP2,DUSP21,EIF1AX,ERI1,ESX1,FAM199X,FANCB,FGF13,FLNA,FRMD7,FRMPD3,FUNDC1,GCSH,GLA,GLRA2,GLRA4,GPR143,GPRASP1,GRPR,H2BFWT,HNRNPH2,IGSF1,IL1RAPL2,K…	143
Cancer,Organismal Injury and Abnormalities,Reproductive System Disease	Endometrial cancer	5.35E-04	ALG13,AMELX,AMER1,AP1S2,ARHGAP36,ARMCX1,ARMCX2,ARMCX5-GPRASP2/GPRASP2,ASB11,ASB12,BMX,BTK,CDKL5,CENPI,COL4A6,CSTF2,DUSP21,EIF1AX,FLNA,GCSH,GLA,GPRASP1,GRPR,IGSF1,KDM6A,KIF4A,MAP3K15,MBTPS2,mir-221,MOSPD2,MTMR8,NKRF,NRK,OPN1LW,OTC,PCDH19,PHEX,PHKA2,PLP1,POLA1,RADX,RPS6KA3,SEPT6,SRPX2,TBC1D8B,TCEAL7,TSPAN6,VSIG1,ZNF146,ZXDB	50
Cancer,Organismal Injury and Abnormalities	Solid tumor	5.38E-04	ACE2,AKAP14,ALG13,AMELX,AMER1,ANOS1,AP1S2,ARHGAP36,ARHGEF9,ARL13A,ARMCX1,ARMCX2,ARMCX3,ARMCX5,ARMCX5-GPRASP2/GPRASP2,ARMCX6,ARR3,ASB11,ASB12,ASB9,ATG4A,AWAT1,BEND2,BEX2,BEX4,BEX5,BMX,BTK,CA5B,CDKL5,CENPI,CLDN2,CLTRN,CNKSR2,COL4A6,CSNK1A1,CSTF2,DGAT2L6,DIPK2B,DRP2,DUSP21,EIF1AX,ERI1,ESX1,FAM199X,FANCB,FGF13,FLNA,FRMD7,FRMPD3,FUNDC1,GCSH,GLA,GLRA2,GLRA4,GPR143,GPRASP1,GRPR,H2BFWT,HNRNPH2,IGSF1,IL1R…	148
Cancer,Connective Tissue Disorders,Organismal Injury and Abnormalities	Hyperplasia of connective tissue	5.84E-04	BTK,PCYT1B,TSC22D3	3
Cancer,Organismal Injury and Abnormalities,Reproductive System Disease	Endometrial adenocarcinoma	6.19E-04	ALG13,AMER1,AP1S2,ARHGAP36,ARMCX1,ARMCX2,ASB11,ASB12,BMX,BTK,CDKL5,CENPI,COL4A6,CSTF2,DUSP21,EIF1AX,FLNA,GCSH,GLA,GPRASP1,GRPR,IGSF1,KDM6A,KIF4A,MAP3K15,MBTPS2,MTMR8,NKRF,NRK,OTC,PCDH19,PHEX,PHKA2,POLA1,RADX,RPS6KA3,SEPT6,SRPX2,TBC1D8B,TCEAL7,VSIG1,ZNF146,ZXDB	43
Neurological Disease,Organismal Injury and Abnormalities	Childhood encephalopathy	6.69E-04	ALG13,ARHGEF9,CA5B,CDKL5,MECP2,PCDH19,SRPX2	7
Cancer,Organismal Injury and Abnormalities	Head and neck cancer	6.99E-04	ACE2,ALG13,AMER1,ARHGAP36,ARHGEF9,ARMCX2,ARMCX5,ARMCX5-GPRASP2/GPRASP2,ARMCX6,ARR3,ASB11,ASB12,ASB9,ATG4A,AWAT1,BEND2,BEX2,BEX4,BMX,BTK,CDKL5,CENPI,CLDN2,CNKSR2,COL4A6,CSNK1A1,CSTF2,DGAT2L6,DIPK2B,DRP2,EIF1AX,ERI1,ESX1,FAM199X,FANCB,FGF13,FLNA,FRMD7,FRMPD3,FUNDC1,GCSH,GLA,GLRA2,GLRA4,GPR143,GPRASP1,GRPR,HNRNPH2,IGSF1,IL1RAPL2,KDM6A,KIF4A,KLHL34,LDOC1,MAGEA11,MAP3K15,MBNL3,MBTPS2,MECP2,MID2,mir-22…	119
Cancer,Hematological Disease,Immunological Disease,Organismal Injury and Abnormalities	Active stage 17p deletion negative chronic lymphocytic leukemia	7.59E-04	BTK,POLA1	2
Cancer,Hematological Disease,Immunological Disease,Organismal Injury and Abnormalities	CD20 positive chronic lymphocytic leukemia	7.59E-04	BTK,POLA1	2
Neurological Disease,Organismal Injury and Abnormalities	Syndromic encephalopathy	7.89E-04	ARHGEF9,BEX2,BEX3,BEX4,CA5B,CDKL5,MECP2,OTC,PIGA,SRPX2	10
Cell Cycle	Arrest in mitosis	7.90E-04	CENPI,CSNK1A1,KIF4A,RPS6KA3,SHROOM2	5
Cancer,Organismal Injury and Abnormalities,Reproductive System Disease	Endometrial carcinoma	7.97E-04	ALG13,AMELX,AMER1,AP1S2,ARHGAP36,ARMCX1,ARMCX2,ASB11,ASB12,BMX,BTK,CDKL5,CENPI,COL4A6,CSTF2,DUSP21,EIF1AX,FLNA,GCSH,GLA,GPRASP1,GRPR,IGSF1,KDM6A,KIF4A,MAP3K15,MBTPS2,MOSPD2,MTMR8,NKRF,NRK,OPN1LW,OTC,PCDH19,PHEX,PHKA2,POLA1,RADX,RPS6KA3,SEPT6,SRPX2,TBC1D8B,TCEAL7,TSPAN6,VSIG1,ZNF146,ZXDB	47
Cancer,Organismal Injury and Abnormalities,Reproductive System Disease	Development of genital tumor	8.92E-04	ACE2,ALG13,AMELX,AMER1,AP1S2,ARHGAP36,ARMCX1,ARMCX2,ARMCX5-GPRASP2/GPRASP2,ASB11,ASB12,BMX,BTK,CDKL5,CENPI,COL4A6,CSTF2,DGAT2L6,DRP2,DUSP21,EIF1AX,FLNA,FRMPD3,GCSH,GLA,GLRA4,GPR143,GPRASP1,GRPR,IGSF1,KDM6A,KIF4A,MAP3K15,MBTPS2,mir-221,MOSPD2,MTMR8,NKRF,NRK,OPN1LW,OTC,PCDH19,PCYT1B,PHEX,PHKA2,PLP1,POLA1,PPEF1,PWWP3B,RAB9B,RADX,RPS6KA3,SCML2,SEPT6,SERPINA7,SHROOM2,SRPX2,TBC1D8B,TCEAL7,TSC22D3,TSPAN…	64
Cancer,Organismal Injury and Abnormalities	Endometrioid carcinoma	8.97E-04	ACE2,ALG13,AMER1,AP1S2,ARHGAP36,ARMCX2,ASB11,ASB12,BMX,BTK,CDKL5,CENPI,COL4A6,CSTF2,DGAT2L6,DRP2,DUSP21,EIF1AX,FLNA,FRMPD3,GCSH,GLA,GLRA4,GPRASP1,IGSF1,KDM6A,KIF4A,MAP3K15,MBTPS2,MTMR8,NKRF,NRK,OTC,PCDH19,PHEX,PHKA2,POLA1,RAB9B,RADX,RPS6KA3,SEPT6,SERPINA7,SHROOM2,SRPX2,TBC1D8B,TSC22D3,VSIG1,ZNF146,ZXDB	49
Cancer,Organismal Injury and Abnormalities	Head and neck carcinoma	9.11E-04	ACE2,ALG13,AMER1,ARHGAP36,ARHGEF9,ARMCX2,ARMCX5,ARMCX5-GPRASP2/GPRASP2,ARMCX6,ARR3,ASB11,ASB12,ASB9,ATG4A,AWAT1,BEND2,BEX2,BEX4,BMX,BTK,CDKL5,CENPI,CLDN2,CNKSR2,COL4A6,CSNK1A1,CSTF2,DGAT2L6,DIPK2B,DRP2,EIF1AX,ERI1,ESX1,FAM199X,FANCB,FGF13,FLNA,FRMD7,FRMPD3,FUNDC1,GCSH,GLA,GLRA2,GLRA4,GPR143,GPRASP1,GRPR,HNRNPH2,IGSF1,IL1RAPL2,KDM6A,KIF4A,KLHL34,LDOC1,MAGEA11,MAP3K15,MBNL3,MBTPS2,MECP2,MID2,mir-22…	118
Cancer,Organismal Injury and Abnormalities	Nonhematologic malignant neoplasm	9.34E-04	ACE2,AKAP14,ALG13,AMELX,AMER1,AP1S2,ARHGAP36,ARHGEF9,ARL13A,ARMCX1,ARMCX2,ARMCX3,ARMCX5,ARMCX5-GPRASP2/GPRASP2,ARMCX6,ARR3,ASB11,ASB12,ASB9,ATG4A,AWAT1,BEND2,BEX2,BEX4,BEX5,BMX,BTK,CA5B,CDKL5,CENPI,CLDN2,CLTRN,CNKSR2,COL4A6,CSNK1A1,CSTF2,DGAT2L6,DIPK2B,DRP2,DUSP21,EIF1AX,ERI1,ESX1,FAM199X,FANCB,FGF13,FLNA,FRMD7,FRMPD3,FUNDC1,GCSH,GLA,GLRA2,GLRA4,GPR143,GPRASP1,GRPR,H2BFWT,HNRNPH2,IGSF1,IL1RAPL2,K…	144
Neurological Disease,Organismal Injury and Abnormalities	Childhood epilepsy	1.01E-03	ALG13,ARHGEF9,CA5B,CDKL5,PCDH19,SRPX2	6
Cell Cycle	Arrest in mitosis of cervical cancer cell lines	1.04E-03	CENPI,KIF4A,RPS6KA3,SHROOM2	4
Cancer,Organismal Injury and Abnormalities	Cancer	1.20E-03	ACE2,AKAP14,ALG13,AMELX,AMER1,ANOS1,AP1S2,ARHGAP36,ARHGEF9,ARL13A,ARMCX1,ARMCX2,ARMCX3,ARMCX5,ARMCX5-GPRASP2/GPRASP2,ARMCX6,ARR3,ASB11,ASB12,ASB9,ATG4A,AWAT1,BEND2,BEX2,BEX4,BEX5,BMX,BTK,CA5B,CDKL5,CENPI,CLDN2,CLTRN,CNKSR2,COL4A6,CSNK1A1,CSTF2,DGAT2L6,DIPK2B,DRP2,DUSP21,EIF1AX,ERI1,ESX1,FAM199X,FANCB,FGF13,FLNA,FRMD7,FRMPD3,FUNDC1,GCSH,GLA,GLRA2,GLRA4,GPR143,GPRASP1,GRPR,H2BFWT,HNRNPH2,IGSF1,IL1R…	147
Cancer,Organismal Injury and Abnormalities	Extracranial solid tumor	1.42E-03	ACE2,AKAP14,ALG13,AMELX,AMER1,AP1S2,ARHGAP36,ARHGEF9,ARL13A,ARMCX1,ARMCX2,ARMCX3,ARMCX5,ARMCX5-GPRASP2/GPRASP2,ARMCX6,ARR3,ASB11,ASB12,ASB9,ATG4A,AWAT1,BEND2,BEX2,BEX4,BEX5,BMX,BTK,CA5B,CDKL5,CENPI,CLDN2,CLTRN,CNKSR2,COL4A6,CSNK1A1,CSTF2,DGAT2L6,DIPK2B,DRP2,DUSP21,EIF1AX,ERI1,ESX1,FAM199X,FANCB,FGF13,FLNA,FRMD7,FRMPD3,FUNDC1,GCSH,GLA,GLRA2,GLRA4,GPR143,GPRASP1,GRPR,H2BFWT,HNRNPH2,IGSF1,IL1RAPL2,K…	146
Neurological Disease,Organismal Injury and Abnormalities	Tonic-clonic epilepsy	1.48E-03	ALG13,ARHGEF9,CA5B,CDKL5,PCDH19	5
Cancer,Organismal Injury and Abnormalities	Malignant solid tumor	1.52E-03	ACE2,AKAP14,ALG13,AMELX,AMER1,ANOS1,AP1S2,ARHGAP36,ARHGEF9,ARL13A,ARMCX1,ARMCX2,ARMCX3,ARMCX5,ARMCX5-GPRASP2/GPRASP2,ARMCX6,ARR3,ASB11,ASB12,ASB9,ATG4A,AWAT1,BEND2,BEX2,BEX4,BEX5,BMX,BTK,CA5B,CDKL5,CENPI,CLDN2,CLTRN,CNKSR2,COL4A6,CSNK1A1,CSTF2,DGAT2L6,DIPK2B,DRP2,DUSP21,EIF1AX,ERI1,ESX1,FAM199X,FANCB,FGF13,FLNA,FRMD7,FRMPD3,FUNDC1,GCSH,GLA,GLRA2,GLRA4,GPR143,GPRASP1,GRPR,H2BFWT,HNRNPH2,IGSF1,IL1R…	146
Cancer,Organismal Injury and Abnormalities,Reproductive System Disease	Uterine cancer	1.57E-03	ALG13,AMELX,AMER1,AP1S2,ARHGAP36,ARMCX1,ARMCX2,ARMCX5-GPRASP2/GPRASP2,ASB11,ASB12,BMX,BTK,CDKL5,CENPI,COL4A6,CSTF2,DUSP21,EIF1AX,FLNA,GCSH,GLA,GPR143,GPRASP1,GRPR,IGSF1,KDM6A,KIF4A,MAP3K15,MBTPS2,mir-221,MOSPD2,MTMR8,NKRF,NRK,OPN1LW,OTC,PCDH19,PHEX,PHKA2,PLP1,POLA1,RADX,RPS6KA3,SEPT6,SRPX2,TBC1D8B,TCEAL7,TSPAN6,VSIG1,ZNF146,ZXDB	51
Neurological Disease,Organismal Injury and Abnormalities	Localization-related epilepsy	1.66E-03	CA5B,CDKL5,MECP2,PCDH19,SRPX2	5
Cell Cycle	Mitosis of tumor cell lines	1.66E-03	CENPI,KIF4A,MECP2,RPS6KA3,SHROOM2,SIAH1	6
Cancer,Organismal Injury and Abnormalities,Reproductive System Disease	Uterine carcinoma	1.73E-03	ALG13,AMELX,AMER1,AP1S2,ARHGAP36,ARMCX1,ARMCX2,ASB11,ASB12,BMX,BTK,CDKL5,CENPI,COL4A6,CSTF2,DUSP21,EIF1AX,FLNA,GCSH,GLA,GPR143,GPRASP1,GRPR,IGSF1,KDM6A,KIF4A,MAP3K15,MBTPS2,MOSPD2,MTMR8,NKRF,NRK,OPN1LW,OTC,PCDH19,PHEX,PHKA2,POLA1,RADX,RPS6KA3,SEPT6,SRPX2,TBC1D8B,TCEAL7,TSPAN6,VSIG1,ZNF146,ZXDB	48
Cancer,Organismal Injury and Abnormalities,Reproductive System Disease	Female genital tract cancer	1.75E-03	ACE2,ALG13,AMELX,AMER1,AP1S2,ARHGAP36,ARMCX1,ARMCX2,ARMCX5-GPRASP2/GPRASP2,ASB11,ASB12,BMX,BTK,CDKL5,CENPI,COL4A6,CSTF2,DGAT2L6,DRP2,DUSP21,EIF1AX,FLNA,FRMPD3,GCSH,GLA,GLRA4,GPR143,GPRASP1,GRPR,IGSF1,KDM6A,KIF4A,MAP3K15,MBTPS2,mir-221,MOSPD2,MTMR8,NKRF,NRK,OPN1LW,OTC,PCDH19,PHEX,PHKA2,PLP1,POLA1,PPEF1,PWWP3B,RAB9B,RADX,RPS6KA3,SCML2,SEPT6,SERPINA7,SHROOM2,SRPX2,TBC1D8B,TCEAL7,TSC22D3,TSPAN6,VSIG1…	63
Cell Cycle	Mitosis of cervical cancer cell lines	1.78E-03	CENPI,KIF4A,MECP2,RPS6KA3,SHROOM2	5
Cancer,Hematological Disease,Immunological Disease,Organismal Injury and Abnormalities	CCND1 non-overexpressing IGH/CCND1 negative mantle cell lymphoma	1.79E-03	BTK,POLA1	2
Cancer,Hematological Disease,Immunological Disease,Organismal Injury and Abnormalities	CCND1 negative CD5 positive CD19 positive chronic lymphocytic leukemia	1.79E-03	BTK,POLA1	2
Cancer,Hematological Disease,Immunological Disease,Organismal Injury and Abnormalities	CCND1 negative CD5 positive CD23 positive small lymphocytic lymphoma	1.79E-03	BTK,POLA1	2
Developmental Disorder,Hereditary Disorder,Neurological Disease,Organismal Injury and Abnormalities	Angelman syndrome	1.79E-03	CDKL5,MECP2	2
Cancer,Hematological Disease,Immunological Disease,Organismal Injury and Abnormalities	CCND1 positive CD5 positive mantle cell lymphoma	1.79E-03	BTK,POLA1	2
Cancer,Organismal Injury and Abnormalities	Neck neoplasm	1.87E-03	ACE2,ALG13,AMER1,ARHGAP36,ARHGEF9,ARMCX2,ARMCX5,ARMCX5-GPRASP2/GPRASP2,ARMCX6,ARR3,ASB11,ASB12,ASB9,ATG4A,AWAT1,BEND2,BEX2,BMX,BTK,CDKL5,CENPI,CLDN2,CNKSR2,COL4A6,CSNK1A1,CSTF2,DGAT2L6,DIPK2B,DRP2,EIF1AX,ERI1,ESX1,FAM199X,FANCB,FGF13,FLNA,FRMD7,FRMPD3,FUNDC1,GCSH,GLA,GLRA2,GPR143,GPRASP1,GRPR,IGSF1,IL1RAPL2,KDM6A,KIF4A,KLHL34,LDOC1,MAGEA11,MAP3K15,MBNL3,MBTPS2,MECP2,MID2,mir-221,MOSPD2,MTMR8,NKAP…	113
Cancer,Organismal Injury and Abnormalities,Reproductive System Disease	Uterine endometrioid carcinoma	2.23E-03	ALG13,AMER1,AP1S2,ARHGAP36,ARMCX2,ASB11,ASB12,BMX,BTK,CDKL5,CENPI,COL4A6,CSTF2,DUSP21,EIF1AX,FLNA,GCSH,GLA,GPRASP1,IGSF1,KDM6A,KIF4A,MAP3K15,MBTPS2,MTMR8,NKRF,NRK,OTC,PCDH19,PHEX,PHKA2,POLA1,RADX,RPS6KA3,SEPT6,SRPX2,TBC1D8B,VSIG1,ZNF146,ZXDB	40
Cancer,Hematological Disease,Immunological Disease,Organismal Injury and Abnormalities	17p deletion negative small B cell lymphocytic lymphoma	2.23E-03	BTK,POLA1	2
Cancer,Organismal Injury and Abnormalities,Reproductive System Disease	Tumorigenesis of reproductive tract	2.42E-03	ACE2,ALG13,AMELX,AMER1,AP1S2,ARHGAP36,ARMCX1,ARMCX2,ARMCX5-GPRASP2/GPRASP2,ASB11,ASB12,BMX,BTK,CDKL5,CENPI,COL4A6,CSTF2,DGAT2L6,DRP2,DUSP21,EIF1AX,FLNA,FRMPD3,GCSH,GLA,GLRA4,GPR143,GPRASP1,GRPR,IGSF1,KDM6A,KIF4A,MAP3K15,MBTPS2,mir-221,MOSPD2,MTMR8,NKRF,NRK,OPN1LW,OTC,PCDH19,PCYT1B,PHEX,PHKA2,PLP1,POLA1,PPEF1,PWWP3B,RAB9B,RADX,RPS6KA3,SCML2,SEPT6,SERPINA7,SHROOM2,SRPX2,TBC1D8B,TCEAL7,TSC22D3,TSPAN…	64
Cancer,Organismal Injury and Abnormalities,Reproductive System Disease	Female genital neoplasm	2.55E-03	ACE2,ALG13,AMELX,AMER1,AP1S2,ARHGAP36,ARMCX1,ARMCX2,ARMCX5-GPRASP2/GPRASP2,ASB11,ASB12,BMX,BTK,CDKL5,CENPI,COL4A6,CSTF2,DGAT2L6,DRP2,DUSP21,EIF1AX,FLNA,FRMPD3,GCSH,GLA,GLRA4,GPR143,GPRASP1,GRPR,IGSF1,KDM6A,KIF4A,MAP3K15,MBTPS2,mir-221,MOSPD2,MTMR8,NKRF,NRK,OPN1LW,OTC,PCDH19,PCYT1B,PHEX,PHKA2,PLP1,POLA1,PPEF1,PWWP3B,RAB9B,RADX,RPS6KA3,SCML2,SEPT6,SERPINA7,SHROOM2,SRPX2,TBC1D8B,TCEAL7,TSC22D3,TSPAN…	64
Cancer,Hematological Disease,Immunological Disease,Organismal Injury and Abnormalities	Relapsed TP53 positive leukemia	2.72E-03	BTK,POLA1	2
Cancer,Organismal Injury and Abnormalities,Reproductive System Disease	Endometrioid endometrial adenocarcinoma	3.02E-03	ALG13,AMER1,AP1S2,ARHGAP36,ARMCX2,ASB11,ASB12,BMX,BTK,CDKL5,CENPI,COL4A6,CSTF2,DUSP21,EIF1AX,FLNA,GCSH,GLA,GPRASP1,IGSF1,KIF4A,MAP3K15,MBTPS2,MTMR8,NKRF,NRK,OTC,PCDH19,PHEX,PHKA2,POLA1,RADX,RPS6KA3,SEPT6,SRPX2,TBC1D8B,VSIG1,ZNF146,ZXDB	39
Cardiovascular System Development and Function,Organismal Development	Formation of vasculature	3.24E-03	mir-221,SHROOM2	2
Cancer,Hematological Disease,Immunological Disease,Organismal Injury and Abnormalities	Untreated chronic lymphocytic leukemia	3.24E-03	BTK,POLA1	2
Developmental Disorder,Neurological Disease,Organismal Injury and Abnormalities	Developmental epilepsy	3.37E-03	ALG13,ARHGEF9,CA5B,CDKL5,PCDH19	5
Cancer,Organismal Injury and Abnormalities	Development of adenocarcinoma	3.40E-03	ACE2,ALG13,AMELX,AMER1,AP1S2,ARHGAP36,ARL13A,ARMCX1,ARMCX2,ASB11,ASB12,BMX,BTK,CDKL5,CENPI,CLDN2,CLTRN,CNKSR2,COL4A6,CSTF2,DGAT2L6,DRP2,DUSP21,EIF1AX,FLNA,FRMPD3,GCSH,GLA,GLRA4,GPR143,GPRASP1,GRPR,IGSF1,KDM6A,KIF4A,MAP3K15,MBTPS2,mir-221,MOSPD2,MTMR8,NKRF,NRK,NXF3,OTC,PCDH19,PHEX,PHKA2,PLP1,POLA1,PPEF1,PWWP3B,RAB9B,RADX,RPS6KA3,SCML2,SEPT6,SERPINA7,SHROOM2,SPIN4,SRPX2,SYTL4,TBC1D8B,TCEAL4,TCEAL7,…	68
Developmental Disorder,Hereditary Disorder,Neurological Disease,Organismal Injury and Abnormalities	Dominant mental retardation	3.81E-03	HNRNPH2,KDM6A,PDHA1,RNF113A,RPS6KA3	5
Organismal Injury and Abnormalities,Reproductive System Disease	Sterility	3.91E-03	PCYT1B,TAF7L,TSC22D3	3
Cell-To-Cell Signaling and Interaction,Cellular Assembly and Organization,Cellular Function and Maintenance,Tissue Development	Organization of synapse	4.26E-03	DRP2,FLNA,MECP2,SLITRK4	4
Carbohydrate Metabolism,Lipid Metabolism,Small Molecule Biochemistry	Synthesis of phosphatidylinositol	4.28E-03	BMX,MTMR8,NOX1,PIGA,SH3KBP1	5
Cell Morphology,Cell-mediated Immune Response,Cellular Development,Cellular Function and Maintenance,Cellular Growth and Proliferation,Embryonic Development,Hematological System Development and Function,Hematopoiesis,Lymphoid Tissue Structure and Development,Organ Development,Organismal Development,Tissue Development	Conversion of regulatory T lymphocytes	4.43E-03	PLP1,RNF128	2
Hereditary Disorder,Organismal Injury and Abnormalities,Skeletal and Muscular Disorders	X-linked recessive myopathy	4.43E-03	PLP1,PRPS1	2
Developmental Disorder,Hereditary Disorder,Neurological Disease,Organismal Injury and Abnormalities	X-linked subgroup of west syndrome	4.43E-03	ALG13,CDKL5	2
Cancer,Endocrine System Disorders,Organismal Injury and Abnormalities	Thyroid carcinoma	4.47E-03	ACE2,ALG13,AMER1,ARHGAP36,ARHGEF9,ARMCX2,ARMCX5,ARMCX5-GPRASP2/GPRASP2,ARMCX6,ARR3,ASB11,ASB9,ATG4A,AWAT1,BEND2,BEX2,BMX,BTK,CDKL5,CENPI,CLDN2,CNKSR2,COL4A6,CSNK1A1,CSTF2,DGAT2L6,DIPK2B,DRP2,EIF1AX,ERI1,ESX1,FAM199X,FANCB,FGF13,FLNA,FRMD7,FRMPD3,FUNDC1,GCSH,GLA,GLRA2,GPR143,GPRASP1,IGSF1,IL1RAPL2,KDM6A,KIF4A,KLHL34,LDOC1,MAGEA11,MAP3K15,MBNL3,MBTPS2,MECP2,MID2,mir-221,MOSPD2,MTMR8,NKAP,NLGN4Y,NOX…	110
Developmental Disorder,Endocrine System Disorders,Organismal Injury and Abnormalities,Reproductive System Disease	Congenital anomaly of testis	5.00E-03	ADGRG2,MECP2,TSC22D3	3
Cancer,Organismal Injury and Abnormalities,Reproductive System Disease	Breast or gynecological cancer	5.07E-03	ACE2,ALG13,AMELX,AMER1,AP1S2,ARHGAP36,ARMCX1,ARMCX2,ARMCX5-GPRASP2/GPRASP2,ASB11,ASB12,BEX2,BMX,BTK,CDKL5,CENPI,CLDN2,CNKSR2,COL4A6,CSTF2,DGAT2L6,DRP2,DUSP21,EIF1AX,ESX1,FLNA,FRMPD3,GCSH,GLA,GLRA4,GPR143,GPRASP1,GRPR,IGSF1,KDM6A,KIF4A,KLHL34,LDOC1,MAP3K15,MBTPS2,mir-221,MOSPD2,MTMR8,NKRF,NRK,OPN1LW,OTC,PCDH19,PHEX,PHKA2,PLP1,POLA1,PPEF1,PWWP3B,RAB9B,RADX,RNF113A,RPS6KA3,SCML2,SEPT6,SERPINA7,SHROO…	74
Cancer,Hematological Disease,Immunological Disease,Organismal Injury and Abnormalities	Relapsed chronic lymphocytic leukemia	5.09E-03	BTK,POLA1	2
Carbohydrate Metabolism,Lipid Metabolism,Small Molecule Biochemistry	Metabolism of phosphatidic acid	5.15E-03	BMX,MECP2,MTMR8,NOX1,PCYT1B,PIGA,SH3KBP1	7
Cancer,Connective Tissue Disorders,Organismal Injury and Abnormalities	Hyperplasia of connective tissue cells	5.79E-03	PCYT1B,TSC22D3	2
Cell Morphology	Size of antigen presenting cells	5.79E-03	PLP1,RPS6KA3	2
Cancer,Hematological Disease,Immunological Disease,Organismal Injury and Abnormalities	17p deletion negative TP53 mutation negative chronic lymphocytic leukemia	5.79E-03	BTK,POLA1	2
Behavior	Vocalization	5.93E-03	GRPR,NLGN4Y,SRPX2	3
Developmental Disorder,Hereditary Disorder,Neurological Disease,Organismal Injury and Abnormalities	Ohtahara syndrome	5.95E-03	ALG13,ARHGEF9,CDKL5,PCDH19	4
Cancer,Cardiovascular Disease,Hematological Disease,Organismal Injury and Abnormalities	Refractory anemia with excess of blasts type 2	6.53E-03	POLA1,ZRSR2	2
Lipid Metabolism,Molecular Transport,Small Molecule Biochemistry	Quantity of cerebroside	6.53E-03	GLA,PLP1	2
Endocrine System Disorders,Gastrointestinal Disease,Metabolic Disease,Organismal Injury and Abnormalities,Renal and Urological Disease	Early stage diabetic nephropathy	6.53E-03	ACE2,CA5B	2
Embryonic Development	Hypodorsalization	7.20E-03	SIAH1	1
Lipid Metabolism,Molecular Transport,Small Molecule Biochemistry	Deposition of globotriaosylceramide	7.20E-03	GLA	1
Cancer,Hematological Disease,Immunological Disease,Organismal Injury and Abnormalities	Active stage TP53 mutation positive chronic lymphocytic leukemia	7.20E-03	BTK	1
Developmental Disorder,Hereditary Disorder,Neurological Disease,Organismal Injury and Abnormalities	Early infantile epileptic encephalopathy type 9	7.20E-03	PCDH19	1
Cancer,Hematological Disease,Immunological Disease,Organismal Injury and Abnormalities	Early stage TP53 mutation positive chronic lymphocytic leukemia	7.20E-03	BTK	1
Cellular Assembly and Organization,Cellular Function and Maintenance	Organization of cell cortex	7.20E-03	FLNA	1
Hereditary Disorder,Neurological Disease,Organismal Injury and Abnormalities	Zappella variant Rett syndrome	7.20E-03	MECP2	1
Cell-To-Cell Signaling and Interaction	Attachment of blood platelets	7.20E-03	ACE2	1
Cellular Assembly and Organization	Immobilization of actin filaments	7.20E-03	FLNA	1
Dental Disease,Developmental Disorder,Gastrointestinal Disease,Hereditary Disorder,Organismal Injury and Abnormalities	Amelogenesis imperfecta X-linked 1	7.20E-03	AMELX	1
Cancer,Hematological Disease,Immunological Disease,Organismal Injury and Abnormalities	Early stage chronic lymphocytic leukemia with del(17p)	7.20E-03	BTK	1
Hereditary Disorder,Neurological Disease,Organismal Injury and Abnormalities,Skeletal and Muscular Disorders	Charcot-Marie-Tooth disease X-linked dominant type 6	7.20E-03	PDK3	1
Cancer,Connective Tissue Disorders,Organismal Injury and Abnormalities	Hyperplasia of stromal cells	7.20E-03	PCYT1B	1
Auditory Disease,Hereditary Disorder,Neurological Disease,Organismal Injury and Abnormalities	X-linked deafness type 6	7.20E-03	COL4A6	1
DNA Replication, Recombination, and Repair	Hypercondensation of chromosomes	7.20E-03	KIF4A	1
Cardiovascular Disease,Developmental Disorder,Hereditary Disorder,Organismal Injury and Abnormalities	X-linked cardiac valvular dysplasia	7.20E-03	FLNA	1
Molecular Transport	Renal excretion of chloride	7.20E-03	CLDN2	1
Developmental Disorder,Hereditary Disorder,Neurological Disease,Organismal Injury and Abnormalities	Kabuki syndrome type 2	7.20E-03	KDM6A	1
Developmental Disorder,Gastrointestinal Disease,Hepatic System Disease,Hereditary Disorder,Metabolic Disease,Organismal Injury and Abnormalities	X-linked liver glycogenosis type II	7.20E-03	PHKA2	1
Developmental Disorder,Hereditary Disorder,Neurological Disease,Organismal Injury and Abnormalities,Skeletal and Muscular Disorders	Miles-Carpenter syndrome	7.20E-03	ZC4H2	1
Cell Morphology,Cellular Assembly and Organization,Cellular Function and Maintenance,Nervous System Development and Function,Organ Morphology,Organismal Development,Tissue Morphology	Shape of neocortical neurons	7.20E-03	FLNA	1
Dermatological Diseases and Conditions,Developmental Disorder,Hereditary Disorder,Ophthalmic Disease,Organismal Injury and Abnormalities	IFAP syndrome with BRESHECK syndrome	7.20E-03	MBTPS2	1
Cell Morphology,Cellular Development,Cellular Growth and Proliferation,Embryonic Development,Organismal Development,Tissue Development	Morphogenesis of embryonic stem cells	7.20E-03	PIGA	1
Cancer,Gastrointestinal Disease,Organismal Injury and Abnormalities	Stage I colon cancer	7.20E-03	CLDN2	1
Developmental Disorder,Hereditary Disorder,Metabolic Disease,Organismal Injury and Abnormalities	Congenital disorder of glycosylation type 1s	7.20E-03	ALG13	1
Connective Tissue Disorders,Dermatological Diseases and Conditions,Developmental Disorder,Hereditary Disorder,Organismal Injury and Abnormalities,Skeletal and Muscular Disorders	Terminal osseous dysplasia	7.20E-03	FLNA	1
Cancer,Hematological Disease,Immunological Disease,Organismal Injury and Abnormalities	Active stage refractory chronic lymphocytic leukemia	7.20E-03	BTK	1
Connective Tissue Development and Function,Tissue Morphology	Density of tenocyte	7.20E-03	TNMD	1
Hair and Skin Development and Function	Transepithelial electrical resistance of proximal tubule segment 2	7.20E-03	CLDN2	1
Developmental Disorder,Hereditary Disorder,Metabolic Disease,Organismal Injury and Abnormalities	Partial thyroxine-binding globulin deficiency	7.20E-03	SERPINA7	1
Cellular Response to Therapeutics	Radiosensitivity of vascular endothelial cells	7.20E-03	BMX	1
Cellular Growth and Proliferation	Colony formation by acute myeloid leukemia blast cells	7.20E-03	BTK	1
Connective Tissue Disorders,Developmental Disorder,Hereditary Disorder,Organismal Injury and Abnormalities,Skeletal and Muscular Disorders	Melnick-Needles syndrome	7.20E-03	FLNA	1
Dermatological Diseases and Conditions,Developmental Disorder,Hereditary Disorder,Metabolic Disease,Organismal Injury and Abnormalities	Reticulate pigment disorder	7.20E-03	POLA1	1
Cellular Growth and Proliferation,Connective Tissue Development and Function,Tissue Development	Proliferation of tenocyte	7.20E-03	TNMD	1
Connective Tissue Disorders,Developmental Disorder,Hereditary Disorder,Neurological Disease,Organismal Injury and Abnormalities,Skeletal and Muscular Disorders	Wieacker-Wolff syndrome	7.20E-03	ZC4H2	1
Endocrine System Disorders,Organismal Injury and Abnormalities,Reproductive System Disease,Tissue Morphology	Disorganization of ovarian tissue	7.20E-03	PCYT1B	1
Dermatological Diseases and Conditions,Developmental Disorder,Hereditary Disorder,Organismal Injury and Abnormalities	Congenital generalized hypertrichosis	7.20E-03	FGF13	1
Developmental Disorder,Hereditary Disorder,Neurological Disease,Organismal Injury and Abnormalities,Psychological Disorders	Susceptibility to X-linked autism type 3	7.20E-03	MECP2	1
Carbohydrate Metabolism	Production of fructose-6-phosphate	7.20E-03	TKTL1	1
Lipid Metabolism,Molecular Transport,Small Molecule Biochemistry	Translocation of galactosylceramide	7.20E-03	PLP1	1
Developmental Disorder,Hereditary Disorder,Neurological Disease,Organismal Injury and Abnormalities	X-linked mental retardation type 58	7.20E-03	TSPAN7	1
Auditory Disease,Hereditary Disorder,Neurological Disease,Ophthalmic Disease,Organismal Injury and Abnormalities	Mohr-Tranebjaerg syndrome	7.20E-03	TIMM8A	1
Developmental Disorder,Hereditary Disorder,Neurological Disease,Organismal Injury and Abnormalities	Rett syndrome variant with infantile spasms	7.20E-03	CDKL5	1
Developmental Disorder,Hereditary Disorder,Neurological Disease,Organismal Injury and Abnormalities,Skeletal and Muscular Disorders	Fg syndrome type 2	7.20E-03	FLNA	1
Cellular Development,Cellular Growth and Proliferation,Hematological System Development and Function,Hematopoiesis,Humoral Immune Response,Lymphoid Tissue Structure and Development	Proliferation of transitional type 2 B lymphocytes	7.20E-03	BTK	1
Cancer,Cardiovascular System Development and Function,Organismal Injury and Abnormalities,Tumor Morphology	Vascularization of tumor tissue	7.20E-03	NOX1	1
Developmental Disorder,Hereditary Disorder,Neurological Disease,Organismal Injury and Abnormalities	X-linked mental retardation type 19	7.20E-03	RPS6KA3	1
Developmental Disorder,Neurological Disease,Organismal Injury and Abnormalities	Congenital bilateral perisylvian polymicrogyria	7.20E-03	SRPX2	1
Dermatological Diseases and Conditions,Hereditary Disorder,Organismal Injury and Abnormalities	X-linked keratosis follicularis spinulosa decalvans	7.20E-03	MBTPS2	1
Lipid Metabolism,Molecular Transport,Small Molecule Biochemistry	Translocation of glucosylceramide	7.20E-03	PLP1	1
Cancer,Cardiovascular System Development and Function,Cellular Development,Cellular Growth and Proliferation,Organismal Injury and Abnormalities	Angiogenesis of tumor cells	7.20E-03	VEGFD	1
Cell-To-Cell Signaling and Interaction	Detachment of fibroblasts	7.20E-03	VEGFD	1
Cellular Development,Hematological System Development and Function,Hematopoiesis,Lymphoid Tissue Structure and Development	Maturation of transitional type 2 B lymphocytes	7.20E-03	BTK	1
Organ Morphology,Reproductive System Development and Function,Tissue Morphology	Number of spermatogonial stem cells	7.20E-03	TSC22D3	1
Cell Cycle	Mitosis of lung cell lines	7.20E-03	MECP2	1
Cellular Assembly and Organization	Clustering of clathrin-coated pits	7.20E-03	ARR3	1
Connective Tissue Disorders,Developmental Disorder,Hereditary Disorder,Neurological Disease,Organismal Injury and Abnormalities,Skeletal and Muscular Disorders	Snyder-Robinson type syndromic X-linked mental retardation	7.20E-03	SMS	1
Cell Death and Survival	Cell death of lymphoplasmacytic cells	7.20E-03	BTK	1
Hereditary Disorder,Ophthalmic Disease,Organismal Injury and Abnormalities	Protan colorblindness	7.20E-03	OPN1LW	1
Developmental Disorder,Hereditary Disorder,Immunological Disease,Neurological Disease,Organismal Injury and Abnormalities	Hyperekplexia and epilepsy	7.20E-03	ARHGEF9	1
Developmental Disorder,Hereditary Disorder,Neurological Disease,Organismal Injury and Abnormalities	X-linked dominant periventricular heterotopia	7.20E-03	FLNA	1
Connective Tissue Disorders,Developmental Disorder,Hereditary Disorder,Neurological Disease,Organismal Injury and Abnormalities,Skeletal and Muscular Disorders	Nascimento type syndromic X-linked mental retardation	7.20E-03	UBE2A	1
Connective Tissue Disorders,Developmental Disorder,Hereditary Disorder,Organismal Injury and Abnormalities,Skeletal and Muscular Disorders	Osteopathia striata with cranial sclerosis	7.20E-03	AMER1	1
Cell Morphology,Cellular Assembly and Organization,Nervous System Development and Function	Structure of myelin sheath	7.20E-03	PLP1	1
Connective Tissue Disorders,Developmental Disorder,Hereditary Disorder,Metabolic Disease,Organismal Injury and Abnormalities,Skeletal and Muscular Disorders	Type XIX osteogenesis imperfecta	7.20E-03	MBTPS2	1
Cellular Assembly and Organization	Fusion of azurophil granules	7.20E-03	GLRA2	1
Lipid Metabolism,Small Molecule Biochemistry	Storage of globotriaosylceramide	7.20E-03	GLA	1
Developmental Disorder,Hereditary Disorder,Metabolic Disease,Organismal Injury and Abnormalities	Nuclear type 12 mitochondrial complex I deficiency	7.20E-03	NDUFA1	1
Developmental Disorder,Hereditary Disorder,Neurological Disease,Organismal Injury and Abnormalities	X-linked mental retardation syndromic 13	7.20E-03	MECP2	1
Auditory Disease,Hereditary Disorder,Neurological Disease,Organismal Injury and Abnormalities	X-linked deafness type 4	7.20E-03	SMPX	1
Developmental Disorder,Hereditary Disorder,Neurological Disease,Organismal Injury and Abnormalities	Neonatal severe encephalopathy	7.20E-03	MECP2	1
Developmental Disorder,Hereditary Disorder,Ophthalmic Disease,Organismal Injury and Abnormalities	X-linked infantile periodic alternating nystagmus	7.20E-03	FRMD7	1
Cellular Movement,Hematological System Development and Function,Humoral Immune Response,Immune Cell Trafficking	Emigration of B lymphocytes	7.20E-03	BTK	1
Cell-To-Cell Signaling and Interaction	Desensitization of bone marrow-derived macrophages	7.20E-03	TSC22D3	1
Cell-To-Cell Signaling and Interaction	Responsiveness of bone marrow-derived macrophages	7.20E-03	TSC22D3	1
Organ Morphology,Renal and Urological System Development and Function	Quantity of mesangial matrix	7.20E-03	ACE2	1
Developmental Disorder,Hereditary Disorder,Neurological Disease,Organismal Injury and Abnormalities	Early infantile epileptic encephalopathy type 36	7.20E-03	ALG13	1
Cellular Compromise	Depletion of basal cells	7.20E-03	TIMM8A	1
Dermatological Diseases and Conditions,Developmental Disorder,Hereditary Disorder,Neurological Disease,Organismal Injury and Abnormalities,Reproductive System Disease	Nonphotosensitive trichothiodystrophy type 5	7.20E-03	RNF113A	1
Cell Death and Survival,Connective Tissue Disorders,Hematological Disease,Organismal Injury and Abnormalities	Hemolysis of erythroid cells	7.20E-03	PIGA	1
Connective Tissue Disorders,Developmental Disorder,Hereditary Disorder,Organismal Injury and Abnormalities,Skeletal and Muscular Disorders	Type I otopalatodigital syndrome	7.20E-03	FLNA	1
Auditory Disease,Hereditary Disorder,Neurological Disease,Organismal Injury and Abnormalities	X-linked deafness type 1	7.20E-03	PRPS1	1
Developmental Disorder,Hereditary Disorder,Metabolic Disease,Neurological Disease,Organismal Injury and Abnormalities	Arts syndrome and phosphoribosylpyrophosphate synthetase superactivity	7.20E-03	PRPS1	1
Developmental Disorder,Hereditary Disorder,Neurological Disease,Organismal Injury and Abnormalities,Skeletal and Muscular Disorders	Multiple congenital anomalies-hypotonia-seizures syndrome type 2	7.20E-03	PIGA	1
Developmental Disorder,Hereditary Disorder,Neurological Disease,Organismal Injury and Abnormalities	X-linked mental retardation type 101	7.20E-03	MID2	1
Hematological System Development and Function,Humoral Immune Response,Immune Cell Trafficking,Inflammatory Response,Tissue Development	Accumulation of B-1a lymphocytes	7.20E-03	TSC22D3	1
Cancer,Cellular Development,Cellular Growth and Proliferation,Organismal Injury and Abnormalities,Tumor Morphology	Lymphangiogenesis of tumor cells	7.20E-03	VEGFD	1
Developmental Disorder,Hereditary Disorder,Neurological Disease,Organismal Injury and Abnormalities,Skeletal and Muscular Disorders	Coffin-Lowry syndrome	7.20E-03	RPS6KA3	1
Cardiovascular Disease,Developmental Disorder,Hereditary Disorder,Metabolic Disease,Organismal Injury and Abnormalities	Cardiac variant Fabry disease	7.20E-03	GLA	1
Developmental Disorder,Hereditary Disorder,Neurological Disease,Organismal Injury and Abnormalities	X-linked rolandic epilepsy, mental retardation, and speech dyspraxia	7.20E-03	SRPX2	1
Cell-To-Cell Signaling and Interaction,Hematological System Development and Function	Binding of recent thymic emigrants	7.20E-03	NKAP	1
Developmental Disorder,Hereditary Disorder,Neurological Disease,Organismal Injury and Abnormalities	X-linked mental retardation type 100	7.20E-03	KIF4A	1
Cell-To-Cell Signaling and Interaction,Nervous System Development and Function	Activation of excitatory synapses	7.20E-03	CDKL5	1
Connective Tissue Disorders,Developmental Disorder,Hereditary Disorder,Organismal Injury and Abnormalities,Skeletal and Muscular Disorders	Frontometaphyseal dysplasia type 1	7.20E-03	FLNA	1
Endocrine System Disorders,Hereditary Disorder,Metabolic Disease,Organismal Injury and Abnormalities,Reproductive System Disease	Central hypothyroidism and testicular enlargement	7.20E-03	IGSF1	1
Developmental Disorder,Endocrine System Disorders,Hereditary Disorder,Neurological Disease,Organismal Injury and Abnormalities,Reproductive System Disease,Respiratory Disease	Kallmann syndrome type 1	7.20E-03	ANOS1	1
Dermatological Diseases and Conditions,Developmental Disorder,Hereditary Disorder,Organismal Injury and Abnormalities	X-linked mutilating palmoplantar keratoderma with periorificial keratotic plaques	7.20E-03	MBTPS2	1
Cell-To-Cell Signaling and Interaction	Hyperexcitation of synapse	7.20E-03	MECP2	1
Developmental Disorder,Hereditary Disorder,Ophthalmic Disease,Organismal Injury and Abnormalities	X-linked congenital nystagmus 1	7.20E-03	FRMD7	1
Developmental Disorder,Gastrointestinal Disease,Hepatic System Disease,Hereditary Disorder,Metabolic Disease,Organismal Injury and Abnormalities	X-linked liver glycogenosis type I	7.20E-03	PHKA2	1
Developmental Disorder,Endocrine System Disorders,Hereditary Disorder,Organismal Injury and Abnormalities,Reproductive System Disease	X-linked congenital bilateral aplasia of vas deferens	7.20E-03	ADGRG2	1
Developmental Disorder,Hereditary Disorder,Metabolic Disease,Neurological Disease,Organismal Injury and Abnormalities,Psychological Disorders,Skeletal and Muscular Disorders	Connatal Pelizaeus-Merzbacher disease	7.20E-03	PLP1	1
Hematological Disease,Immunological Disease	Immunodeficiency of B lymphocytes	7.20E-03	BTK	1
Developmental Disorder,Hereditary Disorder,Ophthalmic Disease,Organismal Injury and Abnormalities	X-linked retinoschisis	7.20E-03	RS1	1
Cancer,Endocrine System Disorders,Organismal Injury and Abnormalities,Reproductive System Disease	Formation of tubulostromal ovarian tumor	7.20E-03	PCYT1B	1
Cellular Movement	Invasion of embryonic cancer cell lines	7.20E-03	RPS6KA3	1
Hematological Disease,Hereditary Disorder,Immunological Disease,Metabolic Disease,Organismal Injury and Abnormalities	X-linked hypogammaglobulinemia	7.20E-03	BTK	1
Cell Cycle,Cellular Movement	Cytokinesis of breast cancer cell lines	7.20E-03	SIAH1	1
Developmental Disorder,Hereditary Disorder,Ophthalmic Disease,Organismal Injury and Abnormalities	X-linked congenital nystagmus 6	7.20E-03	GPR143	1
Cell Cycle	M phase of neuronal progenitor cells	7.20E-03	FLNA	1
Nervous System Development and Function	Function of sensory nerve	7.20E-03	GLA	1
Neurological Disease	Hypermyelination of nerves	7.20E-03	DRP2	1
Cancer,Hematological Disease,Immunological Disease,Organismal Injury and Abnormalities	Active stage chronic lymphocytic leukemia with del(17p)	7.20E-03	BTK	1
Developmental Disorder,Hereditary Disorder,Metabolic Disease,Ophthalmic Disease,Organismal Injury and Abnormalities	Nettleship-Falls type ocular albinism	7.20E-03	GPR143	1
Developmental Disorder,Hereditary Disorder,Metabolic Disease,Neurological Disease,Organismal Injury and Abnormalities,Psychological Disorders,Skeletal and Muscular Disorders	Atypical Pelizaeus-Merzbacher disease	7.20E-03	PLP1	1
Tissue Development	Accumulation of spermatogonial stem cells	7.20E-03	TSC22D3	1
Developmental Disorder,Hereditary Disorder,Neurological Disease,Organismal Injury and Abnormalities	Bain type X-linked syndromic mental retardation	7.20E-03	HNRNPH2	1
Developmental Disorder,Gastrointestinal Disease,Hereditary Disorder,Organismal Injury and Abnormalities	X-linked congenital short bowel syndrome	7.20E-03	FLNA	1
Connective Tissue Disorders,Developmental Disorder,Hereditary Disorder,Organismal Injury and Abnormalities,Skeletal and Muscular Disorders	Otopalatodigital syndrome type II	7.20E-03	FLNA	1
Developmental Disorder,Hereditary Disorder,Neurological Disease,Organismal Injury and Abnormalities	Early infantile epileptic encephalopathy 2	7.20E-03	CDKL5	1
Developmental Disorder,Hereditary Disorder,Neurological Disease,Organismal Injury and Abnormalities	Lubs X-linked mental retardation syndrome	7.20E-03	MECP2	1
Developmental Disorder,Hereditary Disorder,Neurological Disease,Organismal Injury and Abnormalities	Houge-type X-linked syndromic mental retardation	7.20E-03	CNKSR2	1
Cellular Development,Cellular Growth and Proliferation,Embryonic Development,Organismal Development,Skeletal and Muscular System Development and Function,Tissue Development	Ossification of mesenchymal stem cells	7.20E-03	TSC22D3	1
Lipid Metabolism,Molecular Transport,Small Molecule Biochemistry	Translocation of lactosylceramide	7.20E-03	PLP1	1
Cell Cycle	M phase of neurons	7.20E-03	FLNA	1
Hereditary Disorder,Ophthalmic Disease,Organismal Injury and Abnormalities	Female-limited X-linked myopia 26	7.20E-03	ARR3	1
Cellular Development,Cellular Growth and Proliferation,Embryonic Development,Hematological System Development and Function,Hematopoiesis,Humoral Immune Response,Lymphoid Tissue Structure and Development,Organ Development,Organismal Development,Tissue Development	Delay in development of pre-B lymphocytes	7.20E-03	BTK	1
Cellular Development,Reproductive System Development and Function	Differentiation of spermatogonial stem cells	7.20E-03	TSC22D3	1
Hereditary Disorder,Neurological Disease,Organismal Injury and Abnormalities,Skeletal and Muscular Disorders	Hereditary spastic paraplegia X-linked	7.20E-03	PLP1	1
Hematological Disease,Hereditary Disorder,Immunological Disease,Metabolic Disease,Organismal Injury and Abnormalities	X-linked agammaglobulinemia with growth hormone deficiency	7.20E-03	BTK	1
Auditory Disease,Hereditary Disorder,Neurological Disease,Organismal Injury and Abnormalities,Skeletal and Muscular Disorders	Charcot-Marie-Tooth disease, X-linked recessive, type 5	7.20E-03	PRPS1	1
Connective Tissue Disorders,Developmental Disorder,Hematological Disease,Hereditary Disorder,Metabolic Disease,Nutritional Disease,Organismal Injury and Abnormalities,Skeletal and Muscular Disorders	X-linked dominant hypophosphatemic rickets	7.20E-03	PHEX	1
Cell Morphology,Cellular Development,Cellular Growth and Proliferation,Embryonic Development	Sprouting of endothelioma cell lines	7.20E-03	SRPX2	1
Developmental Disorder,Hereditary Disorder,Organismal Injury and Abnormalities,Respiratory Disease	Primary ciliary dyskinesia type 36	7.20E-03	PIH1D3	1
Cellular Development,Cellular Growth and Proliferation,Hematological System Development and Function,Lymphoid Tissue Structure and Development	Clonal expansion of Th2 cells	7.20E-03	PLP1	1
Molecular Transport	Increased export of albumin	7.20E-03	RAN	1
Endocrine System Disorders,Organismal Injury and Abnormalities,Reproductive System Disease	Dysplasia of testis	7.20E-03	TSC22D3	1
Cancer,Hematological Disease,Immunological Disease,Organismal Injury and Abnormalities	High grade refractory B-cell non-Hodgkin lymphoma	7.31E-03	BTK,POLA1	2
Cancer,Hematological Disease,Immunological Disease,Organismal Injury and Abnormalities	High grade relapsed B-cell non-Hodgkin lymphoma	7.31E-03	BTK,POLA1	2
Cell-To-Cell Signaling and Interaction,Nervous System Development and Function	Inhibitory postsynaptic current	7.31E-03	ARHGEF9,FGF13,GLRA2	3
Hereditary Disorder,Neurological Disease,Organismal Injury and Abnormalities	Familial epilepsy	7.37E-03	ALG13,ARHGEF9,CA5B,CDKL5,PCDH19,SRPX2	6
Cancer,Cardiovascular Disease,Organismal Injury and Abnormalities	Hemangioblastoma	7.69E-03	AMER1,FANCB,KDM6A	3
Cancer,Organismal Injury and Abnormalities	Tumor tissue	8.13E-03	NOX1,VEGFD	2
Behavior	Contextual conditioning	8.29E-03	CDKL5,MECP2,RPS6KA3,UBE2A	4
Neurological Disease,Organismal Injury and Abnormalities	Tonic-clonic seizure	8.62E-03	ALG13,ARHGEF9,CA5B,CDKL5,PCDH19	5
Cancer,Hematological Disease,Immunological Disease,Organismal Injury and Abnormalities	Acute myeloid leukemia with inv(16)	8.99E-03	KDM6A,POLA1	2
Cancer,Hematological Disease,Immunological Disease,Organismal Injury and Abnormalities,Tumor Morphology	Progressive non-Hodgkin disease	8.99E-03	BTK,POLA1	2
Cancer,Hematological Disease,Immunological Disease,Organismal Injury and Abnormalities	Refractory chronic lymphocytic leukemia	8.99E-03	BTK,POLA1	2
Cell Morphology,Inflammatory Response	Size of phagocytes	8.99E-03	PLP1,RPS6KA3	2
Cell-To-Cell Signaling and Interaction,Embryonic Development	Adhesion of embryonic cell lines	9.72E-03	SH3KBP1,TNMD,VEGFD	3
Neurological Disease,Organismal Injury and Abnormalities	Epilepsy	9.85E-03	ALG13,ANOS1,ARHGEF9,CA5B,CDKL5,FGF13,MECP2,PCDH19,SRPX2	9
Tissue Morphology	Density of blood cells	9.89E-03	PLP1,RPS6KA3	2
Cell Morphology,Cellular Function and Maintenance	Permeability of colorectal cancer cell lines	9.89E-03	CLDN2,RAP2C	2
Cardiovascular Disease	Childhood hypertension	9.89E-03	ACE2,CA5B	2
Cell-To-Cell Signaling and Interaction,Inflammatory Response	Immune response of tumor cell lines	1.01E-02	BTK,mir-221,POLA1,SH3KBP1,SIAH1	5
Carbohydrate Metabolism,Lipid Metabolism,Small Molecule Biochemistry	Synthesis of phosphatidic acid	1.07E-02	BMX,MTMR8,NOX1,PCYT1B,PIGA,SH3KBP1	6
Cell Cycle	M phase of tumor cell lines	1.08E-02	ESX1,KIF4A,SEPT6,SIAH1	4
Behavior	Social behavior	1.15E-02	CDKL5,GRPR,MECP2,NLGN4Y	4
Molecular Transport	Quantity of Na+	1.25E-02	CLDN2,CLTRN,TSC22D3	3
Cancer,Organismal Injury and Abnormalities	Development of carcinoma	1.27E-02	ACE2,AKAP14,ALG13,AMELX,AMER1,AP1S2,ARHGAP36,ARL13A,ARMCX1,ARMCX2,ARMCX5-GPRASP2/GPRASP2,ASB11,ASB12,ATG4A,BEX2,BEX4,BMX,BTK,CDKL5,CENPI,CLDN2,CLTRN,CNKSR2,COL4A6,CSNK1A1,CSTF2,DGAT2L6,DRP2,DUSP21,EIF1AX,ESX1,FGF13,FLNA,FRMPD3,GCSH,GLA,GLRA2,GLRA4,GPR143,GPRASP1,GRPR,HNRNPH2,IGSF1,IL1RAPL2,KDM6A,KIF4A,KLHL34,LDOC1,MAGEB18,MAP3K15,MBTPS2,mir-221,mir-504,MOSPD2,MTMR8,NKRF,NRK,NXF3,OPN1LW,OTC,PCDH19…	94
Immunological Disease	Passive cutaneous anaphylaxis	1.28E-02	BTK,PIGA	2
Cardiovascular Disease	Stage II hypertension	1.28E-02	ACE2,CA5B	2
Hereditary Disorder,Neurological Disease,Organismal Injury and Abnormalities	Benign rolandic epilepsy	1.31E-02	CA5B,PCDH19,SRPX2	3
Cancer,Hematological Disease,Immunological Disease,Organismal Injury and Abnormalities	Refractory CD20 positive aggressive non-Hodgkin lymphoma	1.39E-02	BTK,POLA1	2
Cell-To-Cell Signaling and Interaction,Nervous System Development and Function	Miniature inhibitory postsynaptic current	1.39E-02	FGF13,MECP2	2
Cellular Movement,Nervous System Development and Function	Arrest in migration of neurons	1.44E-02	FLNA	1
Dermatological Diseases and Conditions,Inflammatory Disease,Inflammatory Response,Organismal Injury and Abnormalities	Chronic inflammation of skin	1.44E-02	BMX	1
Cellular Growth and Proliferation	Clonogenicity of myeloma cell lines	1.44E-02	BTK	1
Cancer,Endocrine System Disorders,Gastrointestinal Disease,Organismal Injury and Abnormalities	Pseudopapillary tumor of pancreas	1.44E-02	KDM6A	1
Cancer,Organismal Injury and Abnormalities	TP53 mutation negative malignant solid tumor	1.44E-02	BTK	1
Cancer,Hematological Disease,Immunological Disease,Organismal Injury and Abnormalities	Refractory CD19 positive non-Hodgkin lymphoma	1.44E-02	BTK	1
Cancer,Connective Tissue Disorders,Hematological Disease,Organismal Injury and Abnormalities	Hyperplasia of erythroid cells	1.44E-02	BTK	1
Cellular Assembly and Organization,Cellular Function and Maintenance,Molecular Transport	Exocytosis of insulin secretory granules	1.44E-02	SYTL4	1
Nucleic Acid Metabolism,Small Molecule Biochemistry	Synthesis of uric acid	1.44E-02	PRPS1	1
Cellular Assembly and Organization,Nervous System Development and Function	Stabilization of myelin sheath	1.44E-02	PLP1	1
Cancer,Hematological Disease,Organismal Injury and Abnormalities	TP53 mutation negative malignant hematological tumor	1.44E-02	BTK	1
Cancer,Hematological Disease,Immunological Disease,Organismal Injury and Abnormalities	Advanced chronic lymphocytic leukemia with del(17p)	1.44E-02	BTK	1
Cardiovascular System Development and Function,Cell Morphology	Elongation of vascular endothelial cells	1.44E-02	VEGFD	1
Cellular Movement	Migration of follicular B-cell lymphoma cells	1.44E-02	BTK	1
Cardiovascular System Development and Function,Organismal Development	Sprouting angiogenesis by endothelial cell lines	1.44E-02	SHROOM2	1
Molecular Transport	Abnormal quantity of Na+	1.44E-02	TSC22D3	1
Cellular Movement	Initiation of migration of leukemia cell lines	1.44E-02	FLNA	1
Cell Morphology	Ruffling of cell periphery	1.44E-02	FLNA	1
Organ Morphology,Reproductive System Development and Function	Abnormal size of testis	1.44E-02	TSC22D3	1
Nucleic Acid Metabolism,Small Molecule Biochemistry	Biosynthesis of hypoxanthine	1.44E-02	PRPS1	1
Cellular Assembly and Organization	Fusion of insulin granule	1.44E-02	SYTL4	1
Cellular Assembly and Organization	Formation of midzone	1.44E-02	KIF4A	1
Cell Morphology,Hematological System Development and Function,Hypersensitivity Response,Inflammatory Response	Granularity of mast cells	1.44E-02	BTK	1
Cardiovascular System Development and Function,Embryonic Development,Organ Development,Organismal Development,Tissue Development	Development of heart tissue	1.44E-02	KDM6A	1
Cell-To-Cell Signaling and Interaction	Induction of focal adhesions	1.44E-02	PSMD10	1
Neurological Disease	Head tremor	1.44E-02	PLP1	1
Developmental Disorder,Hereditary Disorder,Neurological Disease,Organismal Injury and Abnormalities	Pettigrew syndrome	1.44E-02	AP1S2	1
Dental Disease,Developmental Disorder,Gastrointestinal Disease,Hereditary Disorder,Organismal Injury and Abnormalities	Hypoplastic/hypomaturation amelogenesis imperfecta X-linked 2	1.44E-02	AMELX	1
Cancer,Hematological Disease,Organismal Injury and Abnormalities,Tumor Morphology	Progressive cyclin D1 amplification positive malignant hematological system tumor	1.44E-02	BTK	1
Hair and Skin Development and Function,Organ Morphology	Yellowness of fur	1.44E-02	ACE2	1
Developmental Disorder,Gastrointestinal Disease,Hereditary Disorder,Organismal Injury and Abnormalities	X-linked chronic idiopathic neuronal intestinal pseudoobstruction	1.44E-02	FLNA	1
Connective Tissue Disorders,Developmental Disorder,Hereditary Disorder,Neurological Disease,Organismal Injury and Abnormalities,Skeletal and Muscular Disorders	Autosomal recessive periventricular heterotopia with microcephaly	1.44E-02	FLNA	1
Cell-To-Cell Signaling and Interaction,Cellular Growth and Proliferation,Nervous System Development and Function	Excitation of retinal ganglion cells	1.44E-02	GLRA2	1
DNA Replication, Recombination, and Repair,Gene Expression	Transcription of RNA primer	1.44E-02	POLA1	1
Cell Morphology,Endocrine System Development and Function,Endocrine System Disorders,Nervous System Development and Function,Neurological Disease,Organ Morphology,Organismal Development,Organismal Injury and Abnormalities,Reproductive System Disease	Abnormal morphology of corticotroph cells	1.44E-02	SYTL4	1
Cell-To-Cell Signaling and Interaction,Nervous System Development and Function	Action potential of spinal neuron	1.44E-02	GRPR	1
Cancer,Hematological Disease,Immunological Disease,Organismal Injury and Abnormalities	17p deletion negative TP53 mutation negative small B-cell lymphocytic lymphoma	1.44E-02	BTK	1
Cell Cycle	Mitogenesis of skin cancer cell lines	1.44E-02	VEGFD	1
Cell-mediated Immune Response,Hematological System Development and Function	Anergy of peripheral T lymphocyte	1.44E-02	RNF128	1
Cancer,Hematological Disease,Immunological Disease,Organismal Injury and Abnormalities,Tumor Morphology	Progressive CD19 positive non-Hodgkin lymphoma	1.44E-02	BTK	1
Cell Cycle	Arrest in M phase of fibroblast cell lines	1.44E-02	ESX1	1
Behavior	Play behavior	1.44E-02	MECP2	1
Cardiovascular System Development and Function,Cellular Development,Cellular Function and Maintenance,Cellular Growth and Proliferation,Organismal Development,Tissue Development	Proliferation of HCAEC cells	1.44E-02	CSNK1A1	1
Cell Signaling,Molecular Transport,Nucleic Acid Metabolism,Small Molecule Biochemistry	Guanine nucleotide exchange of guanosine 5'-O-(3-thiotriphosphate)	1.44E-02	GRPR	1
Cancer,Hematological Disease,Immunological Disease,Organismal Injury and Abnormalities	Hyperplasia of Th2 cells	1.44E-02	PLP1	1
Developmental Disorder,Immunological Disease,Organismal Injury and Abnormalities	Hypoplasia of lymph vessel	1.44E-02	VEGFD	1
Carbohydrate Metabolism	Production of glyceraldehyde-3-phosphate	1.44E-02	TKTL1	1
Developmental Disorder,Hereditary Disorder,Metabolic Disease,Organismal Injury and Abnormalities	Ornithine transcarbamylase deficiency	1.44E-02	OTC	1
Developmental Disorder,Hereditary Disorder,Neurological Disease,Organismal Injury and Abnormalities	Familial Angelman syndrome	1.44E-02	MECP2	1
Endocrine System Disorders,Gastrointestinal Disease,Metabolic Disease,Organismal Injury and Abnormalities	Mild hyperinsulinism	1.44E-02	TSC22D3	1
Cellular Development,Hematological System Development and Function,Lymphoid Tissue Structure and Development,Tissue Development	Maturation of bone marrow-derived neutrophils	1.44E-02	BTK	1
Cancer,Hematological Disease,Immunological Disease,Organismal Injury and Abnormalities	Refractory CCND1 overexpression positive IGH/CCND1 fusion positive mantle cell lymphoma	1.44E-02	BTK	1
Organ Morphology	Thickening of stratum corneum	1.44E-02	PIGA	1
Immunological Disease,Inflammatory Disease,Inflammatory Response,Neurological Disease,Organismal Injury and Abnormalities	Initiation of experimental autoimmune encephalomyelitis	1.44E-02	PLP1	1
Infectious Diseases	Replication of Human papillomavirus type 11	1.44E-02	POLA1	1
Cell-To-Cell Signaling and Interaction,Cellular Growth and Proliferation,Hematological System Development and Function	Co-stimulation of CD4+ T-lymphocytes	1.44E-02	FLNA	1
Developmental Disorder,Hereditary Disorder,Neurological Disease,Organismal Injury and Abnormalities,Skeletal and Muscular Disorders	Vacterl with hydrocephalus	1.44E-02	FANCB	1
Lipid Metabolism,Small Molecule Biochemistry	Degradation of globotriaosylceramide	1.44E-02	GLA	1
Cell Morphology,Hematological System Development and Function,Inflammatory Response,Nervous System Development and Function	Area of microglia	1.44E-02	PLP1	1
Cancer,Hematological Disease,Immunological Disease,Organismal Injury and Abnormalities	TP53 mutation negative lymphoma	1.44E-02	BTK	1
Hereditary Disorder,Ophthalmic Disease,Organismal Injury and Abnormalities	Blue-cone monochromacy	1.44E-02	OPN1LW	1
Cancer,Hematological Disease,Immunological Disease,Organismal Injury and Abnormalities	11q deletion positive 17p deletion positive TP53 mutation positive chronic lymphocytic leukemia	1.44E-02	BTK	1
Cellular Function and Maintenance,Tissue Development	Function of fibroblast-like synoviocytes	1.44E-02	PIR	1
Lipid Metabolism,Molecular Transport,Small Molecule Biochemistry	Sequestration of cholesterol	1.44E-02	PLP1	1
Cell Cycle	Delay in S phase of cervical cancer cell lines	1.44E-02	POLA1	1
Cellular Function and Maintenance,Molecular Transport	Reabsorption of chloride	1.44E-02	CLDN2	1
Developmental Disorder,Hereditary Disorder,Metabolic Disease,Neurological Disease,Organismal Injury and Abnormalities	Pyruvate dehydrogenase e1-alpha deficiency	1.44E-02	PDHA1	1
Cell-mediated Immune Response,Hematological System Development and Function	Anergy of T lymphocytes	1.50E-02	PLP1,RNF128	2
Endocrine System Disorders,Organ Morphology,Organismal Injury and Abnormalities,Reproductive System Development and Function,Reproductive System Disease,Tissue Morphology	Abnormal morphology of seminiferous epithelium	1.50E-02	SIAH1,TSC22D3	2
Cellular Assembly and Organization,Nervous System Development and Function	Complexity of dendrites	1.50E-02	MECP2,VEGFD	2
Cancer,Hematological Disease,Immunological Disease,Organismal Injury and Abnormalities	Early relapsed mantle cell lymphoma	1.50E-02	BTK,POLA1	2
Cardiovascular System Development and Function,Tissue Development	Formation of endothelial tube	1.52E-02	BMX,FGF13,mir-221	3
Cellular Assembly and Organization,Cellular Function and Maintenance	Organization of mitotic spindle	1.52E-02	MECP2,RAN,SIAH1	3
Hereditary Disorder,Neurological Disease,Organismal Injury and Abnormalities	Rett Syndrome	1.58E-02	BEX3,BEX4,CDKL5,MECP2	4
Ophthalmic Disease,Organismal Injury and Abnormalities	Early-onset high myopia	1.61E-02	ARR3,GLA	2
Developmental Disorder,Hereditary Disorder,Neurological Disease,Organismal Injury and Abnormalities	Nonsyndromic X-linked mental retardation	1.61E-02	TSPAN7,ZNF674	2
Auditory Disease,Hereditary Disorder,Neurological Disease,Organismal Injury and Abnormalities	Hereditary hearing loss	1.69E-02	ARMCX5-GPRASP2/GPRASP2,COL4A6,PRPS1,SMPX,TIMM8A	5
Cancer,Hematological Disease,Immunological Disease,Organismal Injury and Abnormalities	FLT3 internal tandem duplication positive acute myeloid leukemia	1.72E-02	BTK,POLA1	2
Cancer,Hematological Disease,Immunological Disease,Organismal Injury and Abnormalities	Refractory CD20-positive B-cell non-Hodgkin lymphoma	1.72E-02	BTK,POLA1	2
Cancer,Cell Death and Survival,Neurological Disease,Organismal Injury and Abnormalities,Tumor Morphology	Apoptosis of glioma cells	1.72E-02	BEX2,mir-221	2
Cancer,Organismal Injury and Abnormalities,Respiratory Disease	Development of lung tumor	1.75E-02	ACE2,AMELX,AMER1,ARHGAP36,ARL13A,ARMCX1,ARMCX2,ASB11,BMX,BTK,CLDN2,CLTRN,CNKSR2,COL4A6,DRP2,GCSH,GLRA4,GRPR,KDM6A,mir-221,MOSPD2,NXF3,PLP1,SPIN4,SRPX2,SYTL4,TCEAL7	27
Cell Cycle,Cellular Movement	Cytokinesis of tumor cell lines	1.76E-02	KIF4A,SEPT6,SIAH1	3
Neurological Disease,Organismal Injury and Abnormalities	Encephalopathy with late-onset epilepsy	1.82E-02	ALG13,CA5B,CDKL5	3
Cell Morphology	Conversion of cells	1.88E-02	NOX1,PLP1,RNF128	3
Cancer,Hematological Disease,Immunological Disease,Organismal Injury and Abnormalities	CD20 positive follicular non Hodgkin lymphoma	1.96E-02	BTK,POLA1	2
Cell Cycle	Ploidy of epithelial cell lines	1.96E-02	PDK3,STK26	2
Lipid Metabolism,Small Molecule Biochemistry	Metabolism of membrane lipid derivative	2.07E-02	BMX,GLA,MBTPS2,MECP2,MTMR8,NOX1,PCYT1B,PIGA,RAN,SH3KBP1	10
Cell Cycle,Cell Morphology,Cellular Assembly and Organization,DNA Replication, Recombination, and Repair	Misalignment of chromosomes	2.09E-02	KIF4A,RAN	2
Amino Acid Metabolism,Small Molecule Biochemistry	Metabolism of sulfur amino acid	2.09E-02	GCSH,SMS	2
Cancer,Hematological Disease,Immunological Disease,Organismal Injury and Abnormalities	Refractory Waldenström macroglobulinemia	2.15E-02	BTK	1
Tissue Morphology	Disruption of endothelial barrier	2.15E-02	FLNA	1
Cell Death and Survival	Anoikis of prostate cell lines	2.15E-02	NOX1	1
Tissue Morphology	Density of Langerhans cells	2.15E-02	RPS6KA3	1
Cell Morphology,Cellular Development,Embryonic Development,Tissue Development	Tubulation of embryonic cell lines	2.15E-02	mir-221	1
Infectious Diseases	Binding of human herpesvirus 1	2.15E-02	RAN	1
Cell Death and Survival	Cell death of ear cell lines	2.15E-02	NOX1	1
Cancer,Cell-To-Cell Signaling and Interaction,Inflammatory Response,Skeletal and Muscular Disorders	Cytotoxic reaction of bone cancer cell lines	2.15E-02	mir-221	1
Cell Cycle	Arrest in M phase of bone cancer cell lines	2.15E-02	ESX1	1
Cell-To-Cell Signaling and Interaction,Nervous System Development and Function	Response of pyramidal neurons	2.15E-02	GLRA2	1
Cellular Movement	Initiation of migration of fibrosarcoma cell lines	2.15E-02	FLNA	1
Cellular Assembly and Organization	Distribution of secretory granules	2.15E-02	SYTL4	1
Cell Death and Survival	Cell survival of myeloma cell lines	2.15E-02	BTK	1
Cell Morphology,Organ Morphology,Organismal Development,Renal and Urological System Development and Function,Tissue Morphology	Thickness of glomerular basement membrane	2.15E-02	ACE2	1
Carbohydrate Metabolism	Biosynthesis of phosphoribosyl pyrophosphate	2.15E-02	PRPS1	1
Cellular Assembly and Organization	Attachment of actin cytoskeleton	2.15E-02	FLNA	1
Embryonic Development,Organ Development,Organ Morphology,Organismal Development,Respiratory System Development and Function,Tissue Development	Volume of lung	2.15E-02	MECP2	1
Cell Cycle	Arrest in M phase of sarcoma cell lines	2.15E-02	ESX1	1
Cellular Assembly and Organization	Binding of nuclear pores	2.15E-02	RAN	1
Cancer,Hematological Disease,Immunological Disease,Organismal Injury and Abnormalities	Stage IV CCND1 positive CD5 positive mantle cell lymphoma	2.15E-02	BTK	1
Embryonic Development,Nervous System Development and Function,Ophthalmic Disease,Organ Development,Organ Morphology,Organismal Development,Organismal Injury and Abnormalities,Tissue Development,Tissue Morphology,Visual System Development and Function	Abnormal morphology of iris pigment epithelium	2.15E-02	GPR143	1
Behavior	Contextual learning	2.15E-02	MECP2	1
Cellular Growth and Proliferation,Skeletal and Muscular System Development and Function	Proliferation of HCASMC cells	2.15E-02	CSNK1A1	1
Hematological Disease,Hereditary Disorder,Immunological Disease,Metabolic Disease,Organismal Injury and Abnormalities	Autosomal recessive agammaglobulinemia 1	2.15E-02	BTK	1
Protein Trafficking,Tissue Development	Organization of collagen fiber	2.15E-02	FLNA	1
Cellular Movement	Chemotaxis of skin cancer cell lines	2.15E-02	VEGFD	1
Lipid Metabolism,Molecular Transport,Small Molecule Biochemistry	Accumulation of globotriaosylceramide	2.15E-02	GLA	1
Cancer,Hematological Disease,Immunological Disease,Organismal Injury and Abnormalities	Stage II CCND1 positive CD5 positive mantle cell lymphoma	2.15E-02	BTK	1
Amino Acid Metabolism,Post-Translational Modification,Small Molecule Biochemistry	Decarboxylation of glycine	2.15E-02	GCSH	1
Cancer,Hematological Disease,Immunological Disease,Organismal Injury and Abnormalities	Refractory CD20 positive mantle cell lymphoma	2.15E-02	BTK	1
Cancer,Gastrointestinal Disease,Hepatic System Disease,Organismal Injury and Abnormalities	Tumorigenesis of liver cancer cells	2.15E-02	mir-221	1
Cellular Development,Cellular Growth and Proliferation,Embryonic Development,Hematological System Development and Function,Hematopoiesis,Humoral Immune Response,Lymphoid Tissue Structure and Development,Organ Development,Organismal Development,Tissue Development	Arrest in lymphopoiesis of pre-B lymphocytes	2.15E-02	BTK	1
Cancer,Hematological Disease,Immunological Disease,Organismal Injury and Abnormalities	Stage II PAX5 positive cyclin D1 positive mantle cell lymphoma	2.15E-02	BTK	1
Connective Tissue Development and Function,Skeletal and Muscular System Development and Function,Tissue Morphology	Dry ashed weight of bone	2.15E-02	PHEX	1
Cancer,Hematological Disease,Immunological Disease,Organismal Injury and Abnormalities	Stage III CCND1 positive CD5 positive mantle cell lymphoma	2.15E-02	BTK	1
Cell Morphology,Cellular Assembly and Organization,Organismal Injury and Abnormalities,Tissue Morphology	Abnormal morphology of melanosomes	2.15E-02	GPR143	1
Cancer,Hematological Disease,Immunological Disease,Organismal Injury and Abnormalities	Stage IV PAX5 positive cyclin D1 positive mantle cell lymphoma	2.15E-02	BTK	1
Cancer,Hematological Disease,Immunological Disease,Organismal Injury and Abnormalities	Stage IV CCND1 positive CD20 positive mantle cell lymphoma	2.15E-02	BTK	1
Molecular Transport,RNA Trafficking	Export of U1 snRNA	2.15E-02	RAN	1
Connective Tissue Disorders,Hematological Disease,Organismal Injury and Abnormalities	Severe macrothrombocytopenia	2.15E-02	FLNA	1
Connective Tissue Development and Function,Skeletal and Muscular System Development and Function,Tissue Development	Width of epiphysis	2.15E-02	PHEX	1
Cancer,Hematological Disease,Immunological Disease,Organismal Injury and Abnormalities	Stage III PAX5 positive cyclin D1 positive mantle cell lymphoma	2.15E-02	BTK	1
Gastrointestinal Disease,Inflammatory Disease	Very early onset inflammatory bowel disease	2.15E-02	NOX1	1
Cancer,Organismal Injury and Abnormalities	Tumorigenesis of colon carcinoma cells	2.15E-02	mir-504	1
Cancer,Hematological Disease,Immunological Disease,Organismal Injury and Abnormalities	Stage II CCND1 positive CD19 positive mantle cell lymphoma	2.15E-02	BTK	1
Cell Morphology,Inflammatory Response	Size of Langerhans cells	2.15E-02	RPS6KA3	1
Cell Cycle,Reproductive System Development and Function	Meiosis I of spermatocytes	2.15E-02	SIAH1	1
Gene Expression,RNA Post-Transcriptional Modification	Binding of tRNA	2.15E-02	RAN	1
Cellular Assembly and Organization,Cellular Function and Maintenance	Co-localization of mitochondria	2.15E-02	FUNDC1	1
Cancer,Hematological Disease,Immunological Disease,Organismal Injury and Abnormalities	Stage II CCND1 positive CD20 positive mantle cell lymphoma	2.15E-02	BTK	1
Cancer,Cell-To-Cell Signaling and Interaction,Inflammatory Response	Cytotoxic reaction of sarcoma cell lines	2.15E-02	mir-221	1
Cancer,Hematological Disease,Immunological Disease,Organismal Injury and Abnormalities	Stage IV CCND1 positive CD19 positive mantle cell lymphoma	2.15E-02	BTK	1
Cell Death and Survival,Cellular Function and Maintenance	Clearance of blood platelets	2.15E-02	FLNA	1
Hereditary Disorder,Immunological Disease,Organismal Injury and Abnormalities	X-linked combined immunodeficiency	2.15E-02	BTK	1
Cell Cycle	Senescence of bladder cancer cell lines	2.15E-02	BTK	1
Cancer,Hematological Disease,Immunological Disease,Organismal Injury and Abnormalities	Stage III CCND1 positive CD20 positive mantle cell lymphoma	2.15E-02	BTK	1
Cancer,Hematological Disease,Immunological Disease,Organismal Injury and Abnormalities	Stage III CCND1 positive CD19 positive mantle cell lymphoma	2.15E-02	BTK	1
Developmental Disorder	Nicolaides-Baraitser syndrome	2.15E-02	CDKL5	1
Cancer,Organismal Injury and Abnormalities	Frequency of tumor	2.16E-02	ACE2,AKAP14,ALG13,AMELX,AMER1,AP1S2,ARHGAP36,ARL13A,ARMCX1,ARMCX2,ARMCX5-GPRASP2/GPRASP2,ASB11,ASB12,ATG4A,BEX2,BEX4,BMX,BTK,CDKL5,CENPI,CLDN2,CLTRN,CNKSR2,COL4A6,CSNK1A1,CSTF2,DGAT2L6,DRP2,DUSP21,EIF1AX,ESX1,FANCB,FGF13,FLNA,FRMPD3,GCSH,GLA,GLRA2,GLRA4,GPR143,GPRASP1,GRPR,HNRNPH2,IGSF1,IL1RAPL2,KDM6A,KIF4A,KLHL34,LDOC1,MAGEB18,MAP3K15,MBTPS2,mir-221,mir-504,MOSPD2,MTMR8,NKRF,NRK,NXF3,OPN1LW,OTC,…	95
Connective Tissue Development and Function,Skeletal and Muscular System Development and Function	Bone mineral density	2.17E-02	AMER1,PHEX,RPS6KA3,SMS,TSC22D3	5
Cell Cycle	M phase	2.21E-02	ESX1,FLNA,KIF4A,OPN1LW,SEPT6,SIAH1	6
Cancer,Hematological Disease,Immunological Disease,Organismal Injury and Abnormalities	Relapsed Waldenström macroglobulinemia	2.22E-02	BTK,POLA1	2
Cellular Assembly and Organization,Cellular Function and Maintenance	Secretion of granules	2.22E-02	BTK,FLNA	2
Hereditary Disorder,Ophthalmic Disease,Organismal Injury and Abnormalities	Hereditary Eye Disease	2.28E-02	ARR3,CA5B,FRMD7,GPR143,MBTPS2,OPN1LW,PRPS1,RS1,TIMM8A	9
Amino Acid Metabolism,Small Molecule Biochemistry	Metabolism of amino acids	2.29E-02	GCSH,MECP2,OTC,SLC6A14,SMS	5
Neurological Disease	Dyskinesia	2.30E-02	ALG13,ARMCX2,ARMCX3,ARR3,CDKL5,FGF13,OPN1LW,PDK3,RS1,SEPT6,SYTL4,TSC22D3	12
Cancer,Organismal Injury and Abnormalities	Cancer of secretory structure	2.33E-02	ACE2,ALG13,AMER1,ARHGAP36,ARHGEF9,ARMCX1,ARMCX2,ARMCX5,ARMCX5-GPRASP2/GPRASP2,ARMCX6,ARR3,ASB11,ASB12,ASB9,ATG4A,AWAT1,BEND2,BEX2,BMX,BTK,CDKL5,CENPI,CLDN2,CNKSR2,COL4A6,CSNK1A1,CSTF2,DGAT2L6,DIPK2B,DRP2,EIF1AX,ERI1,ESX1,FAM199X,FANCB,FGF13,FLNA,FRMD7,FRMPD3,FUNDC1,GCSH,GLA,GLRA2,GPR143,GPRASP1,GRPR,H2BFWT,IGSF1,IL1RAPL2,KDM6A,KIF4A,KLHL34,LDOC1,MAGEA11,MAP3K15,MBNL3,MBTPS2,MECP2,MID2,mir-221,MOS…	117
Nutritional Disease	Central obesity	2.35E-02	ACE2,CA5B	2
Cellular Assembly and Organization,Cellular Compromise	Depolymerization of filaments	2.36E-02	FGF13,MID1IP1,SHROOM2	3
Organismal Development	Mass of organism	2.38E-02	AMER1,CA5B,IGSF1,MECP2,RPS6KA3,SYTL4,TSC22D3,UBE2A	8
Metabolic Disease,Organismal Injury and Abnormalities	Lactic acidosis	2.49E-02	PDHA1,POLA1	2
Cancer,Organismal Injury and Abnormalities,Respiratory Disease	Lung adenocarcinoma	2.50E-02	ACE2,AMELX,AMER1,ARHGAP36,ARL13A,ARMCX1,ARMCX2,ASB11,BMX,BTK,CLDN2,CLTRN,CNKSR2,COL4A6,DRP2,GCSH,GLRA4,GRPR,KDM6A,MOSPD2,NXF3,PLP1,SPIN4,SRPX2,SYTL4,TCEAL7	26
Organismal Injury and Abnormalities	Oxidative stress	2.58E-02	ACE2,CA5B,PDHA1	3
Neurological Disease	Demyelinating peripheral neuropathy	2.58E-02	PDK3,PLP1,PRPS1	3
Carbohydrate Metabolism,Lipid Metabolism,Small Molecule Biochemistry	Synthesis of phosphatidylinositol-3,4,5-triphosphate	2.63E-02	NOX1,SH3KBP1	2
Developmental Disorder,Hereditary Disorder,Neurological Disease,Organismal Injury and Abnormalities,Psychological Disorders	Familial pervasive developmental disorder	2.63E-02	CDKL5,MECP2	2
Lipid Metabolism,Small Molecule Biochemistry	Synthesis of glycolipid	2.81E-02	ALG13,GLA,PIGA	3
Cellular Movement	Movement of neocortical neurons	2.85E-02	FLNA	1
Organismal Injury and Abnormalities	Retraction of fibrin clot	2.85E-02	SH3KBP1	1
Cancer,Endocrine System Disorders,Organismal Injury and Abnormalities,Reproductive System Disease	Hyperplasia of ovary	2.85E-02	PCYT1B	1
Amino Acid Metabolism,Small Molecule Biochemistry	Metabolism of L-ornithine	2.85E-02	OTC	1
Cancer,Hematological Disease,Immunological Disease,Organismal Injury and Abnormalities	Relapsed TP53 mutation negative chronic lymphocytic leukemia	2.85E-02	POLA1	1
Cancer,Hematological Disease,Immunological Disease,Organismal Injury and Abnormalities	Refractory Philadelphia chromosome negative precursor T-cell acute lymphoblastic leukemia	2.85E-02	POLA1	1
Cellular Function and Maintenance	Respiration of neurons	2.85E-02	PDK3	1
Cellular Movement	Migratory capacity of bone cancer cell lines	2.85E-02	VEGFD	1
Cancer,Hematological Disease,Immunological Disease,Organismal Injury and Abnormalities	Relapsed Philadelphia chromosome negative precursor T-cell acute lymphoblastic leukemia	2.85E-02	POLA1	1
Infectious Diseases	Catheter-related infection	2.85E-02	GLRA2	1
Cancer,Hematological Disease,Immunological Disease,Organismal Injury and Abnormalities	Relapsed 17p deletion negative chronic lymphocytic leukemia	2.85E-02	POLA1	1
Cancer,Hematological Disease,Immunological Disease,Organismal Injury and Abnormalities	Symptomatic stage advanced TP53 mutation negative chronic lymphocytic leukemia	2.85E-02	POLA1	1
Cellular Movement,Nervous System Development and Function	Delay in migration of neurons	2.85E-02	CDKL5	1
Small Molecule Biochemistry	Synthesis of spermine	2.85E-02	SMS	1
Inflammatory Response	Affinity maturation of B lymphocytes	2.85E-02	BTK	1
Skeletal and Muscular System Development and Function,Tissue Development	Accumulation of vascular smooth muscle cells	2.85E-02	CSNK1A1	1
Digestive System Development and Function,Gastrointestinal Disease,Hepatic System Development and Function,Hepatic System Disease,Infectious Diseases,Inflammatory Disease,Inflammatory Response,Organ Development,Organismal Injury and Abnormalities	Chronic infection by hepatitis B virus	2.85E-02	POLA1	1
Molecular Transport,Protein Trafficking	Import of green fluorescent protein	2.85E-02	RAN	1
Amino Acid Metabolism,Post-Translational Modification,Small Molecule Biochemistry	Conversion of citrulline	2.85E-02	OTC	1
Cell-To-Cell Signaling and Interaction	Detachment of fibroblast cell lines	2.85E-02	FLNA	1
Cancer,Hematological Disease,Immunological Disease,Organismal Injury and Abnormalities	17p deletion negative IGHV mutation positive TP53 mutation negative chronic lymphocytic leukemia	2.85E-02	POLA1	1
Cancer,Hematological Disease,Immunological Disease,Organismal Injury and Abnormalities	Symptomatic stage refractory TP53 mutation negative chronic lymphocytic leukemia	2.85E-02	POLA1	1
Cardiovascular Disease	Stage II diastolic hypertension	2.85E-02	ACE2	1
Cancer,Hematological Disease,Immunological Disease,Organismal Injury and Abnormalities	17p deletion positive small lymphocytic lymphoma	2.85E-02	BTK	1
Amino Acid Metabolism,Small Molecule Biochemistry	Catabolism of glycine	2.85E-02	GCSH	1
Behavior	Immobility behavior	2.85E-02	MECP2	1
Digestive System Development and Function	Formation of enamel	2.85E-02	AMELX	1
Connective Tissue Development and Function,Skeletal and Muscular System Development and Function,Tissue Development,Tissue Morphology	Volume of osteoid	2.85E-02	PHEX	1
Cancer,Connective Tissue Disorders,Endocrine System Disorders,Organismal Injury and Abnormalities,Reproductive System Disease	Hyperplasia of Sertoli cells	2.85E-02	TSC22D3	1
Nucleic Acid Metabolism,Small Molecule Biochemistry,Vitamin and Mineral Metabolism	Metabolism of thiamine	2.85E-02	TKTL1	1
Lipid Metabolism,Small Molecule Biochemistry	Synthesis of wax ester	2.85E-02	AWAT1	1
Tissue Morphology	Density of microglia	2.85E-02	PLP1	1
Cancer,Hematological Disease,Immunological Disease,Organismal Injury and Abnormalities	CD5 positive CD19 positive CD20 positive chronic lymphocytic leukemia	2.85E-02	BTK	1
Cardiovascular Disease,Cardiovascular System Development and Function,Organ Morphology,Organismal Development,Organismal Injury and Abnormalities,Skeletal and Muscular Disorders	Dilated cardiomyopathy secondary to drug	2.85E-02	ACE2	1
Inflammatory Disease,Organismal Injury and Abnormalities,Respiratory Disease	Pleurisy	2.85E-02	TSC22D3	1
Cellular Development,Cellular Growth and Proliferation,Hematological System Development and Function,Hematopoiesis,Tissue Development	Differentiation of granulomonocytic cells	2.85E-02	BTK	1
Cell-To-Cell Signaling and Interaction	Growth of focal adhesions	2.85E-02	FLNA	1
Developmental Disorder,Skeletal and Muscular System Development and Function	Abnormal membranous ossification	2.85E-02	AMER1	1
Developmental Disorder,Endocrine System Disorders,Hereditary Disorder,Organismal Injury and Abnormalities,Reproductive System Disease	Sertoli cell only syndrome	2.85E-02	TSC22D3	1
Cellular Development,Cellular Growth and Proliferation,Hematological System Development and Function,Inflammatory Response,Lymphoid Tissue Structure and Development	Cell proliferation of Langerhans cells	2.85E-02	RPS6KA3	1
Cellular Assembly and Organization,Cellular Function and Maintenance	Formation of microvesicles	2.85E-02	FLNA	1
Nervous System Development and Function,Neurological Disease,Organ Morphology,Organismal Development,Organismal Injury and Abnormalities	Abnormal morphology of hippocampal CA2 region	2.85E-02	MECP2	1
Cancer,Hematological Disease,Immunological Disease,Organismal Injury and Abnormalities	Pretreated CD20 positive chronic lymphocytic leukemia	2.85E-02	POLA1	1
Cancer,Hematological Disease,Immunological Disease,Organismal Injury and Abnormalities	Extramedullary acute myeloid leukemia	2.85E-02	POLA1	1
Cell-To-Cell Signaling and Interaction,Cellular Function and Maintenance,Inflammatory Response	Phagocytosis of colorectal cancer cell lines	2.85E-02	BTK	1
Lipid Metabolism,Molecular Transport,Small Molecule Biochemistry	Quantity of globotetraosylceramide	2.85E-02	GLA	1
Connective Tissue Development and Function,Skeletal and Muscular System Development and Function	Bone mineral content of femur	2.85E-02	TSC22D3	1
Molecular Transport,RNA Trafficking	Export of tRNA	2.85E-02	RAN	1
Respiratory Disease	Tachypnea	2.85E-02	MECP2	1
Cardiovascular System Development and Function,Organ Morphology,Tissue Morphology	Vascular permeability of heart	2.85E-02	P2RY4	1
Connective Tissue Disorders,Developmental Disorder,Organismal Injury and Abnormalities,Skeletal and Muscular Disorders	Dysplasia of bone	2.89E-02	AMER1,FLNA,MBTPS2	3
Connective Tissue Disorders,Metabolic Disease,Organismal Injury and Abnormalities,Skeletal and Muscular Disorders	Metabolic bone disease	2.89E-02	FLNA,MBTPS2,PHEX	3
Cell-To-Cell Signaling and Interaction,Cellular Assembly and Organization,Cellular Function and Maintenance	Formation of tight junctions	2.91E-02	CLDN2,PDZD11	2
Cancer,Hematological Disease,Immunological Disease,Organismal Injury and Abnormalities	Stage II mantle cell lymphoma	2.91E-02	BTK,POLA1	2
Developmental Disorder,Hereditary Disorder,Organismal Injury and Abnormalities	Prader-Willi syndrome	2.91E-02	CA5B,MECP2	2
Cancer,Hematological Disease,Immunological Disease,Organismal Injury and Abnormalities	Stage IV mantle cell lymphoma	2.91E-02	BTK,POLA1	2
Cancer,Hematological Disease,Immunological Disease,Organismal Injury and Abnormalities	Stage III mantle cell lymphoma	2.91E-02	BTK,POLA1	2
Cell-To-Cell Signaling and Interaction,Nervous System Development and Function	Action potential of neurons	2.93E-02	ARHGEF9,GRPR,MECP2,RPS6KA3	4
Cell Cycle	Mitosis	2.95E-02	BEX4,CENPI,CSNK1A1,KIF4A,MECP2,RAN,RPS6KA3,SHROOM2,SIAH1,VEGFD	10
Cardiovascular System Development and Function,Hematological System Development and Function	Systolic pressure	3.04E-02	ACE2,GLA,MAP3K15,NOX1	4
Cellular Assembly and Organization,Cellular Function and Maintenance	Nucleation of microtubules	3.06E-02	MECP2,RAN	2
Hereditary Disorder,Neurological Disease,Organismal Injury and Abnormalities	Spinocerebellar ataxia type 7	3.06E-02	ARR3,RS1	2
Cardiovascular System Development and Function,Embryonic Development,Nervous System Development and Function,Organ Development,Organismal Development,Tissue Development,Visual System Development and Function	Angiogenesis of cornea	3.06E-02	FGF13,VEGFD	2
Cancer,Organismal Injury and Abnormalities,Reproductive System Disease	Breast or ovarian carcinoma	3.06E-02	ACE2,ARHGAP36,ARMCX5-GPRASP2/GPRASP2,BEX2,BMX,CLDN2,CNKSR2,COL4A6,CSTF2,DGAT2L6,DRP2,EIF1AX,ESX1,FLNA,FRMPD3,GLRA4,GPR143,GPRASP1,KDM6A,KLHL34,LDOC1,MAP3K15,MBTPS2,mir-221,MTMR8,NRK,PCDH19,PHKA2,PPEF1,PWWP3B,RAB9B,RPS6KA3,SCML2,SERPINA7,SHROOM2,SPIN4,TCEAL4,TCEAL7,TSC22D3,ZRSR2	40
Cancer,Hematological Disease,Immunological Disease,Organismal Injury and Abnormalities	Precursor B-cell acute lymphoblastic leukemia	3.10E-02	BTK,KDM6A,mir-221,POLA1	4
Cancer,Hematological Disease,Immunological Disease,Organismal Injury and Abnormalities	Small B-cell lymphocytic lymphoma	3.17E-02	BTK,CSTF2,FANCB,IL1RAPL2,NKAP,NRK,NXF3,POLA1,SHROOM2	9
Cell Death and Survival	Apoptosis of pre-B lymphocytes	3.21E-02	BTK,TSC22D3	2
Cell Morphology,Cellular Movement,Hematological System Development and Function,Inflammatory Response	Cell spreading of blood platelets	3.21E-02	FLNA,SH3KBP1	2
Cell Death and Survival	Cell viability of leukemia cell lines	3.31E-02	BTK,KDM6A,LDOC1	3
Cell Morphology,Cellular Movement	Cell spreading of blood cells	3.31E-02	BTK,FLNA,SH3KBP1	3
Neurological Disease	Movement Disorders	3.33E-02	ALG13,AMER1,AP1S2,ARHGEF9,ARMCX2,ARMCX3,ARR3,CA5B,CDKL5,FGF13,MECP2,OPN1LW,PDK3,PLP1,RAN,RS1,SEPT6,SYTL4,TSC22D3	19
Carbohydrate Metabolism	Metabolism of carbohydrate	3.34E-02	ALG13,BMX,GLA,GRPR,MECP2,MTMR8,NOX1,PCYT1B,PHKA2,PIGA,PRPS1,SH3KBP1,TKTL1	13
Cancer,Hematological Disease,Immunological Disease,Organismal Injury and Abnormalities	Untreated mantle cell lymphoma	3.36E-02	BTK,POLA1	2
Cancer,Cardiovascular Disease,Developmental Disorder,Hematological Disease,Hereditary Disorder,Metabolic Disease,Organismal Injury and Abnormalities,Skeletal and Muscular Disorders	Fanconi anemia	3.36E-02	FANCB,POLA1	2
Cancer,Organismal Injury and Abnormalities	Glandular intraepithelial neoplasm	3.47E-02	ALG13,FLNA,GLRA2,KDM6A,NRK,SMS	6
Cell Morphology,Connective Tissue Development and Function	Shape change of fibroblast cell lines	3.48E-02	ARHGEF9,FLNA,TSPAN7	3
