# Supplementary material for: Deviations from Mendelian Inheritance on Bovine X-Chromosome Revealing Recombination, Sex-of-Offspring Effects and Fertility-Related Candidate Genes
Source: Genes (Basel). 2022 Dec 9;13(12):2322. doi: 10.3390/genes13122322 (PMC9778079; doi:10.3390/genes13122322)
Supplement: Supplementary file 1 [file genes-13-02322-s001.zip › Table S8.txt]

CHR	start	end	TRD	gene_id	gene_name	chr	start_pos	end_pos	HumanOrt	HumanOrtSymbol	MouseOrt	MouseSymbol
X	307557	854184	-0.34	ENSBTAG00000000185	SLC6A14	X	731932	759484	NA	NA	ENSMUSG00000031089	Slc6a14
X	2230488	2230488	0.06	ENSBTAG00000046978	NA	X	2195796	2198128	ENSG00000140905	GCSH	NA	NA
X	2230488	2230488	0.06	ENSBTAG00000043141	RF00026	X	2261404	2261510	NA	NA	NA	NA
X	3873466	3873466	0.13	ENSBTAG00000045779	UBE2A	X	3777247	3794469	ENSG00000077721	UBE2A	ENSMUSG00000016308	Ube2a
X	3873466	3873466	0.13	ENSBTAG00000045744	NKRF	X	3791621	3806381	ENSG00000186416	NKRF	ENSMUSG00000044149	Nkrf
X	3873466	3873466	0.13	ENSBTAG00000046899	NA	X	3808289	3808376	NA	NA	NA	NA
X	3873466	3873466	0.13	ENSBTAG00000004291	SEPT6	X	3819817	3889945	ENSG00000125354	SEPTIN6	ENSMUSG00000050379	Sept6
X	3873466	3873466	0.13	ENSBTAG00000030107	NA	X	3841100	3841212	NA	NA	NA	NA
X	3873466	3873466	0.13	ENSBTAG00000042450	RF00561	X	3895947	3896073	NA	NA	NA	NA
X	3873466	3873466	0.13	ENSBTAG00000046012	SOWAHD	X	3969068	3970030	NA	NA	NA	NA
X	4134094	4134094	0.12	ENSBTAG00000047098	NA	X	4062426	4063594	NA	NA	NA	NA
X	4134094	4134094	0.12	ENSBTAG00000047711	NA	X	4064719	4065528	NA	NA	NA	NA
X	4134094	4134094	0.12	ENSBTAG00000006034	RNF113A	X	4067505	4068784	ENSG00000125352	RNF113A	ENSMUSG00000036537	Rnf113a1
X	4134094	4134094	0.12	ENSBTAG00000006033	NDUFA1	X	4068880	4072037	ENSG00000125356	NDUFA1	ENSMUSG00000016427	Ndufa1
X	4134094	4134094	0.12	ENSBTAG00000010881	AKAP14	X	4074731	4095081	NA	NA	NA	NA
X	4134094	4134094	0.12	ENSBTAG00000047620	NA	X	4092796	4092893	NA	NA	NA	NA
X	4134094	4134094	0.12	ENSBTAG00000010884	NKAP	X	4098500	4114350	ENSG00000101882	NKAP	ENSMUSG00000016409	Nkap
X	14897141	16123681	-0.47	ENSBTAG00000021189	ARHGAP36	X	15004976	15013244	ENSG00000147256	ARHGAP36	NA	NA
X	14897141	16123681	-0.47	ENSBTAG00000047994	NA	X	15127648	15128637	NA	NA	ENSMUSG00000067971	Olfr1321
X	14897141	16123681	-0.47	ENSBTAG00000048027	RF00026	X	15164514	15164620	NA	NA	NA	NA
X	14897141	16123681	-0.47	ENSBTAG00000046476	IGSF1	X	15186560	15201911	NA	NA	NA	NA
X	14897141	16123681	-0.47	ENSBTAG00000048126	NA	X	15232587	15233199	NA	NA	NA	NA
X	14897141	16123681	-0.47	ENSBTAG00000042511	RF00026	X	15367742	15367848	NA	NA	NA	NA
X	14897141	16123681	-0.47	ENSBTAG00000024210	NA	X	15389374	15390372	NA	NA	ENSMUSG00000048173	Olfr1324
X	14897141	16123681	-0.47	ENSBTAG00000044767	RF00006	X	15419511	15419605	NA	NA	NA	NA
X	14897141	16123681	-0.47	ENSBTAG00000007647	OR13H1	X	15453982	15454970	ENSG00000171054	OR13H1	NA	NA
X	14897141	16123681	-0.47	ENSBTAG00000019652	STK26	X	15811930	15878198	ENSG00000134602	STK26	ENSMUSG00000031112	Stk26
X	14897141	16123681	-0.47	ENSBTAG00000007344	FRMD7	X	15879951	15905691	ENSG00000165694	FRMD7	ENSMUSG00000036131	Frmd7
X	14897141	16123681	-0.47	ENSBTAG00000004131	RAP2C	X	15973188	15985955	ENSG00000123728	RAP2C	ENSMUSG00000050029	Rap2c
X	14897141	16123681	-0.47	ENSBTAG00000014088	MBNL3	X	16113422	16173828	ENSG00000076770	MBNL3	ENSMUSG00000036109	Mbnl3
X	22030046	22030046	0.04	ENSBTAG00000018323	MAGEA11	X	21831081	21969960	NA	NA	NA	NA
X	22030046	22030046	0.04	ENSBTAG00000042114	RF00554	X	21977896	21978030	ENSG00000212445	AC130462.1	NA	NA
X	22030046	22030046	0.04	ENSBTAG00000020194	FGF13	X	22043210	22118277	NA	NA	ENSMUSG00000031137	Fgf13
X	22030046	22030046	0.04	ENSBTAG00000029864	bta-mir-504	X	22083689	22083771	ENSG00000207800	MIR504	ENSMUSG00000070110	Mir504
X	23761259	26607222	-0.29	ENSBTAG00000002427	NA	X	23837351	23838406	NA	NA	NA	NA
X	23761259	26607222	-0.29	ENSBTAG00000018098	LDOC1	X	24737905	24739261	NA	NA	NA	NA
X	23895384	27387980	-0.4	ENSBTAG00000018098	LDOC1	X	24737905	24739261	NA	NA	NA	NA
X	23761259	26607222	-0.29	ENSBTAG00000048281	NA	X	24998138	24998914	NA	NA	NA	NA
X	23895384	27387980	-0.4	ENSBTAG00000048281	NA	X	24998138	24998914	NA	NA	NA	NA
X	23761259	26607222	-0.29	ENSBTAG00000009753	NA	X	25009016	25009992	NA	NA	NA	NA
X	23895384	27387980	-0.4	ENSBTAG00000009753	NA	X	25009016	25009992	NA	NA	NA	NA
X	23761259	26607222	-0.29	ENSBTAG00000008226	NA	X	25262323	25265111	NA	NA	NA	NA
X	23895384	27387980	-0.4	ENSBTAG00000008226	NA	X	25262323	25265111	NA	NA	NA	NA
X	23761259	26607222	-0.29	ENSBTAG00000045940	MGC148328	X	25444909	25445676	NA	NA	NA	NA
X	23895384	27387980	-0.4	ENSBTAG00000045940	MGC148328	X	25444909	25445676	NA	NA	NA	NA
X	23761259	26607222	-0.29	ENSBTAG00000043188	RF00026	X	25930246	25930352	ENSG00000200220	RNU6-179P	NA	NA
X	23895384	27387980	-0.4	ENSBTAG00000043188	RF00026	X	25930246	25930352	ENSG00000200220	RNU6-179P	NA	NA
X	23761259	26607222	-0.29	ENSBTAG00000045471	NA	X	26593695	26593787	NA	NA	NA	NA
X	23895384	27387980	-0.4	ENSBTAG00000045471	NA	X	26593695	26593787	NA	NA	NA	NA
X	23895384	27387980	-0.4	ENSBTAG00000011780	SLITRK4	X	26731211	26733724	ENSG00000179542	SLITRK4	ENSMUSG00000046699	Slitrk4
X	30116443	30459667	-0.51	ENSBTAG00000043320	RF00026	X	30406599	30406706	ENSG00000202017	RNU6-806P	ENSMUSG00000088708	Gm25558
X	40239653	40239653	0.02	ENSBTAG00000047855	MECP2	X	40144448	40196621	ENSG00000169057	MECP2	ENSMUSG00000031393	Mecp2
X	40239653	40239653	0.02	ENSBTAG00000020299	OPN1LW	X	40234826	40247095	ENSG00000166160	OPN1MW2	ENSMUSG00000031394	Opn1mw
X	40239653	40239653	0.02	ENSBTAG00000020300	TEX28	X	40247366	40254767	NA	NA	NA	NA
X	40239653	40239653	0.02	ENSBTAG00000020127	TKTL1	X	40263164	40291627	ENSG00000007350	TKTL1	NA	NA
X	40239653	40239653	0.02	ENSBTAG00000011190	FLNA	X	40310757	40332714	ENSG00000196924	FLNA	ENSMUSG00000031328	Flna
X	48750092	52808614	-0.5	ENSBTAG00000016019	NA	X	48844285	48844653	NA	NA	NA	NA
X	48750092	52808614	-0.5	ENSBTAG00000032923	NA	X	49737023	49737868	NA	NA	ENSMUSG00000036840	Siah1a
X	48750092	52808614	-0.5	ENSBTAG00000010114	ARMCX5	X	50449123	50450786	NA	NA	NA	NA
X	48750092	52808614	-0.5	ENSBTAG00000047213	NA	X	50499828	50502731	NA	NA	NA	NA
X	48750092	52808614	-0.5	ENSBTAG00000046229	NA	X	50503409	50504136	NA	NA	NA	NA
X	48750092	52808614	-0.5	ENSBTAG00000032852	GPRASP2	X	50528609	50531696	NA	NA	NA	NA
X	48750092	52808614	-0.5	ENSBTAG00000046608	NA	X	50551258	50552964	ENSG00000286237	ARMCX5-GPRASP2	NA	NA
X	48750092	52808614	-0.5	ENSBTAG00000048265	NA	X	50718614	50719778	NA	NA	NA	NA
X	48750092	52808614	-0.5	ENSBTAG00000019705	NA	X	50743283	50751953	NA	NA	NA	NA
X	48750092	52808614	-0.5	ENSBTAG00000032875	BEX2	X	50786254	50787236	NA	NA	NA	NA
X	48750092	52808614	-0.5	ENSBTAG00000040255	NA	X	50811122	50813176	NA	NA	NA	NA
X	48750092	52808614	-0.5	ENSBTAG00000037686	SRPX2	X	50870696	50900270	ENSG00000102359	SRPX2	ENSMUSG00000031253	Srpx2
X	48750092	52808614	-0.5	ENSBTAG00000045550	TSPAN6	X	50904005	50912844	ENSG00000000003	TSPAN6	ENSMUSG00000067377	Tspan6
X	48750092	52808614	-0.5	ENSBTAG00000021059	TNMD	X	50951671	50973156	ENSG00000000005	TNMD	ENSMUSG00000031250	Tnmd
X	48750092	52808614	-0.5	ENSBTAG00000014169	PCDH19	X	51118208	51246606	ENSG00000165194	PCDH19	ENSMUSG00000051323	Pcdh19
X	48750092	52808614	-0.5	ENSBTAG00000027052	NA	X	51424185	51425182	NA	NA	NA	NA
X	48750092	52808614	-0.5	ENSBTAG00000039351	NA	X	52187479	52187581	NA	NA	NA	NA
X	48750092	52808614	-0.5	ENSBTAG00000009457	NA	X	52793107	52794418	NA	NA	NA	NA
X	53138058	58932871	-0.38	ENSBTAG00000045756	NA	X	53200774	53201043	NA	NA	NA	NA
X	53138058	58932871	-0.38	ENSBTAG00000044025	NA	X	53319095	53332474	NA	NA	NA	NA
X	53138058	58932871	-0.38	ENSBTAG00000004836	NRK	X	53481285	53508483	ENSG00000123572	NRK	NA	NA
X	53138058	58932871	-0.38	ENSBTAG00000046095	NA	X	53511524	53522105	NA	NA	NA	NA
X	53138058	58932871	-0.38	ENSBTAG00000047655	SERPINA7	X	53582627	53588080	ENSG00000123561	SERPINA7	NA	NA
X	53138058	58932871	-0.38	ENSBTAG00000040132	MUM1L1	X	53703694	53705778	ENSG00000157502	PWWP3B	NA	NA
X	53138058	58932871	-0.38	ENSBTAG00000046210	NA	X	53891542	53893052	NA	NA	NA	NA
X	53138058	58932871	-0.38	ENSBTAG00000005724	SYTL4	X	54537625	54571869	ENSG00000102362	SYTL4	ENSMUSG00000031255	Sytl4
X	53138058	58932871	-0.38	ENSBTAG00000003547	CSTF2	X	54633865	54668205	ENSG00000101811	CSTF2	ENSMUSG00000031256	Cstf2
X	53138058	58932871	-0.38	ENSBTAG00000016761	NOX1	X	54668622	54704983	ENSG00000007952	NOX1	ENSMUSG00000031257	Nox1
X	53138058	58932871	-0.38	ENSBTAG00000005378	XKRX	X	54851532	54863403	ENSG00000182489	XKRX	ENSMUSG00000031258	Xkrx
X	53138058	58932871	-0.38	ENSBTAG00000020390	NA	X	54927386	54937126	NA	NA	NA	NA
X	53138058	58932871	-0.38	ENSBTAG00000021252	TMEM35A	X	54954895	54967415	ENSG00000126950	TMEM35A	ENSMUSG00000033578	Tmem35a
X	53138058	58932871	-0.38	ENSBTAG00000021254	CENPI	X	54969324	55038292	ENSG00000102384	CENPI	NA	NA
X	53138058	58932871	-0.38	ENSBTAG00000001975	DRP2	X	55090125	55118981	ENSG00000102385	DRP2	ENSMUSG00000000223	Drp2
X	53138058	58932871	-0.38	ENSBTAG00000001979	TAF7L	X	55127019	55144665	NA	NA	NA	NA
X	53138058	58932871	-0.38	ENSBTAG00000022292	TIMM8A	X	55167867	55170570	ENSG00000126953	TIMM8A	ENSMUSG00000048007	Timm8a1
X	53138058	58932871	-0.38	ENSBTAG00000019250	BTK	X	55171775	55205681	ENSG00000010671	BTK	ENSMUSG00000031264	Btk
X	53138058	58932871	-0.38	ENSBTAG00000019253	RPL36A	X	55209958	55213506	NA	NA	NA	NA
X	53138058	58932871	-0.38	ENSBTAG00000019256	GLA	X	55224014	55234673	ENSG00000102393	GLA	ENSMUSG00000031266	Gla
X	53138058	58932871	-0.38	ENSBTAG00000007499	HNRNPH2	X	55234948	55241418	ENSG00000126945	HNRNPH2	ENSMUSG00000045427	Hnrnph2
X	53138058	58932871	-0.38	ENSBTAG00000026141	NA	X	55319417	55323805	NA	NA	NA	NA
X	53138058	58932871	-0.38	ENSBTAG00000038204	NA	X	55346314	55347499	ENSG00000113712	CSNK1A1	ENSMUSG00000024576	Csnk1a1
X	53138058	58932871	-0.38	ENSBTAG00000026139	ARMCX1	X	55368951	55370786	ENSG00000126947	ARMCX1	ENSMUSG00000033460	Armcx1
X	53138058	58932871	-0.38	ENSBTAG00000040043	ARMCX6	X	55413913	55415816	NA	NA	NA	NA
X	53138058	58932871	-0.38	ENSBTAG00000037996	ARMCX3	X	55421778	55426607	ENSG00000102401	ARMCX3	ENSMUSG00000049047	Armcx3
X	53138058	58932871	-0.38	ENSBTAG00000019417	ARMCX2	X	55447561	55451996	ENSG00000184867	ARMCX2	NA	NA
X	53138058	58932871	-0.38	ENSBTAG00000005319	NA	X	55592336	55604610	NA	NA	NA	NA
X	53138058	58932871	-0.38	ENSBTAG00000003601	ZMAT1	X	55653716	55694963	NA	NA	NA	NA
X	53138058	58932871	-0.38	ENSBTAG00000014670	BEX5	X	55856791	55859078	ENSG00000184515	BEX5	NA	NA
X	53138058	58932871	-0.38	ENSBTAG00000037637	RF00002	X	55905197	55905343	ENSG00000283568	5_8S_rRNA	NA	NA
X	55893493	59564066	-0.24	ENSBTAG00000037637	RF00002	X	55905197	55905343	ENSG00000283568	5_8S_rRNA	NA	NA
X	53138058	58932871	-0.38	ENSBTAG00000045481	RF00002	X	55906855	55907006	NA	NA	NA	NA
X	55893493	59564066	-0.24	ENSBTAG00000045481	RF00002	X	55906855	55907006	NA	NA	NA	NA
X	53138058	58932871	-0.38	ENSBTAG00000027978	NA	X	55945387	55948038	NA	NA	NA	NA
X	55893493	59564066	-0.24	ENSBTAG00000027978	NA	X	55945387	55948038	NA	NA	NA	NA
X	53138058	58932871	-0.38	ENSBTAG00000045891	NA	X	55970537	55970635	NA	NA	NA	NA
X	55893493	59564066	-0.24	ENSBTAG00000045891	NA	X	55970537	55970635	NA	NA	NA	NA
X	53138058	58932871	-0.38	ENSBTAG00000020522	NA	X	56005901	56020926	ENSG00000215029	TCP11X2	NA	NA
X	55893493	59564066	-0.24	ENSBTAG00000020522	NA	X	56005901	56020926	ENSG00000215029	TCP11X2	NA	NA
X	53138058	58932871	-0.38	ENSBTAG00000038449	NA	X	56116156	56156237	NA	NA	NA	NA
X	55893493	59564066	-0.24	ENSBTAG00000038449	NA	X	56116156	56156237	NA	NA	NA	NA
X	53138058	58932871	-0.38	ENSBTAG00000022501	NXF3	X	56352219	56473249	NA	NA	NA	NA
X	55893493	59564066	-0.24	ENSBTAG00000022501	NXF3	X	56352219	56473249	NA	NA	NA	NA
X	53138058	58932871	-0.38	ENSBTAG00000047867	NA	X	56483672	56484314	NA	NA	NA	NA
X	55893493	59564066	-0.24	ENSBTAG00000047867	NA	X	56483672	56484314	NA	NA	NA	NA
X	53138058	58932871	-0.38	ENSBTAG00000032787	NA	X	56507383	56518335	NA	NA	NA	NA
X	55893493	59564066	-0.24	ENSBTAG00000032787	NA	X	56507383	56518335	NA	NA	NA	NA
X	53138058	58932871	-0.38	ENSBTAG00000045706	NA	X	56638401	56639219	NA	NA	NA	NA
X	55893493	59564066	-0.24	ENSBTAG00000045706	NA	X	56638401	56639219	NA	NA	NA	NA
X	53138058	58932871	-0.38	ENSBTAG00000046314	NA	X	56796341	56826755	ENSG00000133138	TBC1D8B	ENSMUSG00000042473	Tbc1d8b
X	55893493	59564066	-0.24	ENSBTAG00000046314	NA	X	56796341	56826755	ENSG00000133138	TBC1D8B	ENSMUSG00000042473	Tbc1d8b
X	56821723	59606508	-0.47	ENSBTAG00000046314	NA	X	56796341	56826755	ENSG00000133138	TBC1D8B	ENSMUSG00000042473	Tbc1d8b
X	53138058	58932871	-0.38	ENSBTAG00000022920	RNF128	X	56840833	56905852	ENSG00000133135	RNF128	ENSMUSG00000031438	Rnf128
X	55893493	59564066	-0.24	ENSBTAG00000022920	RNF128	X	56840833	56905852	ENSG00000133135	RNF128	ENSMUSG00000031438	Rnf128
X	56821723	59606508	-0.47	ENSBTAG00000022920	RNF128	X	56840833	56905852	ENSG00000133135	RNF128	ENSMUSG00000031438	Rnf128
X	56846129	59878165	-0.47	ENSBTAG00000022920	RNF128	X	56840833	56905852	ENSG00000133135	RNF128	ENSMUSG00000031438	Rnf128
X	53138058	58932871	-0.38	ENSBTAG00000003668	CXHXorf57	X	56957339	57056386	ENSG00000147231	RADX	NA	NA
X	55893493	59564066	-0.24	ENSBTAG00000003668	CXHXorf57	X	56957339	57056386	ENSG00000147231	RADX	NA	NA
X	56821723	59606508	-0.47	ENSBTAG00000003668	CXHXorf57	X	56957339	57056386	ENSG00000147231	RADX	NA	NA
X	56846129	59878165	-0.47	ENSBTAG00000003668	CXHXorf57	X	56957339	57056386	ENSG00000147231	RADX	NA	NA
X	56962509	60125574	-0.4	ENSBTAG00000003668	CXHXorf57	X	56957339	57056386	ENSG00000147231	RADX	NA	NA
X	53138058	58932871	-0.38	ENSBTAG00000047601	BEX4	X	57142324	57143923	NA	NA	NA	NA
X	55893493	59564066	-0.24	ENSBTAG00000047601	BEX4	X	57142324	57143923	NA	NA	NA	NA
X	56821723	59606508	-0.47	ENSBTAG00000047601	BEX4	X	57142324	57143923	NA	NA	NA	NA
X	56846129	59878165	-0.47	ENSBTAG00000047601	BEX4	X	57142324	57143923	NA	NA	NA	NA
X	56962509	60125574	-0.4	ENSBTAG00000047601	BEX4	X	57142324	57143923	NA	NA	NA	NA
X	53138058	58932871	-0.38	ENSBTAG00000047439	NA	X	57162747	57167940	NA	NA	NA	NA
X	55893493	59564066	-0.24	ENSBTAG00000047439	NA	X	57162747	57167940	NA	NA	NA	NA
X	56821723	59606508	-0.47	ENSBTAG00000047439	NA	X	57162747	57167940	NA	NA	NA	NA
X	56846129	59878165	-0.47	ENSBTAG00000047439	NA	X	57162747	57167940	NA	NA	NA	NA
X	56962509	60125574	-0.4	ENSBTAG00000047439	NA	X	57162747	57167940	NA	NA	NA	NA
X	53138058	58932871	-0.38	ENSBTAG00000036028	BEX2	X	57184740	57186320	ENSG00000133169	BEX1	NA	NA
X	55893493	59564066	-0.24	ENSBTAG00000036028	BEX2	X	57184740	57186320	ENSG00000133169	BEX1	NA	NA
X	56821723	59606508	-0.47	ENSBTAG00000036028	BEX2	X	57184740	57186320	ENSG00000133169	BEX1	NA	NA
X	56846129	59878165	-0.47	ENSBTAG00000036028	BEX2	X	57184740	57186320	ENSG00000133169	BEX1	NA	NA
X	56962509	60125574	-0.4	ENSBTAG00000036028	BEX2	X	57184740	57186320	ENSG00000133169	BEX1	NA	NA
X	53138058	58932871	-0.38	ENSBTAG00000046707	TCEAL7	X	57209586	57209885	ENSG00000182916	TCEAL7	NA	NA
X	55893493	59564066	-0.24	ENSBTAG00000046707	TCEAL7	X	57209586	57209885	ENSG00000182916	TCEAL7	NA	NA
X	56821723	59606508	-0.47	ENSBTAG00000046707	TCEAL7	X	57209586	57209885	ENSG00000182916	TCEAL7	NA	NA
X	56846129	59878165	-0.47	ENSBTAG00000046707	TCEAL7	X	57209586	57209885	ENSG00000182916	TCEAL7	NA	NA
X	56962509	60125574	-0.4	ENSBTAG00000046707	TCEAL7	X	57209586	57209885	ENSG00000182916	TCEAL7	NA	NA
X	53138058	58932871	-0.38	ENSBTAG00000048143	TCEAL9	X	57246030	57246538	ENSG00000185222	TCEAL9	NA	NA
X	55893493	59564066	-0.24	ENSBTAG00000048143	TCEAL9	X	57246030	57246538	ENSG00000185222	TCEAL9	NA	NA
X	56821723	59606508	-0.47	ENSBTAG00000048143	TCEAL9	X	57246030	57246538	ENSG00000185222	TCEAL9	NA	NA
X	56846129	59878165	-0.47	ENSBTAG00000048143	TCEAL9	X	57246030	57246538	ENSG00000185222	TCEAL9	NA	NA
X	56962509	60125574	-0.4	ENSBTAG00000048143	TCEAL9	X	57246030	57246538	ENSG00000185222	TCEAL9	NA	NA
X	53138058	58932871	-0.38	ENSBTAG00000006026	BEX3	X	57269280	57270782	ENSG00000166681	BEX3	ENSMUSG00000046432	Bex3
X	55893493	59564066	-0.24	ENSBTAG00000006026	BEX3	X	57269280	57270782	ENSG00000166681	BEX3	ENSMUSG00000046432	Bex3
X	56821723	59606508	-0.47	ENSBTAG00000006026	BEX3	X	57269280	57270782	ENSG00000166681	BEX3	ENSMUSG00000046432	Bex3
X	56846129	59878165	-0.47	ENSBTAG00000006026	BEX3	X	57269280	57270782	ENSG00000166681	BEX3	ENSMUSG00000046432	Bex3
X	56962509	60125574	-0.4	ENSBTAG00000006026	BEX3	X	57269280	57270782	ENSG00000166681	BEX3	ENSMUSG00000046432	Bex3
X	53138058	58932871	-0.38	ENSBTAG00000022502	NA	X	57349792	57355477	NA	NA	NA	NA
X	55893493	59564066	-0.24	ENSBTAG00000022502	NA	X	57349792	57355477	NA	NA	NA	NA
X	56821723	59606508	-0.47	ENSBTAG00000022502	NA	X	57349792	57355477	NA	NA	NA	NA
X	56846129	59878165	-0.47	ENSBTAG00000022502	NA	X	57349792	57355477	NA	NA	NA	NA
X	56962509	60125574	-0.4	ENSBTAG00000022502	NA	X	57349792	57355477	NA	NA	NA	NA
X	53138058	58932871	-0.38	ENSBTAG00000047295	NA	X	57455350	57456949	NA	NA	NA	NA
X	55893493	59564066	-0.24	ENSBTAG00000047295	NA	X	57455350	57456949	NA	NA	NA	NA
X	56821723	59606508	-0.47	ENSBTAG00000047295	NA	X	57455350	57456949	NA	NA	NA	NA
X	56846129	59878165	-0.47	ENSBTAG00000047295	NA	X	57455350	57456949	NA	NA	NA	NA
X	56962509	60125574	-0.4	ENSBTAG00000047295	NA	X	57455350	57456949	NA	NA	NA	NA
X	53138058	58932871	-0.38	ENSBTAG00000027843	TCEAL8	X	57476264	57477875	ENSG00000180964	TCEAL8	NA	NA
X	55893493	59564066	-0.24	ENSBTAG00000027843	TCEAL8	X	57476264	57477875	ENSG00000180964	TCEAL8	NA	NA
X	56821723	59606508	-0.47	ENSBTAG00000027843	TCEAL8	X	57476264	57477875	ENSG00000180964	TCEAL8	NA	NA
X	56846129	59878165	-0.47	ENSBTAG00000027843	TCEAL8	X	57476264	57477875	ENSG00000180964	TCEAL8	NA	NA
X	56962509	60125574	-0.4	ENSBTAG00000027843	TCEAL8	X	57476264	57477875	ENSG00000180964	TCEAL8	NA	NA
X	53138058	58932871	-0.38	ENSBTAG00000046972	NA	X	57493563	57493793	NA	NA	NA	NA
X	55893493	59564066	-0.24	ENSBTAG00000046972	NA	X	57493563	57493793	NA	NA	NA	NA
X	56821723	59606508	-0.47	ENSBTAG00000046972	NA	X	57493563	57493793	NA	NA	NA	NA
X	56846129	59878165	-0.47	ENSBTAG00000046972	NA	X	57493563	57493793	NA	NA	NA	NA
X	56962509	60125574	-0.4	ENSBTAG00000046972	NA	X	57493563	57493793	NA	NA	NA	NA
X	53138058	58932871	-0.38	ENSBTAG00000014223	NA	X	57523485	57525442	ENSG00000132341	RAN	NA	NA
X	55893493	59564066	-0.24	ENSBTAG00000014223	NA	X	57523485	57525442	ENSG00000132341	RAN	NA	NA
X	56821723	59606508	-0.47	ENSBTAG00000014223	NA	X	57523485	57525442	ENSG00000132341	RAN	NA	NA
X	56846129	59878165	-0.47	ENSBTAG00000014223	NA	X	57523485	57525442	ENSG00000132341	RAN	NA	NA
X	56962509	60125574	-0.4	ENSBTAG00000014223	NA	X	57523485	57525442	ENSG00000132341	RAN	NA	NA
X	53138058	58932871	-0.38	ENSBTAG00000032450	NA	X	57583910	57584338	NA	NA	NA	NA
X	55893493	59564066	-0.24	ENSBTAG00000032450	NA	X	57583910	57584338	NA	NA	NA	NA
X	56821723	59606508	-0.47	ENSBTAG00000032450	NA	X	57583910	57584338	NA	NA	NA	NA
X	56846129	59878165	-0.47	ENSBTAG00000032450	NA	X	57583910	57584338	NA	NA	NA	NA
X	56962509	60125574	-0.4	ENSBTAG00000032450	NA	X	57583910	57584338	NA	NA	NA	NA
X	53138058	58932871	-0.38	ENSBTAG00000022204	NA	X	57664213	57664899	NA	NA	NA	NA
X	55893493	59564066	-0.24	ENSBTAG00000022204	NA	X	57664213	57664899	NA	NA	NA	NA
X	56821723	59606508	-0.47	ENSBTAG00000022204	NA	X	57664213	57664899	NA	NA	NA	NA
X	56846129	59878165	-0.47	ENSBTAG00000022204	NA	X	57664213	57664899	NA	NA	NA	NA
X	56962509	60125574	-0.4	ENSBTAG00000022204	NA	X	57664213	57664899	NA	NA	NA	NA
X	53138058	58932871	-0.38	ENSBTAG00000046506	NA	X	57676227	57676827	NA	NA	NA	NA
X	55893493	59564066	-0.24	ENSBTAG00000046506	NA	X	57676227	57676827	NA	NA	NA	NA
X	56821723	59606508	-0.47	ENSBTAG00000046506	NA	X	57676227	57676827	NA	NA	NA	NA
X	56846129	59878165	-0.47	ENSBTAG00000046506	NA	X	57676227	57676827	NA	NA	NA	NA
X	56962509	60125574	-0.4	ENSBTAG00000046506	NA	X	57676227	57676827	NA	NA	NA	NA
X	53138058	58932871	-0.38	ENSBTAG00000008485	TCEAL1	X	57713806	57715859	NA	NA	NA	NA
X	55893493	59564066	-0.24	ENSBTAG00000008485	TCEAL1	X	57713806	57715859	NA	NA	NA	NA
X	56821723	59606508	-0.47	ENSBTAG00000008485	TCEAL1	X	57713806	57715859	NA	NA	NA	NA
X	56846129	59878165	-0.47	ENSBTAG00000008485	TCEAL1	X	57713806	57715859	NA	NA	NA	NA
X	56962509	60125574	-0.4	ENSBTAG00000008485	TCEAL1	X	57713806	57715859	NA	NA	NA	NA
X	53138058	58932871	-0.38	ENSBTAG00000001311	MORF4L2	X	57744030	57756166	ENSG00000123562	MORF4L2	ENSMUSG00000031422	Morf4l2
X	55893493	59564066	-0.24	ENSBTAG00000001311	MORF4L2	X	57744030	57756166	ENSG00000123562	MORF4L2	ENSMUSG00000031422	Morf4l2
X	56821723	59606508	-0.47	ENSBTAG00000001311	MORF4L2	X	57744030	57756166	ENSG00000123562	MORF4L2	ENSMUSG00000031422	Morf4l2
X	56846129	59878165	-0.47	ENSBTAG00000001311	MORF4L2	X	57744030	57756166	ENSG00000123562	MORF4L2	ENSMUSG00000031422	Morf4l2
X	56962509	60125574	-0.4	ENSBTAG00000001311	MORF4L2	X	57744030	57756166	ENSG00000123562	MORF4L2	ENSMUSG00000031422	Morf4l2
X	53138058	58932871	-0.38	ENSBTAG00000003320	GLRA4	X	57773646	57798407	NA	NA	NA	NA
X	55893493	59564066	-0.24	ENSBTAG00000003320	GLRA4	X	57773646	57798407	NA	NA	NA	NA
X	56821723	59606508	-0.47	ENSBTAG00000003320	GLRA4	X	57773646	57798407	NA	NA	NA	NA
X	56846129	59878165	-0.47	ENSBTAG00000003320	GLRA4	X	57773646	57798407	NA	NA	NA	NA
X	56962509	60125574	-0.4	ENSBTAG00000003320	GLRA4	X	57773646	57798407	NA	NA	NA	NA
X	53138058	58932871	-0.38	ENSBTAG00000006977	PLP1	X	57865111	57880915	ENSG00000123560	PLP1	ENSMUSG00000031425	Plp1
X	55893493	59564066	-0.24	ENSBTAG00000006977	PLP1	X	57865111	57880915	ENSG00000123560	PLP1	ENSMUSG00000031425	Plp1
X	56821723	59606508	-0.47	ENSBTAG00000006977	PLP1	X	57865111	57880915	ENSG00000123560	PLP1	ENSMUSG00000031425	Plp1
X	56846129	59878165	-0.47	ENSBTAG00000006977	PLP1	X	57865111	57880915	ENSG00000123560	PLP1	ENSMUSG00000031425	Plp1
X	56962509	60125574	-0.4	ENSBTAG00000006977	PLP1	X	57865111	57880915	ENSG00000123560	PLP1	ENSMUSG00000031425	Plp1
X	53138058	58932871	-0.38	ENSBTAG00000019820	RAB9B	X	57919415	57926731	ENSG00000123570	RAB9B	ENSMUSG00000043463	Rab9b
X	55893493	59564066	-0.24	ENSBTAG00000019820	RAB9B	X	57919415	57926731	ENSG00000123570	RAB9B	ENSMUSG00000043463	Rab9b
X	56821723	59606508	-0.47	ENSBTAG00000019820	RAB9B	X	57919415	57926731	ENSG00000123570	RAB9B	ENSMUSG00000043463	Rab9b
X	56846129	59878165	-0.47	ENSBTAG00000019820	RAB9B	X	57919415	57926731	ENSG00000123570	RAB9B	ENSMUSG00000043463	Rab9b
X	56962509	60125574	-0.4	ENSBTAG00000019820	RAB9B	X	57919415	57926731	ENSG00000123570	RAB9B	ENSMUSG00000043463	Rab9b
X	53138058	58932871	-0.38	ENSBTAG00000047211	NA	X	57984883	57986035	NA	NA	NA	NA
X	55893493	59564066	-0.24	ENSBTAG00000047211	NA	X	57984883	57986035	NA	NA	NA	NA
X	56821723	59606508	-0.47	ENSBTAG00000047211	NA	X	57984883	57986035	NA	NA	NA	NA
X	56846129	59878165	-0.47	ENSBTAG00000047211	NA	X	57984883	57986035	NA	NA	NA	NA
X	56962509	60125574	-0.4	ENSBTAG00000047211	NA	X	57984883	57986035	NA	NA	NA	NA
X	53138058	58932871	-0.38	ENSBTAG00000043053	RF00026	X	58011411	58011517	NA	NA	NA	NA
X	55893493	59564066	-0.24	ENSBTAG00000043053	RF00026	X	58011411	58011517	NA	NA	NA	NA
X	56821723	59606508	-0.47	ENSBTAG00000043053	RF00026	X	58011411	58011517	NA	NA	NA	NA
X	56846129	59878165	-0.47	ENSBTAG00000043053	RF00026	X	58011411	58011517	NA	NA	NA	NA
X	56962509	60125574	-0.4	ENSBTAG00000043053	RF00026	X	58011411	58011517	NA	NA	NA	NA
X	53138058	58932871	-0.38	ENSBTAG00000032806	NA	X	58242198	58242746	ENSG00000167635	ZNF146	ENSMUSG00000037029	Zfp146
X	55893493	59564066	-0.24	ENSBTAG00000032806	NA	X	58242198	58242746	ENSG00000167635	ZNF146	ENSMUSG00000037029	Zfp146
X	56821723	59606508	-0.47	ENSBTAG00000032806	NA	X	58242198	58242746	ENSG00000167635	ZNF146	ENSMUSG00000037029	Zfp146
X	56846129	59878165	-0.47	ENSBTAG00000032806	NA	X	58242198	58242746	ENSG00000167635	ZNF146	ENSMUSG00000037029	Zfp146
X	56962509	60125574	-0.4	ENSBTAG00000032806	NA	X	58242198	58242746	ENSG00000167635	ZNF146	ENSMUSG00000037029	Zfp146
X	53138058	58932871	-0.38	ENSBTAG00000047168	NA	X	58269722	58271618	NA	NA	NA	NA
X	55893493	59564066	-0.24	ENSBTAG00000047168	NA	X	58269722	58271618	NA	NA	NA	NA
X	56821723	59606508	-0.47	ENSBTAG00000047168	NA	X	58269722	58271618	NA	NA	NA	NA
X	56846129	59878165	-0.47	ENSBTAG00000047168	NA	X	58269722	58271618	NA	NA	NA	NA
X	56962509	60125574	-0.4	ENSBTAG00000047168	NA	X	58269722	58271618	NA	NA	NA	NA
X	53138058	58932871	-0.38	ENSBTAG00000046436	NA	X	58363092	58364446	NA	NA	NA	NA
X	55893493	59564066	-0.24	ENSBTAG00000046436	NA	X	58363092	58364446	NA	NA	NA	NA
X	56821723	59606508	-0.47	ENSBTAG00000046436	NA	X	58363092	58364446	NA	NA	NA	NA
X	56846129	59878165	-0.47	ENSBTAG00000046436	NA	X	58363092	58364446	NA	NA	NA	NA
X	56962509	60125574	-0.4	ENSBTAG00000046436	NA	X	58363092	58364446	NA	NA	NA	NA
X	53138058	58932871	-0.38	ENSBTAG00000014287	NA	X	58419391	58420170	NA	NA	NA	NA
X	55893493	59564066	-0.24	ENSBTAG00000014287	NA	X	58419391	58420170	NA	NA	NA	NA
X	56821723	59606508	-0.47	ENSBTAG00000014287	NA	X	58419391	58420170	NA	NA	NA	NA
X	56846129	59878165	-0.47	ENSBTAG00000014287	NA	X	58419391	58420170	NA	NA	NA	NA
X	56962509	60125574	-0.4	ENSBTAG00000014287	NA	X	58419391	58420170	NA	NA	NA	NA
X	53138058	58932871	-0.38	ENSBTAG00000040363	NA	X	58503872	58505529	NA	NA	NA	NA
X	55893493	59564066	-0.24	ENSBTAG00000040363	NA	X	58503872	58505529	NA	NA	NA	NA
X	56821723	59606508	-0.47	ENSBTAG00000040363	NA	X	58503872	58505529	NA	NA	NA	NA
X	56846129	59878165	-0.47	ENSBTAG00000040363	NA	X	58503872	58505529	NA	NA	NA	NA
X	56962509	60125574	-0.4	ENSBTAG00000040363	NA	X	58503872	58505529	NA	NA	NA	NA
X	53138058	58932871	-0.38	ENSBTAG00000048051	NA	X	58514390	58516607	NA	NA	NA	NA
X	55893493	59564066	-0.24	ENSBTAG00000048051	NA	X	58514390	58516607	NA	NA	NA	NA
X	56821723	59606508	-0.47	ENSBTAG00000048051	NA	X	58514390	58516607	NA	NA	NA	NA
X	56846129	59878165	-0.47	ENSBTAG00000048051	NA	X	58514390	58516607	NA	NA	NA	NA
X	56962509	60125574	-0.4	ENSBTAG00000048051	NA	X	58514390	58516607	NA	NA	NA	NA
X	53138058	58932871	-0.38	ENSBTAG00000000441	SLC25A53	X	58542825	58551785	NA	NA	NA	NA
X	55893493	59564066	-0.24	ENSBTAG00000000441	SLC25A53	X	58542825	58551785	NA	NA	NA	NA
X	56821723	59606508	-0.47	ENSBTAG00000000441	SLC25A53	X	58542825	58551785	NA	NA	NA	NA
X	56846129	59878165	-0.47	ENSBTAG00000000441	SLC25A53	X	58542825	58551785	NA	NA	NA	NA
X	56962509	60125574	-0.4	ENSBTAG00000000441	SLC25A53	X	58542825	58551785	NA	NA	NA	NA
X	53138058	58932871	-0.38	ENSBTAG00000004008	FAM199X	X	58613667	58638203	ENSG00000123575	FAM199X	ENSMUSG00000042595	Fam199x
X	55893493	59564066	-0.24	ENSBTAG00000004008	FAM199X	X	58613667	58638203	ENSG00000123575	FAM199X	ENSMUSG00000042595	Fam199x
X	56821723	59606508	-0.47	ENSBTAG00000004008	FAM199X	X	58613667	58638203	ENSG00000123575	FAM199X	ENSMUSG00000042595	Fam199x
X	56846129	59878165	-0.47	ENSBTAG00000004008	FAM199X	X	58613667	58638203	ENSG00000123575	FAM199X	ENSMUSG00000042595	Fam199x
X	56962509	60125574	-0.4	ENSBTAG00000004008	FAM199X	X	58613667	58638203	ENSG00000123575	FAM199X	ENSMUSG00000042595	Fam199x
X	53138058	58932871	-0.38	ENSBTAG00000005953	ESX1	X	58699812	58706139	NA	NA	NA	NA
X	55893493	59564066	-0.24	ENSBTAG00000005953	ESX1	X	58699812	58706139	NA	NA	NA	NA
X	56821723	59606508	-0.47	ENSBTAG00000005953	ESX1	X	58699812	58706139	NA	NA	NA	NA
X	56846129	59878165	-0.47	ENSBTAG00000005953	ESX1	X	58699812	58706139	NA	NA	NA	NA
X	56962509	60125574	-0.4	ENSBTAG00000005953	ESX1	X	58699812	58706139	NA	NA	NA	NA
X	55893493	59564066	-0.24	ENSBTAG00000047884	NA	X	58997460	58998076	NA	NA	NA	NA
X	56821723	59606508	-0.47	ENSBTAG00000047884	NA	X	58997460	58998076	NA	NA	NA	NA
X	56846129	59878165	-0.47	ENSBTAG00000047884	NA	X	58997460	58998076	NA	NA	NA	NA
X	56962509	60125574	-0.4	ENSBTAG00000047884	NA	X	58997460	58998076	NA	NA	NA	NA
X	55893493	59564066	-0.24	ENSBTAG00000034644	NA	X	59131168	59134535	NA	NA	NA	NA
X	56821723	59606508	-0.47	ENSBTAG00000034644	NA	X	59131168	59134535	NA	NA	NA	NA
X	56846129	59878165	-0.47	ENSBTAG00000034644	NA	X	59131168	59134535	NA	NA	NA	NA
X	56962509	60125574	-0.4	ENSBTAG00000034644	NA	X	59131168	59134535	NA	NA	NA	NA
X	56846129	59878165	-0.47	ENSBTAG00000046030	NA	X	59637827	59638519	NA	NA	NA	NA
X	56962509	60125574	-0.4	ENSBTAG00000046030	NA	X	59637827	59638519	NA	NA	NA	NA
X	59564066	61635072	-0.56	ENSBTAG00000046030	NA	X	59637827	59638519	NA	NA	NA	NA
X	56846129	59878165	-0.47	ENSBTAG00000045877	TSC22D3	X	59707292	59772737	NA	NA	NA	NA
X	56962509	60125574	-0.4	ENSBTAG00000045877	TSC22D3	X	59707292	59772737	NA	NA	NA	NA
X	59564066	61635072	-0.56	ENSBTAG00000045877	TSC22D3	X	59707292	59772737	NA	NA	NA	NA
X	56846129	59878165	-0.47	ENSBTAG00000048124	NA	X	59797015	59797081	NA	NA	NA	NA
X	56962509	60125574	-0.4	ENSBTAG00000048124	NA	X	59797015	59797081	NA	NA	NA	NA
X	59564066	61635072	-0.56	ENSBTAG00000048124	NA	X	59797015	59797081	NA	NA	NA	NA
X	56846129	59878165	-0.47	ENSBTAG00000019703	PRPS1	X	59804943	59827385	NA	NA	ENSMUSG00000031432	Prps1
X	56962509	60125574	-0.4	ENSBTAG00000019703	PRPS1	X	59804943	59827385	NA	NA	ENSMUSG00000031432	Prps1
X	59564066	61635072	-0.56	ENSBTAG00000019703	PRPS1	X	59804943	59827385	NA	NA	ENSMUSG00000031432	Prps1
X	56846129	59878165	-0.47	ENSBTAG00000003121	FRMPD3	X	59847736	59915953	ENSG00000147234	FRMPD3	ENSMUSG00000042425	Frmpd3
X	56962509	60125574	-0.4	ENSBTAG00000003121	FRMPD3	X	59847736	59915953	ENSG00000147234	FRMPD3	ENSMUSG00000042425	Frmpd3
X	59564066	61635072	-0.56	ENSBTAG00000003121	FRMPD3	X	59847736	59915953	ENSG00000147234	FRMPD3	ENSMUSG00000042425	Frmpd3
X	56962509	60125574	-0.4	ENSBTAG00000045876	NA	X	60057722	60075100	NA	NA	NA	NA
X	59564066	61635072	-0.56	ENSBTAG00000045876	NA	X	60057722	60075100	NA	NA	NA	NA
X	56962509	60125574	-0.4	ENSBTAG00000005294	NA	X	60106181	60121827	NA	NA	NA	NA
X	59564066	61635072	-0.56	ENSBTAG00000005294	NA	X	60106181	60121827	NA	NA	NA	NA
X	59564066	61635072	-0.56	ENSBTAG00000005290	CLDN2	X	60134287	60136956	NA	NA	NA	NA
X	59564066	61635072	-0.56	ENSBTAG00000044115	RIPPLY1	X	60165467	60168537	NA	NA	NA	NA
X	59564066	61635072	-0.56	ENSBTAG00000006568	NA	X	60197183	60213594	NA	NA	NA	NA
X	59564066	61635072	-0.56	ENSBTAG00000044745	NA	X	60339849	60339927	NA	NA	NA	NA
X	59564066	61635072	-0.56	ENSBTAG00000044506	RF00322	X	60366504	60366591	NA	NA	NA	NA
X	59564066	61635072	-0.56	ENSBTAG00000003321	PIH1D3	X	60442348	60489231	NA	NA	NA	NA
X	59564066	61635072	-0.56	ENSBTAG00000000955	RBM41	X	60601143	60666792	ENSG00000089682	RBM41	ENSMUSG00000031433	Rbm41
X	59564066	61635072	-0.56	ENSBTAG00000045338	RF00006	X	60752893	60752971	NA	NA	NA	NA
X	59564066	61635072	-0.56	ENSBTAG00000021968	MID2	X	60777949	60806210	ENSG00000080561	MID2	ENSMUSG00000000266	Mid2
X	59564066	61635072	-0.56	ENSBTAG00000024943	NA	X	60843084	60858779	NA	NA	NA	NA
X	59564066	61635072	-0.56	ENSBTAG00000048086	NA	X	60849983	60851564	NA	NA	NA	NA
X	59564066	61635072	-0.56	ENSBTAG00000007859	VSIG1	X	60925306	60958778	NA	NA	NA	NA
X	59564066	61635072	-0.56	ENSBTAG00000013721	PSMD10	X	60966173	60973473	ENSG00000101843	PSMD10	ENSMUSG00000031429	Psmd10
X	59564066	61635072	-0.56	ENSBTAG00000013724	ATG4A	X	60973684	61051097	ENSG00000101844	ATG4A	ENSMUSG00000087119	Atg4a-ps
X	59564066	61635072	-0.56	ENSBTAG00000013760	COL4A6	X	61054247	61125754	ENSG00000197565	COL4A6	ENSMUSG00000031273	Col4a6
X	59564066	61635072	-0.56	ENSBTAG00000043692	RF00026	X	61189176	61189282	NA	NA	NA	NA
X	59564066	61635072	-0.56	ENSBTAG00000024326	NA	X	61427738	61428592	NA	NA	NA	NA
X	65136071	65136071	0.02	ENSBTAG00000004586	NA	X	65143672	65149272	NA	NA	ENSMUSG00000031286	Glt28d2
X	65136071	65136071	0.02	ENSBTAG00000015251	NA	X	65187598	65222812	NA	NA	NA	NA
X	85463982	85463982	0.02	ENSBTAG00000012861	KIF4A	X	85321685	85449499	ENSG00000090889	KIF4A	ENSMUSG00000034311	Kif4
X	85463982	85463982	0.02	ENSBTAG00000012860	PDZD11	X	85450103	85453009	ENSG00000120509	PDZD11	ENSMUSG00000015668	Pdzd11
X	85463982	85463982	0.02	ENSBTAG00000012856	ARR3	X	85458940	85470775	ENSG00000120500	ARR3	ENSMUSG00000060890	Arr3
X	85463982	85463982	0.02	ENSBTAG00000040541	P2RY4	X	85481339	85482436	ENSG00000186912	P2RY4	ENSMUSG00000044359	P2ry4
X	85463982	85463982	0.02	ENSBTAG00000018839	AWAT1	X	85499886	85508546	ENSG00000204195	AWAT1	ENSMUSG00000015665	Awat1
X	85463982	85463982	0.02	ENSBTAG00000007798	DGAT2L6	X	85556424	85577736	ENSG00000184210	DGAT2L6	NA	NA
X	100533235	105003475	-0.38	ENSBTAG00000047580	NA	X	100868721	100869764	NA	NA	NA	NA
X	100533235	105003475	-0.38	ENSBTAG00000003779	ZC4H2	X	101028239	101103881	ENSG00000126970	ZC4H2	ENSMUSG00000035062	Zc4h2
X	100533235	105003475	-0.38	ENSBTAG00000045736	NA	X	101169452	101169859	NA	NA	ENSMUSG00000109858	Pfn5
X	100533235	105003475	-0.38	ENSBTAG00000022529	NA	X	101196296	101197412	NA	NA	NA	NA
X	100533235	105003475	-0.38	ENSBTAG00000035705	MTMR8	X	101228033	101491280	ENSG00000102043	MTMR8	NA	NA
X	100533235	105003475	-0.38	ENSBTAG00000045464	RF00026	X	101291088	101291191	NA	NA	NA	NA
X	100533235	105003475	-0.38	ENSBTAG00000046004	NA	X	101428040	101428600	NA	NA	NA	NA
X	100533235	105003475	-0.38	ENSBTAG00000007211	ASB12	X	101491186	101492856	ENSG00000198881	ASB12	ENSMUSG00000031204	Asb12
X	100533235	105003475	-0.38	ENSBTAG00000045409	NA	X	101508728	101508801	NA	NA	NA	NA
X	100533235	105003475	-0.38	ENSBTAG00000008839	AMER1	X	101529564	101532923	ENSG00000184675	AMER1	NA	NA
X	100533235	105003475	-0.38	ENSBTAG00000012729	ARHGEF9	X	101747194	102063219	ENSG00000131089	ARHGEF9	ENSMUSG00000025656	Arhgef9
X	100533235	105003475	-0.38	ENSBTAG00000043869	bta-mir-1468	X	101844090	101844186	NA	NA	NA	NA
X	100533235	105003475	-0.38	ENSBTAG00000017948	SPIN4	X	102213442	102214191	ENSG00000186767	SPIN4	ENSMUSG00000071722	Spin4
X	100533235	105003475	-0.38	ENSBTAG00000004151	NA	X	102292854	102293918	NA	NA	NA	NA
X	100533235	105003475	-0.38	ENSBTAG00000008911	NA	X	102429175	102431592	NA	NA	NA	NA
X	100533235	105003475	-0.38	ENSBTAG00000031523	NA	X	102588097	102590541	NA	NA	NA	NA
X	100533235	105003475	-0.38	ENSBTAG00000006484	NA	X	102622441	102622877	NA	NA	NA	NA
X	100533235	105003475	-0.38	ENSBTAG00000016186	NA	X	102773729	102775516	NA	NA	NA	NA
X	100533235	105003475	-0.38	ENSBTAG00000002956	ZNF674	X	102851711	102885917	ENSG00000251192	ZNF674	NA	NA
X	100533235	105003475	-0.38	ENSBTAG00000042934	RF00026	X	103147032	103147137	NA	NA	NA	NA
X	100533235	105003475	-0.38	ENSBTAG00000046770	NA	X	103249227	103249315	NA	NA	NA	NA
X	100533235	105003475	-0.38	ENSBTAG00000029904	bta-mir-222	X	103538141	103538250	ENSG00000207725	MIR222	ENSMUSG00000065471	Mir222
X	100533235	105003475	-0.38	ENSBTAG00000029803	bta-mir-221	X	103538835	103538944	ENSG00000207870	MIR221	ENSMUSG00000065422	Mir221
X	100533235	105003475	-0.38	ENSBTAG00000020717	CXHXorf36	X	103969315	104013030	ENSG00000147113	DIPK2B	ENSMUSG00000037358	Dipk2b
X	100533235	105003475	-0.38	ENSBTAG00000003740	KDM6A	X	104047768	104164066	ENSG00000147050	KDM6A	ENSMUSG00000037369	Kdm6a
X	100533235	105003475	-0.38	ENSBTAG00000001809	DUSP21	X	104278051	104278641	NA	NA	NA	NA
X	100533235	105003475	-0.38	ENSBTAG00000046794	NA	X	104334442	104334810	NA	NA	NA	NA
X	100533235	105003475	-0.38	ENSBTAG00000001637	FUNDC1	X	104529014	104540078	ENSG00000069509	FUNDC1	ENSMUSG00000025040	Fundc1
X	100533235	105003475	-0.38	ENSBTAG00000021831	NA	X	104607205	104607732	NA	NA	NA	NA
X	100533235	105003475	-0.38	ENSBTAG00000046948	NA	X	104775259	104777775	NA	NA	NA	NA
X	109041641	110425524	-0.48	ENSBTAG00000011463	MID1IP1	X	109949360	109951138	ENSG00000165175	MID1IP1	ENSMUSG00000008035	Mid1ip1
X	109041641	110425524	-0.48	ENSBTAG00000008966	TSPAN7	X	110055866	110188380	ENSG00000250349	AF241726.2	ENSMUSG00000058254	Tspan7
X	109041641	110425524	-0.48	ENSBTAG00000046998	NA	X	110261028	110261872	NA	NA	NA	NA
X	109041641	110425524	-0.48	ENSBTAG00000030039	NA	X	110273860	110273942	NA	NA	NA	NA
X	109041641	110425524	-0.48	ENSBTAG00000001488	OTC	X	110318974	110395520	ENSG00000036473	OTC	ENSMUSG00000031173	Otc
X	119781376	121600055	-0.44	ENSBTAG00000043451	RF00026	X	119854609	119854708	NA	NA	NA	NA
X	119781376	121600055	-0.44	ENSBTAG00000011750	NA	X	120291607	120296096	NA	NA	NA	NA
X	123894981	125905926	-0.22	ENSBTAG00000037469	NA	X	123975693	123977484	NA	NA	NA	NA
X	123894981	125905926	-0.22	ENSBTAG00000021603	NA	X	124027197	124028169	NA	NA	NA	NA
X	123894981	125905926	-0.22	ENSBTAG00000033894	NA	X	124040483	124042203	NA	NA	NA	NA
X	123894981	125905926	-0.22	ENSBTAG00000046171	NA	X	124082651	124083682	NA	NA	NA	NA
X	123894981	125905926	-0.22	ENSBTAG00000038876	NA	X	124199124	124201485	NA	NA	NA	NA
X	123894981	125905926	-0.22	ENSBTAG00000047665	NA	X	124234859	124235818	NA	NA	NA	NA
X	123894981	125905926	-0.22	ENSBTAG00000045049	RF00096	X	124330458	124330580	NA	NA	NA	NA
X	123894981	125905926	-0.22	ENSBTAG00000038751	MAGEB18	X	124336590	124337612	NA	NA	NA	NA
X	123894981	125905926	-0.22	ENSBTAG00000046287	RF00026	X	124658071	124658186	ENSG00000200556	RNU6-103P	ENSMUSG00000084505	Gm25322
X	123894981	125905926	-0.22	ENSBTAG00000018583	NA	X	125003775	125005544	NA	NA	NA	NA
X	125033467	125033467	0.05	ENSBTAG00000018583	NA	X	125003775	125005544	NA	NA	NA	NA
X	123894981	125905926	-0.22	ENSBTAG00000032307	NA	X	125258255	125259234	NA	NA	NA	NA
X	123894981	125905926	-0.22	ENSBTAG00000044679	NA	X	125429933	125430026	NA	NA	NA	NA
X	123894981	125905926	-0.22	ENSBTAG00000008170	POLA1	X	125523561	125668443	ENSG00000101868	POLA1	ENSMUSG00000006678	Pola1
X	123894981	125905926	-0.22	ENSBTAG00000044595	RF00422	X	125623602	125623731	NA	NA	NA	NA
X	123894981	125905926	-0.22	ENSBTAG00000042466	RF00586	X	125687188	125687335	ENSG00000212175	AC015982.1	NA	NA
X	123894981	125905926	-0.22	ENSBTAG00000016107	PCYT1B	X	125707434	125825971	ENSG00000102230	PCYT1B	ENSMUSG00000035246	Pcyt1b
X	123894981	125905926	-0.22	ENSBTAG00000037788	NA	X	125748740	125748852	NA	NA	NA	NA
X	123894981	125905926	-0.22	ENSBTAG00000017832	PDK3	X	125848355	125930675	ENSG00000067992	PDK3	ENSMUSG00000035232	Pdk3
X	127431846	129887133	-0.37	ENSBTAG00000017931	NA	X	127720574	127720884	NA	NA	NA	NA
X	127431846	129887133	-0.37	ENSBTAG00000048147	NA	X	128040290	128040604	NA	NA	NA	NA
X	127431846	129887133	-0.37	ENSBTAG00000016653	NA	X	128143619	128145450	NA	NA	NA	NA
X	127431846	129887133	-0.37	ENSBTAG00000036343	NA	X	128147348	128149769	NA	NA	NA	NA
X	127431846	129887133	-0.37	ENSBTAG00000000419	PHEX	X	128333460	128534906	ENSG00000102174	PHEX	ENSMUSG00000057457	Phex
X	127431846	129887133	-0.37	ENSBTAG00000045393	NA	X	128508932	128509030	NA	NA	NA	NA
X	127431846	129887133	-0.37	ENSBTAG00000043405	RF00026	X	128524420	128524523	NA	NA	NA	NA
X	127431846	129887133	-0.37	ENSBTAG00000018382	SMS	X	128561586	128591569	ENSG00000102172	SMS	ENSMUSG00000071708	Sms
X	127431846	129887133	-0.37	ENSBTAG00000008183	MBTPS2	X	128669636	128713850	NA	NA	NA	NA
X	127431846	129887133	-0.37	ENSBTAG00000015204	SMPX	X	128771954	128825159	ENSG00000091482	SMPX	ENSMUSG00000041476	Smpx
X	127431846	129887133	-0.37	ENSBTAG00000038630	KLHL34	X	128884989	128886938	NA	NA	NA	NA
X	127431846	129887133	-0.37	ENSBTAG00000044202	CNKSR2	X	128890378	129117572	ENSG00000149970	CNKSR2	ENSMUSG00000025658	Cnksr2
X	129070088	131766182	-0.45	ENSBTAG00000044202	CNKSR2	X	128890378	129117572	ENSG00000149970	CNKSR2	ENSMUSG00000025658	Cnksr2
X	127431846	129887133	-0.37	ENSBTAG00000047492	RF00026	X	129071911	129072017	ENSG00000272439	RNU6-91P	ENSMUSG00000070227	Gm24704
X	129070088	131766182	-0.45	ENSBTAG00000047492	RF00026	X	129071911	129072017	ENSG00000272439	RNU6-91P	ENSMUSG00000070227	Gm24704
X	127431846	129887133	-0.37	ENSBTAG00000045387	NA	X	129285062	129285138	NA	NA	NA	NA
X	129070088	131766182	-0.45	ENSBTAG00000045387	NA	X	129285062	129285138	NA	NA	NA	NA
X	129145800	131806987	-0.45	ENSBTAG00000045387	NA	X	129285062	129285138	NA	NA	NA	NA
X	129193110	131960783	-0.45	ENSBTAG00000045387	NA	X	129285062	129285138	NA	NA	NA	NA
X	127431846	129887133	-0.37	ENSBTAG00000034266	NA	X	129382029	129382406	NA	NA	NA	NA
X	129070088	131766182	-0.45	ENSBTAG00000034266	NA	X	129382029	129382406	NA	NA	NA	NA
X	129145800	131806987	-0.45	ENSBTAG00000034266	NA	X	129382029	129382406	NA	NA	NA	NA
X	129193110	131960783	-0.45	ENSBTAG00000034266	NA	X	129382029	129382406	NA	NA	NA	NA
X	127431846	129887133	-0.37	ENSBTAG00000013625	NA	X	129541464	129542201	NA	NA	NA	NA
X	129070088	131766182	-0.45	ENSBTAG00000013625	NA	X	129541464	129542201	NA	NA	NA	NA
X	129145800	131806987	-0.45	ENSBTAG00000013625	NA	X	129541464	129542201	NA	NA	NA	NA
X	129193110	131960783	-0.45	ENSBTAG00000013625	NA	X	129541464	129542201	NA	NA	NA	NA
X	129070088	131766182	-0.45	ENSBTAG00000047699	NA	X	130065242	130067460	NA	NA	NA	NA
X	129145800	131806987	-0.45	ENSBTAG00000047699	NA	X	130065242	130067460	NA	NA	NA	NA
X	129193110	131960783	-0.45	ENSBTAG00000047699	NA	X	130065242	130067460	NA	NA	NA	NA
X	129718409	132109716	-0.45	ENSBTAG00000047699	NA	X	130065242	130067460	NA	NA	NA	NA
X	129887133	132211189	-0.45	ENSBTAG00000047699	NA	X	130065242	130067460	NA	NA	NA	NA
X	129911571	132268728	-0.44	ENSBTAG00000047699	NA	X	130065242	130067460	NA	NA	NA	NA
X	129070088	131766182	-0.45	ENSBTAG00000017639	RPS6KA3	X	130193741	130300294	ENSG00000177189	RPS6KA3	ENSMUSG00000031309	Rps6ka3
X	129145800	131806987	-0.45	ENSBTAG00000017639	RPS6KA3	X	130193741	130300294	ENSG00000177189	RPS6KA3	ENSMUSG00000031309	Rps6ka3
X	129193110	131960783	-0.45	ENSBTAG00000017639	RPS6KA3	X	130193741	130300294	ENSG00000177189	RPS6KA3	ENSMUSG00000031309	Rps6ka3
X	129718409	132109716	-0.45	ENSBTAG00000017639	RPS6KA3	X	130193741	130300294	ENSG00000177189	RPS6KA3	ENSMUSG00000031309	Rps6ka3
X	129887133	132211189	-0.45	ENSBTAG00000017639	RPS6KA3	X	130193741	130300294	ENSG00000177189	RPS6KA3	ENSMUSG00000031309	Rps6ka3
X	129911571	132268728	-0.44	ENSBTAG00000017639	RPS6KA3	X	130193741	130300294	ENSG00000177189	RPS6KA3	ENSMUSG00000031309	Rps6ka3
X	130070306	132334180	-0.44	ENSBTAG00000017639	RPS6KA3	X	130193741	130300294	ENSG00000177189	RPS6KA3	ENSMUSG00000031309	Rps6ka3
X	130112536	132620448	-0.44	ENSBTAG00000017639	RPS6KA3	X	130193741	130300294	ENSG00000177189	RPS6KA3	ENSMUSG00000031309	Rps6ka3
X	129070088	131766182	-0.45	ENSBTAG00000017633	EIF1AX	X	130307269	130317159	ENSG00000173674	EIF1AX	ENSMUSG00000067194	Eif1ax
X	129145800	131806987	-0.45	ENSBTAG00000017633	EIF1AX	X	130307269	130317159	ENSG00000173674	EIF1AX	ENSMUSG00000067194	Eif1ax
X	129193110	131960783	-0.45	ENSBTAG00000017633	EIF1AX	X	130307269	130317159	ENSG00000173674	EIF1AX	ENSMUSG00000067194	Eif1ax
X	129718409	132109716	-0.45	ENSBTAG00000017633	EIF1AX	X	130307269	130317159	ENSG00000173674	EIF1AX	ENSMUSG00000067194	Eif1ax
X	129887133	132211189	-0.45	ENSBTAG00000017633	EIF1AX	X	130307269	130317159	ENSG00000173674	EIF1AX	ENSMUSG00000067194	Eif1ax
X	129911571	132268728	-0.44	ENSBTAG00000017633	EIF1AX	X	130307269	130317159	ENSG00000173674	EIF1AX	ENSMUSG00000067194	Eif1ax
X	130070306	132334180	-0.44	ENSBTAG00000017633	EIF1AX	X	130307269	130317159	ENSG00000173674	EIF1AX	ENSMUSG00000067194	Eif1ax
X	130112536	132620448	-0.44	ENSBTAG00000017633	EIF1AX	X	130307269	130317159	ENSG00000173674	EIF1AX	ENSMUSG00000067194	Eif1ax
X	129070088	131766182	-0.45	ENSBTAG00000003727	SH3KBP1	X	130459281	130711913	ENSG00000147010	SH3KBP1	ENSMUSG00000040990	Sh3kbp1
X	129145800	131806987	-0.45	ENSBTAG00000003727	SH3KBP1	X	130459281	130711913	ENSG00000147010	SH3KBP1	ENSMUSG00000040990	Sh3kbp1
X	129193110	131960783	-0.45	ENSBTAG00000003727	SH3KBP1	X	130459281	130711913	ENSG00000147010	SH3KBP1	ENSMUSG00000040990	Sh3kbp1
X	129718409	132109716	-0.45	ENSBTAG00000003727	SH3KBP1	X	130459281	130711913	ENSG00000147010	SH3KBP1	ENSMUSG00000040990	Sh3kbp1
X	129887133	132211189	-0.45	ENSBTAG00000003727	SH3KBP1	X	130459281	130711913	ENSG00000147010	SH3KBP1	ENSMUSG00000040990	Sh3kbp1
X	129911571	132268728	-0.44	ENSBTAG00000003727	SH3KBP1	X	130459281	130711913	ENSG00000147010	SH3KBP1	ENSMUSG00000040990	Sh3kbp1
X	130070306	132334180	-0.44	ENSBTAG00000003727	SH3KBP1	X	130459281	130711913	ENSG00000147010	SH3KBP1	ENSMUSG00000040990	Sh3kbp1
X	130112536	132620448	-0.44	ENSBTAG00000003727	SH3KBP1	X	130459281	130711913	ENSG00000147010	SH3KBP1	ENSMUSG00000040990	Sh3kbp1
X	129070088	131766182	-0.45	ENSBTAG00000019855	MAP3K15	X	130730265	130875653	ENSG00000180815	MAP3K15	ENSMUSG00000031303	Map3k15
X	129145800	131806987	-0.45	ENSBTAG00000019855	MAP3K15	X	130730265	130875653	ENSG00000180815	MAP3K15	ENSMUSG00000031303	Map3k15
X	129193110	131960783	-0.45	ENSBTAG00000019855	MAP3K15	X	130730265	130875653	ENSG00000180815	MAP3K15	ENSMUSG00000031303	Map3k15
X	129718409	132109716	-0.45	ENSBTAG00000019855	MAP3K15	X	130730265	130875653	ENSG00000180815	MAP3K15	ENSMUSG00000031303	Map3k15
X	129887133	132211189	-0.45	ENSBTAG00000019855	MAP3K15	X	130730265	130875653	ENSG00000180815	MAP3K15	ENSMUSG00000031303	Map3k15
X	129911571	132268728	-0.44	ENSBTAG00000019855	MAP3K15	X	130730265	130875653	ENSG00000180815	MAP3K15	ENSMUSG00000031303	Map3k15
X	130070306	132334180	-0.44	ENSBTAG00000019855	MAP3K15	X	130730265	130875653	ENSG00000180815	MAP3K15	ENSMUSG00000031303	Map3k15
X	130112536	132620448	-0.44	ENSBTAG00000019855	MAP3K15	X	130730265	130875653	ENSG00000180815	MAP3K15	ENSMUSG00000031303	Map3k15
X	129070088	131766182	-0.45	ENSBTAG00000019852	PDHA1	X	130874454	130897343	ENSG00000131828	PDHA1	ENSMUSG00000031299	Pdha1
X	129145800	131806987	-0.45	ENSBTAG00000019852	PDHA1	X	130874454	130897343	ENSG00000131828	PDHA1	ENSMUSG00000031299	Pdha1
X	129193110	131960783	-0.45	ENSBTAG00000019852	PDHA1	X	130874454	130897343	ENSG00000131828	PDHA1	ENSMUSG00000031299	Pdha1
X	129718409	132109716	-0.45	ENSBTAG00000019852	PDHA1	X	130874454	130897343	ENSG00000131828	PDHA1	ENSMUSG00000031299	Pdha1
X	129887133	132211189	-0.45	ENSBTAG00000019852	PDHA1	X	130874454	130897343	ENSG00000131828	PDHA1	ENSMUSG00000031299	Pdha1
X	129911571	132268728	-0.44	ENSBTAG00000019852	PDHA1	X	130874454	130897343	ENSG00000131828	PDHA1	ENSMUSG00000031299	Pdha1
X	130070306	132334180	-0.44	ENSBTAG00000019852	PDHA1	X	130874454	130897343	ENSG00000131828	PDHA1	ENSMUSG00000031299	Pdha1
X	130112536	132620448	-0.44	ENSBTAG00000019852	PDHA1	X	130874454	130897343	ENSG00000131828	PDHA1	ENSMUSG00000031299	Pdha1
X	129070088	131766182	-0.45	ENSBTAG00000037550	NA	X	131084954	131085409	NA	NA	NA	NA
X	129145800	131806987	-0.45	ENSBTAG00000037550	NA	X	131084954	131085409	NA	NA	NA	NA
X	129193110	131960783	-0.45	ENSBTAG00000037550	NA	X	131084954	131085409	NA	NA	NA	NA
X	129718409	132109716	-0.45	ENSBTAG00000037550	NA	X	131084954	131085409	NA	NA	NA	NA
X	129887133	132211189	-0.45	ENSBTAG00000037550	NA	X	131084954	131085409	NA	NA	NA	NA
X	129911571	132268728	-0.44	ENSBTAG00000037550	NA	X	131084954	131085409	NA	NA	NA	NA
X	130070306	132334180	-0.44	ENSBTAG00000037550	NA	X	131084954	131085409	NA	NA	NA	NA
X	130112536	132620448	-0.44	ENSBTAG00000037550	NA	X	131084954	131085409	NA	NA	NA	NA
X	129070088	131766182	-0.45	ENSBTAG00000038660	MGC134232	X	131184675	131215850	NA	NA	NA	NA
X	129145800	131806987	-0.45	ENSBTAG00000038660	MGC134232	X	131184675	131215850	NA	NA	NA	NA
X	129193110	131960783	-0.45	ENSBTAG00000038660	MGC134232	X	131184675	131215850	NA	NA	NA	NA
X	129718409	132109716	-0.45	ENSBTAG00000038660	MGC134232	X	131184675	131215850	NA	NA	NA	NA
X	129887133	132211189	-0.45	ENSBTAG00000038660	MGC134232	X	131184675	131215850	NA	NA	NA	NA
X	129911571	132268728	-0.44	ENSBTAG00000038660	MGC134232	X	131184675	131215850	NA	NA	NA	NA
X	130070306	132334180	-0.44	ENSBTAG00000038660	MGC134232	X	131184675	131215850	NA	NA	NA	NA
X	130112536	132620448	-0.44	ENSBTAG00000038660	MGC134232	X	131184675	131215850	NA	NA	NA	NA
X	129070088	131766182	-0.45	ENSBTAG00000000576	ADGRG2	X	131673622	131717092	ENSG00000173698	ADGRG2	ENSMUSG00000031298	Adgrg2
X	129145800	131806987	-0.45	ENSBTAG00000000576	ADGRG2	X	131673622	131717092	ENSG00000173698	ADGRG2	ENSMUSG00000031298	Adgrg2
X	129193110	131960783	-0.45	ENSBTAG00000000576	ADGRG2	X	131673622	131717092	ENSG00000173698	ADGRG2	ENSMUSG00000031298	Adgrg2
X	129718409	132109716	-0.45	ENSBTAG00000000576	ADGRG2	X	131673622	131717092	ENSG00000173698	ADGRG2	ENSMUSG00000031298	Adgrg2
X	129887133	132211189	-0.45	ENSBTAG00000000576	ADGRG2	X	131673622	131717092	ENSG00000173698	ADGRG2	ENSMUSG00000031298	Adgrg2
X	129911571	132268728	-0.44	ENSBTAG00000000576	ADGRG2	X	131673622	131717092	ENSG00000173698	ADGRG2	ENSMUSG00000031298	Adgrg2
X	130070306	132334180	-0.44	ENSBTAG00000000576	ADGRG2	X	131673622	131717092	ENSG00000173698	ADGRG2	ENSMUSG00000031298	Adgrg2
X	130112536	132620448	-0.44	ENSBTAG00000000576	ADGRG2	X	131673622	131717092	ENSG00000173698	ADGRG2	ENSMUSG00000031298	Adgrg2
X	129070088	131766182	-0.45	ENSBTAG00000015355	PHKA2	X	131724163	131813593	ENSG00000044446	PHKA2	ENSMUSG00000031295	Phka2
X	129145800	131806987	-0.45	ENSBTAG00000015355	PHKA2	X	131724163	131813593	ENSG00000044446	PHKA2	ENSMUSG00000031295	Phka2
X	129193110	131960783	-0.45	ENSBTAG00000015355	PHKA2	X	131724163	131813593	ENSG00000044446	PHKA2	ENSMUSG00000031295	Phka2
X	129718409	132109716	-0.45	ENSBTAG00000015355	PHKA2	X	131724163	131813593	ENSG00000044446	PHKA2	ENSMUSG00000031295	Phka2
X	129887133	132211189	-0.45	ENSBTAG00000015355	PHKA2	X	131724163	131813593	ENSG00000044446	PHKA2	ENSMUSG00000031295	Phka2
X	129911571	132268728	-0.44	ENSBTAG00000015355	PHKA2	X	131724163	131813593	ENSG00000044446	PHKA2	ENSMUSG00000031295	Phka2
X	130070306	132334180	-0.44	ENSBTAG00000015355	PHKA2	X	131724163	131813593	ENSG00000044446	PHKA2	ENSMUSG00000031295	Phka2
X	130112536	132620448	-0.44	ENSBTAG00000015355	PHKA2	X	131724163	131813593	ENSG00000044446	PHKA2	ENSMUSG00000031295	Phka2
X	129193110	131960783	-0.45	ENSBTAG00000009545	PPEF1	X	131866408	131954986	ENSG00000086717	PPEF1	NA	NA
X	129718409	132109716	-0.45	ENSBTAG00000009545	PPEF1	X	131866408	131954986	ENSG00000086717	PPEF1	NA	NA
X	129887133	132211189	-0.45	ENSBTAG00000009545	PPEF1	X	131866408	131954986	ENSG00000086717	PPEF1	NA	NA
X	129911571	132268728	-0.44	ENSBTAG00000009545	PPEF1	X	131866408	131954986	ENSG00000086717	PPEF1	NA	NA
X	130070306	132334180	-0.44	ENSBTAG00000009545	PPEF1	X	131866408	131954986	ENSG00000086717	PPEF1	NA	NA
X	130112536	132620448	-0.44	ENSBTAG00000009545	PPEF1	X	131866408	131954986	ENSG00000086717	PPEF1	NA	NA
X	129718409	132109716	-0.45	ENSBTAG00000031145	RS1	X	132047953	132063581	ENSG00000102104	RS1	ENSMUSG00000031293	Rs1
X	129887133	132211189	-0.45	ENSBTAG00000031145	RS1	X	132047953	132063581	ENSG00000102104	RS1	ENSMUSG00000031293	Rs1
X	129911571	132268728	-0.44	ENSBTAG00000031145	RS1	X	132047953	132063581	ENSG00000102104	RS1	ENSMUSG00000031293	Rs1
X	130070306	132334180	-0.44	ENSBTAG00000031145	RS1	X	132047953	132063581	ENSG00000102104	RS1	ENSMUSG00000031293	Rs1
X	130112536	132620448	-0.44	ENSBTAG00000031145	RS1	X	132047953	132063581	ENSG00000102104	RS1	ENSMUSG00000031293	Rs1
X	129718409	132109716	-0.45	ENSBTAG00000007428	CDKL5	X	132075497	132128273	ENSG00000008086	CDKL5	ENSMUSG00000031292	Cdkl5
X	129887133	132211189	-0.45	ENSBTAG00000007428	CDKL5	X	132075497	132128273	ENSG00000008086	CDKL5	ENSMUSG00000031292	Cdkl5
X	129911571	132268728	-0.44	ENSBTAG00000007428	CDKL5	X	132075497	132128273	ENSG00000008086	CDKL5	ENSMUSG00000031292	Cdkl5
X	130070306	132334180	-0.44	ENSBTAG00000007428	CDKL5	X	132075497	132128273	ENSG00000008086	CDKL5	ENSMUSG00000031292	Cdkl5
X	130112536	132620448	-0.44	ENSBTAG00000007428	CDKL5	X	132075497	132128273	ENSG00000008086	CDKL5	ENSMUSG00000031292	Cdkl5
X	130070306	132334180	-0.44	ENSBTAG00000044666	RF01169	X	132302882	132302952	NA	NA	NA	NA
X	130112536	132620448	-0.44	ENSBTAG00000044666	RF01169	X	132302882	132302952	NA	NA	NA	NA
X	130070306	132334180	-0.44	ENSBTAG00000009420	SCML2	X	132323731	132444517	NA	NA	NA	NA
X	130112536	132620448	-0.44	ENSBTAG00000009420	SCML2	X	132323731	132444517	NA	NA	NA	NA
X	130112536	132620448	-0.44	ENSBTAG00000031198	BEND2	X	132494640	132527491	NA	NA	NA	NA
X	130112536	132620448	-0.44	ENSBTAG00000007022	NA	X	132584234	132585274	NA	NA	NA	NA
X	134602363	135936247	-0.49	ENSBTAG00000007092	GRPR	X	134606820	134643886	ENSG00000126010	GRPR	ENSMUSG00000031364	Grpr
X	134624675	135970186	-0.49	ENSBTAG00000007092	GRPR	X	134606820	134643886	ENSG00000126010	GRPR	ENSMUSG00000031364	Grpr
X	134602363	135936247	-0.49	ENSBTAG00000042954	RF00026	X	134636093	134636196	NA	NA	NA	NA
X	134624675	135970186	-0.49	ENSBTAG00000042954	RF00026	X	134636093	134636196	NA	NA	NA	NA
X	134602363	135936247	-0.49	ENSBTAG00000020420	AP1S2	X	134965647	134991291	ENSG00000182287	AP1S2	ENSMUSG00000031367	Ap1s2
X	134624675	135970186	-0.49	ENSBTAG00000020420	AP1S2	X	134965647	134991291	ENSG00000182287	AP1S2	ENSMUSG00000031367	Ap1s2
X	134841753	136063445	-0.49	ENSBTAG00000020420	AP1S2	X	134965647	134991291	ENSG00000182287	AP1S2	ENSMUSG00000031367	Ap1s2
X	134602363	135936247	-0.49	ENSBTAG00000020419	NA	X	134994768	135018042	NA	NA	NA	NA
X	134624675	135970186	-0.49	ENSBTAG00000020419	NA	X	134994768	135018042	NA	NA	NA	NA
X	134841753	136063445	-0.49	ENSBTAG00000020419	NA	X	134994768	135018042	NA	NA	NA	NA
X	134602363	135936247	-0.49	ENSBTAG00000020418	CA5B	X	135022449	135049835	ENSG00000169239	CA5B	ENSMUSG00000031373	Car5b
X	134624675	135970186	-0.49	ENSBTAG00000020418	CA5B	X	135022449	135049835	ENSG00000169239	CA5B	ENSMUSG00000031373	Car5b
X	134841753	136063445	-0.49	ENSBTAG00000020418	CA5B	X	135022449	135049835	ENSG00000169239	CA5B	ENSMUSG00000031373	Car5b
X	134602363	135936247	-0.49	ENSBTAG00000048296	NA	X	135092215	135124289	ENSG00000285602	AC097625.2	ENSMUSG00000015401	Cltrn
X	134624675	135970186	-0.49	ENSBTAG00000048296	NA	X	135092215	135124289	ENSG00000285602	AC097625.2	ENSMUSG00000015401	Cltrn
X	134841753	136063445	-0.49	ENSBTAG00000048296	NA	X	135092215	135124289	ENSG00000285602	AC097625.2	ENSMUSG00000015401	Cltrn
X	134602363	135936247	-0.49	ENSBTAG00000047861	NA	X	135102419	135107595	NA	NA	NA	NA
X	134624675	135970186	-0.49	ENSBTAG00000047861	NA	X	135102419	135107595	NA	NA	NA	NA
X	134841753	136063445	-0.49	ENSBTAG00000047861	NA	X	135102419	135107595	NA	NA	NA	NA
X	134602363	135936247	-0.49	ENSBTAG00000034402	ACE2	X	135148996	135198057	NA	NA	NA	NA
X	134624675	135970186	-0.49	ENSBTAG00000034402	ACE2	X	135148996	135198057	NA	NA	NA	NA
X	134841753	136063445	-0.49	ENSBTAG00000034402	ACE2	X	135148996	135198057	NA	NA	NA	NA
X	134602363	135936247	-0.49	ENSBTAG00000000377	BMX	X	135201710	135238777	ENSG00000102010	BMX	ENSMUSG00000031377	Bmx
X	134624675	135970186	-0.49	ENSBTAG00000000377	BMX	X	135201710	135238777	ENSG00000102010	BMX	ENSMUSG00000031377	Bmx
X	134841753	136063445	-0.49	ENSBTAG00000000377	BMX	X	135201710	135238777	ENSG00000102010	BMX	ENSMUSG00000031377	Bmx
X	134602363	135936247	-0.49	ENSBTAG00000009477	PIR	X	135257227	135366022	ENSG00000087842	PIR	ENSMUSG00000031379	Pir
X	134624675	135970186	-0.49	ENSBTAG00000009477	PIR	X	135257227	135366022	ENSG00000087842	PIR	ENSMUSG00000031379	Pir
X	134841753	136063445	-0.49	ENSBTAG00000009477	PIR	X	135257227	135366022	ENSG00000087842	PIR	ENSMUSG00000031379	Pir
X	134602363	135936247	-0.49	ENSBTAG00000009476	VEGFD	X	135366419	135410968	ENSG00000165197	VEGFD	ENSMUSG00000031380	Vegfd
X	134624675	135970186	-0.49	ENSBTAG00000009476	VEGFD	X	135366419	135410968	ENSG00000165197	VEGFD	ENSMUSG00000031380	Vegfd
X	134841753	136063445	-0.49	ENSBTAG00000009476	VEGFD	X	135366419	135410968	ENSG00000165197	VEGFD	ENSMUSG00000031380	Vegfd
X	134602363	135936247	-0.49	ENSBTAG00000007646	PIGA	X	135421261	135430737	ENSG00000165195	PIGA	ENSMUSG00000031381	Piga
X	134624675	135970186	-0.49	ENSBTAG00000007646	PIGA	X	135421261	135430737	ENSG00000165195	PIGA	ENSMUSG00000031381	Piga
X	134841753	136063445	-0.49	ENSBTAG00000007646	PIGA	X	135421261	135430737	ENSG00000165195	PIGA	ENSMUSG00000031381	Piga
X	134602363	135936247	-0.49	ENSBTAG00000001514	ASB11	X	135436138	135465103	ENSG00000165192	ASB11	ENSMUSG00000031382	Asb11
X	134624675	135970186	-0.49	ENSBTAG00000001514	ASB11	X	135436138	135465103	ENSG00000165192	ASB11	ENSMUSG00000031382	Asb11
X	134841753	136063445	-0.49	ENSBTAG00000001514	ASB11	X	135436138	135465103	ENSG00000165192	ASB11	ENSMUSG00000031382	Asb11
X	134602363	135936247	-0.49	ENSBTAG00000009198	ASB9	X	135474903	135503525	ENSG00000102048	ASB9	NA	NA
X	134624675	135970186	-0.49	ENSBTAG00000009198	ASB9	X	135474903	135503525	ENSG00000102048	ASB9	NA	NA
X	134841753	136063445	-0.49	ENSBTAG00000009198	ASB9	X	135474903	135503525	ENSG00000102048	ASB9	NA	NA
X	134602363	135936247	-0.49	ENSBTAG00000018292	MOSPD2	X	135804051	135892336	ENSG00000130150	MOSPD2	ENSMUSG00000061778	Mospd2
X	134624675	135970186	-0.49	ENSBTAG00000018292	MOSPD2	X	135804051	135892336	ENSG00000130150	MOSPD2	ENSMUSG00000061778	Mospd2
X	134841753	136063445	-0.49	ENSBTAG00000018292	MOSPD2	X	135804051	135892336	ENSG00000130150	MOSPD2	ENSMUSG00000061778	Mospd2
X	134602363	135936247	-0.49	ENSBTAG00000016433	FANCB	X	135904189	135921413	NA	NA	NA	NA
X	134624675	135970186	-0.49	ENSBTAG00000016433	FANCB	X	135904189	135921413	NA	NA	NA	NA
X	134841753	136063445	-0.49	ENSBTAG00000016433	FANCB	X	135904189	135921413	NA	NA	NA	NA
X	134841753	136063445	-0.49	ENSBTAG00000017209	GLRA2	X	136034407	136242903	ENSG00000101958	GLRA2	ENSMUSG00000018589	Glra2
X	137464119	137464119	-0.04	ENSBTAG00000012089	AMELX	X	137548586	137556460	ENSG00000125363	AMELX	NA	NA
X	143832372	143832372	-0.01	ENSBTAG00000048102	NA	X	143736738	143800954	NA	NA	NA	NA
X	143832372	143832372	-0.01	ENSBTAG00000046483	RF00026	X	143750456	143750560	NA	NA	NA	NA
X	143832372	143832372	-0.01	ENSBTAG00000047469	RF00026	X	143779555	143779660	NA	NA	NA	NA
X	143832372	143832372	-0.01	ENSBTAG00000000211	NA	X	143827184	143930209	NA	NA	NA	NA
X	143832372	143832372	-0.01	ENSBTAG00000006472	GPR143	X	143861798	143891357	ENSG00000101850	GPR143	NA	NA
X	145322565	145322565	-0.08	ENSBTAG00000045133	bta-mir-584-8	X	145222493	145222580	NA	NA	NA	NA
X	145322565	145322565	-0.08	ENSBTAG00000001049	ANOS1	X	145362862	145568526	NA	NA	NA	NA
X	147587823	147587823	0.11	ENSBTAG00000027841	NA	X	147554232	147826321	ENSG00000165246	NLGN4Y	NA	NA
X	148398942	148398942	0.05	ENSBTAG00000046084	MGC151921	X	148319908	148326780	NA	NA	NA	NA
X	148398942	148398942	0.05	ENSBTAG00000016820	BDA20	X	148331468	148337003	NA	NA	NA	NA
X	148398942	148398942	0.05	ENSBTAG00000012491	NA	X	148404252	148409530	NA	NA	NA	NA
X	148498697	148498697	-0.04	ENSBTAG00000012491	NA	X	148404252	148409530	NA	NA	NA	NA
X	148498697	148498697	-0.04	ENSBTAG00000025951	NA	X	148526584	148535857	NA	NA	NA	NA
X	148498697	148498697	-0.04	ENSBTAG00000029592	RF00001	X	148538917	148539037	NA	NA	ENSMUSG00000092636	Gm26381
X	148498697	148498697	-0.04	ENSBTAG00000016989	NA	X	148576705	148582356	NA	NA	NA	NA
X	148665523	148665523	0.05	ENSBTAG00000016989	NA	X	148576705	148582356	NA	NA	NA	NA
X	148682952	148682952	-0.11	ENSBTAG00000025952	NA	X	148774930	148780901	NA	NA	NA	NA
