# Supplementary material for: Deviations from Mendelian Inheritance on Bovine X-Chromosome Revealing Recombination, Sex-of-Offspring Effects and Fertility-Related Candidate Genes
Source: Genes (Basel). 2022 Dec 9;13(12):2322. doi: 10.3390/genes13122322 (PMC9778079; doi:10.3390/genes13122322)
Supplement: Supplementary file 1 [file genes-13-02322-s001.zip › Table S9.xlsx]

## Sheet: Planilha1
SNP array	Number of SNPs	Number of individuals
BovineHD BeadChip1	777962	19
GGP Bovine 150K Array3	139914	8513
Genomic Profiler-HD3	77068	19920
Medium Density V.24	60914	2111
Bio-Gensys BGBoviSN2	57513	28
Medium Density4	56955	560
BovineSNP50 BeadChip1	55647	43710
GGP Bovine 50K3	47850	4328
Genomic Profiler LD V.43	30112	29665
Low Density V.54	27780	6589
Genomic Profiler LD3	26151	62091
Genomic Profiler-Super LD3	19809	41469
Low Density V.44	18815	52003
Low Density V.24	17619	61572
Low Density4	11404	19711
EuroG10K1	9072	106
GGP Bovine 9K3	8984	1846
Genomic Profiler3	8762	23454
GGP Bovine 7K3	7083	9249
BovineLD BeadChip V.1.11	6912	4529
BovineLD BeadChip1	6909	36907
Bovine3K BeadChip1	2900	13422
1Illumina, Inc., San Diego, CA. 2Affymetrix, Santa Clara, CA. 3Gene Seek, Lincoln, NE. 4Zoetis, Florham Park, NJ.
